# Supplementary material for: Characterisation of Bespoke Patient-Derived In Vitro Models of Ewing Sarcoma
Source: Cancers (Basel). 2026 Feb 4;18(3):512. doi: 10.3390/cancers18030512 (PMC12897393; doi:10.3390/cancers18030512)
Supplement: Supplementary file 1 [file cancers-18-00512-s001.zip]

Archive with 3 entries (3 files):
- cancers-4080986-supplementary.pdf
- Supplementary Table S2.xlsx
- Supplementary Table S3.xlsx
