# Supplementary material for: Characterisation of Bespoke Patient-Derived In Vitro Models of Ewing Sarcoma
Source: Cancers (Basel). 2026 Feb 4;18(3):512. doi: 10.3390/cancers18030512 (PMC12897393; doi:10.3390/cancers18030512)
Supplement: Supplementary file 1 [file cancers-18-00512-s001.zip › Supplementary Table S2.xlsx]

## Sheet: Supp Table 1
Ensembl gene ID	Base Mean (average of the normalised read counts across all samples)	Log2 Fold Change (effect size estimate comparing cell lines and PDES)	Standard Error of the Log2 Fold Change	Wald statistic	P value	Adjusted p value	Gene	Gene product type
ENSG00000163359	162259	-7.3184	0.402111	-18.1999	5.16614e-74	1.89396e-69	COL6A3	protein_coding
ENSG00000167601	19644.2	-4.529	0.258619	-17.5122	1.15597e-68	2.11895e-64	AXL	protein_coding
ENSG00000140945	6177.65	-8.56402	0.495836	-17.2719	7.65826e-67	9.35865e-63	CDH13	protein_coding
ENSG00000224359	10.4927	-19.7279	1.14842	-17.1783	3.86096e-66	3.53867e-62	gene_source "havana"	lncRNA
ENSG00000087116	14758.5	-8.1632	0.477429	-17.0982	1.52942e-65	1.1214e-61	ADAMTS2	protein_coding
ENSG00000231440	16.6542	-20.2925	1.19603	-16.9666	1.45177e-64	8.87055e-61	gene_source "havana"	lncRNA
ENSG00000114480	6784.27	-3.38555	0.202634	-16.7077	1.15246e-62	6.03577e-59	GBE1	protein_coding
ENSG00000137809	27905.3	-7.38099	0.447051	-16.5104	3.08838e-61	1.41529e-57	ITGA11	protein_coding
ENSG00000142173	73318.5	-4.82743	0.293691	-16.4371	1.0373e-60	4.22539e-57	COL6A2	protein_coding
ENSG00000013364	9323.24	-3.37794	0.205725	-16.4197	1.38264e-60	5.06891e-57	MVP	protein_coding
ENSG00000103888	67243.2	-8.41112	0.52561	-16.0026	1.22529e-57	4.08367e-54	CEMIP	protein_coding
ENSG00000176697	2953.94	-5.5034	0.346304	-15.8918	7.21869e-57	2.20537e-53	BDNF	protein_coding
ENSG00000137801	513439	-5.87923	0.370679	-15.8607	1.18544e-56	3.34304e-53	THBS1	protein_coding
ENSG00000049192	3539.61	-4.7084	0.298777	-15.7589	5.96671e-56	1.56247e-52	ADAMTS6	protein_coding
ENSG00000115641	12601.5	-4.03693	0.256922	-15.7127	1.23886e-55	3.02786e-52	FHL2	protein_coding
ENSG00000115145	2453.3	-1.75004	0.11149	-15.6968	1.59146e-55	3.64654e-52	STAM2	protein_coding
ENSG00000166741	10729.6	-6.53338	0.418878	-15.5973	7.59178e-55	1.63719e-51	NNMT	protein_coding
ENSG00000163171	12636.6	-4.69247	0.301826	-15.547	1.66849e-54	3.39825e-51	CDC42EP3	protein_coding
ENSG00000100644	26911.8	-2.91481	0.187855	-15.5163	2.69197e-54	5.19423e-51	HIF1A	protein_coding
ENSG00000146648	6305.83	-4.50051	0.293152	-15.3521	3.42791e-53	6.28354e-50	EGFR	protein_coding
ENSG00000164023	3344.78	-3.73203	0.243388	-15.3336	4.55654e-53	7.95464e-50	SGMS2	protein_coding
ENSG00000134363	6671.57	-8.31987	0.544551	-15.2784	1.06517e-52	1.775e-49	FST	protein_coding
ENSG00000120913	1495.73	-3.48204	0.228306	-15.2517	1.60508e-52	2.55843e-49	PDLIM2	protein_coding
ENSG00000125816	74.8267	10.9892	0.72072	15.2475	1.71104e-52	2.61369e-49	NKX2-4	protein_coding
ENSG00000134013	26339	-5.05992	0.334728	-15.1165	1.26046e-51	1.84839e-48	LOXL2	protein_coding
ENSG00000134853	9954.26	-6.39079	0.42294	-15.1104	1.38337e-51	1.95061e-48	PDGFRA	protein_coding
ENSG00000122641	15224.1	-5.69888	0.378175	-15.0694	2.5727e-51	3.49324e-48	INHBA	protein_coding
ENSG00000177469	53363.9	-3.49686	0.233651	-14.9662	1.22096e-50	1.59862e-47	CAVIN1	protein_coding
ENSG00000134668	3466.54	-5.3354	0.35728	-14.9334	1.99832e-50	2.52622e-47	SPOCD1	protein_coding
ENSG00000150687	14628.7	-3.92798	0.263776	-14.8913	3.75328e-50	4.58663e-47	PRSS23	protein_coding
ENSG00000115084	4359.84	-2.24864	0.151253	-14.8667	5.41904e-50	6.40863e-47	SLC35F5	protein_coding
ENSG00000019549	2470.17	-3.81296	0.256966	-14.8384	8.27466e-50	9.47992e-47	SNAI2	protein_coding
ENSG00000138760	8600.29	-1.77068	0.119503	-14.8171	1.13604e-49	1.22495e-46	SCARB2	protein_coding
ENSG00000185404	680.619	-3.7023	0.249842	-14.8186	1.1109e-49	1.22495e-46	SP140L	protein_coding
ENSG00000091986	80242.8	-4.51395	0.30478	-14.8105	1.2526e-49	1.31204e-46	CCDC80	protein_coding
ENSG00000197614	16077.9	-10.4651	0.708266	-14.7756	2.10321e-49	2.14183e-46	MFAP5	protein_coding
ENSG00000106366	124428	-5.84837	0.396719	-14.7419	3.47041e-49	3.43861e-46	SERPINE1	protein_coding
ENSG00000163453	15562.9	-5.87257	0.401965	-14.6097	2.43681e-48	2.35094e-45	IGFBP7	protein_coding
ENSG00000163378	2557.24	-2.84348	0.194911	-14.5886	3.31804e-48	3.04106e-45	EOGT	protein_coding
ENSG00000196141	3954.01	-2.43399	0.166828	-14.5898	3.26026e-48	3.04106e-45	SPATS2L	protein_coding
ENSG00000142156	54770.1	-4.7639	0.32694	-14.5712	4.28378e-48	3.73923e-45	COL6A1	protein_coding
ENSG00000153714	1086.64	-5.62014	0.385701	-14.5712	4.2802e-48	3.73923e-45	LURAP1L	protein_coding
ENSG00000150403	5269.65	-2.07158	0.142333	-14.5545	5.47204e-48	4.66536e-45	TMCO3	protein_coding
ENSG00000151553	3534.49	-2.15365	0.148811	-14.4724	1.81126e-47	1.50915e-44	FHIP2A	protein_coding
ENSG00000050165	8656.12	-4.88611	0.338392	-14.4392	2.93284e-47	2.38936e-44	DKK3	protein_coding
ENSG00000149591	49284.8	-4.06601	0.281802	-14.4286	3.41859e-47	2.72454e-44	TAGLN	protein_coding
ENSG00000070540	1823.08	-3.70171	0.256846	-14.4122	4.33882e-47	3.38437e-44	WIPI1	protein_coding
ENSG00000116016	7143.04	-6.00854	0.417692	-14.3851	6.41949e-47	4.90302e-44	EPAS1	protein_coding
ENSG00000100196	4703.92	-3.04038	0.211519	-14.3741	7.52867e-47	5.63283e-44	KDELR3	protein_coding
ENSG00000134278	2109.11	-1.66426	0.115836	-14.3674	8.29073e-47	6.07893e-44	SPIRE1	protein_coding
ENSG00000157483	7014.38	-3.43323	0.240012	-14.3044	2.05271e-46	1.47558e-43	MYO1E	protein_coding
ENSG00000074410	6725.73	-5.68184	0.397554	-14.292	2.45442e-46	1.73041e-43	CA12	protein_coding
ENSG00000119681	26257.3	-5.29298	0.370817	-14.2738	3.18617e-46	2.20392e-43	LTBP2	protein_coding
ENSG00000162520	2689.55	-5.07086	0.356084	-14.2406	5.12671e-46	3.48056e-43	SYNC	protein_coding
ENSG00000150093	88031.2	-2.49607	0.175436	-14.2278	6.15455e-46	4.1024e-43	ITGB1	protein_coding
ENSG00000101335	14623.5	-6.94593	0.488902	-14.2072	8.26444e-46	5.41041e-43	MYL9	protein_coding
ENSG00000149557	1476.73	-3.51628	0.247531	-14.2054	8.4765e-46	5.45188e-43	FEZ1	protein_coding
ENSG00000152377	7786.25	-6.01131	0.423476	-14.1952	9.81591e-46	6.2045e-43	SPOCK1	protein_coding
ENSG00000238273	494.261	-5.85821	0.412812	-14.191	1.04214e-45	6.4756e-43	gene_source "havana"	lncRNA
ENSG00000185088	4896.89	-2.62304	0.185221	-14.1617	1.58188e-45	9.66552e-43	RPS27L	protein_coding
ENSG00000186340	41957.7	-8.77519	0.619828	-14.1575	1.67935e-45	1.00929e-42	THBS2	protein_coding
ENSG00000151914	66859	-2.91576	0.206228	-14.1385	2.19773e-45	1.29953e-42	DST	protein_coding
ENSG00000145349	8050.07	-2.84811	0.201676	-14.1222	2.77252e-45	1.61333e-42	CAMK2D	protein_coding
ENSG00000166147	166226	-4.37871	0.310084	-14.1211	2.81643e-45	1.61333e-42	FBN1	protein_coding
ENSG00000272695	448.85	-6.79392	0.481275	-14.1165	3.00522e-45	1.69499e-42	GAS6-DT	lncRNA
ENSG00000109220	993.421	-2.478	0.175617	-14.1102	3.28435e-45	1.82435e-42	CHIC2	protein_coding
ENSG00000162618	569.334	-6.17063	0.437852	-14.093	4.19638e-45	2.29617e-42	ADGRL4	protein_coding
ENSG00000075426	7554.9	-4.03194	0.286476	-14.0742	5.46877e-45	2.94839e-42	FOSL2	protein_coding
ENSG00000183087	19060.7	-5.75487	0.40945	-14.0551	7.16415e-45	3.80645e-42	GAS6	protein_coding
ENSG00000074416	3404.89	-4.93594	0.351238	-14.053	7.384e-45	3.86721e-42	MGLL	protein_coding
ENSG00000196639	968.407	-5.2574	0.374776	-14.0281	1.04908e-44	5.41693e-42	HRH1	protein_coding
ENSG00000115318	5346.45	-4.70343	0.336955	-13.9586	2.7874e-44	1.41929e-41	LOXL3	protein_coding
ENSG00000093167	3467.55	-1.56012	0.112064	-13.9217	4.67849e-44	2.34956e-41	LRRFIP2	protein_coding
ENSG00000123240	6033.14	-2.97559	0.21398	-13.9059	5.83007e-44	2.88833e-41	OPTN	protein_coding
ENSG00000135709	1131.35	-2.30536	0.165813	-13.9034	6.03772e-44	2.95132e-41	KIAA0513	protein_coding
ENSG00000215853	29.6108	-21.3467	1.53964	-13.8648	1.03515e-43	4.99339e-41	RPTN	protein_coding
ENSG00000055211	2025.12	-1.95191	0.140911	-13.8521	1.23482e-43	5.87917e-41	GINM1	protein_coding
ENSG00000005243	2914.26	-4.57138	0.330131	-13.8472	1.32283e-43	6.21749e-41	COPZ2	protein_coding
ENSG00000137177	4834.27	-2.1805	0.157655	-13.8309	1.66017e-43	7.70422e-41	KIF13A	protein_coding
ENSG00000198832	2480.26	-3.47005	0.25166	-13.7886	2.98367e-43	1.3673e-40	SELENOM	protein_coding
ENSG00000145817	5091.71	-2.13692	0.155298	-13.7601	4.42629e-43	2.00336e-40	YIPF5	protein_coding
ENSG00000171345	7148.09	-8.41371	0.612107	-13.7455	5.42079e-43	2.4075e-40	KRT19	protein_coding
ENSG00000198796	6014.07	-4.21709	0.306807	-13.7451	5.45055e-43	2.4075e-40	ALPK2	protein_coding
ENSG00000242193	275.628	-5.2377	0.381133	-13.7424	5.65307e-43	2.46723e-40	CRYZL2P	transcribed_unitary_pseudogene
ENSG00000006534	1279.5	-3.61282	0.262919	-13.7412	5.75453e-43	2.48196e-40	ALDH3B1	protein_coding
ENSG00000148481	1405.3	-1.63321	0.119137	-13.7086	9.01579e-43	3.84335e-40	MINDY3	protein_coding
ENSG00000144810	49345.9	-4.76202	0.347769	-13.693	1.11757e-42	4.70932e-40	COL8A1	protein_coding
ENSG00000101782	3358.58	-1.87341	0.136944	-13.6801	1.3357e-42	5.50203e-40	RIOK3	protein_coding
ENSG00000168938	1213.94	-4.74463	0.346824	-13.6802	1.33236e-42	5.50203e-40	PPIC	protein_coding
ENSG00000144747	2890.74	-1.66453	0.121705	-13.6767	1.39842e-42	5.69638e-40	TMF1	protein_coding
ENSG00000173546	3746.77	-4.06247	0.297145	-13.6717	1.49882e-42	6.03828e-40	CSPG4	protein_coding
ENSG00000186594	2495.33	-2.98134	0.218423	-13.6494	2.03587e-42	8.11271e-40	MIR22HG	lncRNA
ENSG00000136830	18082.7	-2.44262	0.179254	-13.6265	2.78454e-42	1.09768e-39	NIBAN2	protein_coding
ENSG00000105355	5813.87	-2.61814	0.192515	-13.5997	4.022e-42	1.56862e-39	PLIN3	protein_coding
ENSG00000005893	5685.69	-1.61753	0.119329	-13.5552	7.38549e-42	2.8501e-39	LAMP2	protein_coding
ENSG00000038382	20729.9	-2.59775	0.191674	-13.5529	7.61379e-42	2.90759e-39	TRIO	protein_coding
ENSG00000134851	3623.44	-1.7589	0.130219	-13.5073	1.41664e-41	5.35416e-39	TMEM165	protein_coding
ENSG00000150938	33642.9	-3.51269	0.260212	-13.4993	1.57796e-41	5.90301e-39	CRIM1	protein_coding
ENSG00000282057	1917.52	-4.20912	0.311912	-13.4946	1.68371e-41	6.235e-39	gene_source "havana"	lncRNA
ENSG00000148848	10790.8	-7.47872	0.555362	-13.4664	2.46689e-41	9.04387e-39	ADAM12	protein_coding
ENSG00000179799	10.7754	-19.7015	1.46332	-13.4635	2.56336e-41	9.30451e-39	OR7E22P	transcribed_unprocessed_pseudogene
ENSG00000102580	4722.84	-1.99562	0.148443	-13.4436	3.35591e-41	1.20619e-38	DNAJC3	protein_coding
ENSG00000168994	2973.17	-3.50865	0.261122	-13.4368	3.67996e-41	1.30981e-38	PXDC1	protein_coding
ENSG00000083799	2979.47	-2.21229	0.164838	-13.421	4.55273e-41	1.60488e-38	CYLD	protein_coding
ENSG00000135677	10354.2	-1.76445	0.131484	-13.4195	4.64538e-41	1.62194e-38	GNS	protein_coding
ENSG00000111799	153094	-7.15997	0.533576	-13.4188	4.6902e-41	1.62215e-38	COL12A1	protein_coding
ENSG00000166073	5649.01	-3.46607	0.258649	-13.4007	5.9923e-41	2.05312e-38	GPR176	protein_coding
ENSG00000176485	330.247	-6.01314	0.448918	-13.3947	6.49073e-41	2.2033e-38	PLAAT3	protein_coding
ENSG00000163430	120792	-3.0788	0.229995	-13.3864	7.26455e-41	2.44335e-38	FSTL1	protein_coding
ENSG00000082482	4800.38	-8.69968	0.650061	-13.3829	7.61533e-41	2.53805e-38	KCNK2	protein_coding
ENSG00000131446	5928.3	-1.77267	0.132544	-13.3742	8.55323e-41	2.82496e-38	MGAT1	protein_coding
ENSG00000075643	1017.47	-7.04343	0.527308	-13.3573	1.07321e-40	3.51293e-38	MOCOS	protein_coding
ENSG00000119632	972.291	-2.59317	0.194418	-13.3382	1.38845e-40	4.50458e-38	IFI27L2	protein_coding
ENSG00000137076	40012.8	-2.62284	0.196672	-13.3361	1.42676e-40	4.58829e-38	TLN1	protein_coding
ENSG00000019144	5282.67	-2.21477	0.166099	-13.334	1.46782e-40	4.67927e-38	PHLDB1	protein_coding
ENSG00000182220	5508.67	-1.82926	0.13723	-13.3299	1.55151e-40	4.90345e-38	ATP6AP2	protein_coding
ENSG00000101160	6106.14	-4.80827	0.361412	-13.3041	2.19058e-40	6.86401e-38	CTSZ	protein_coding
ENSG00000182749	543.221	-2.73653	0.205802	-13.2969	2.41312e-40	7.49723e-38	PAQR7	protein_coding
ENSG00000005884	9459.59	-4.5969	0.345846	-13.2918	2.5843e-40	7.96158e-38	ITGA3	protein_coding
ENSG00000151491	6978.03	-3.03834	0.229333	-13.2486	4.59527e-40	1.40389e-37	EPS8	protein_coding
ENSG00000157680	2660.1	-4.15363	0.313848	-13.2346	5.54234e-40	1.67924e-37	DGKI	protein_coding
ENSG00000205413	1616.86	-4.11355	0.311302	-13.214	7.28192e-40	2.18822e-37	SAMD9	protein_coding
ENSG00000134531	14448.4	-4.26205	0.323056	-13.1929	9.63664e-40	2.87227e-37	EMP1	protein_coding
ENSG00000108821	261640	-7.11882	0.54073	-13.1652	1.39156e-39	4.08128e-37	COL1A1	protein_coding
ENSG00000131378	3272.58	-3.35059	0.254498	-13.1655	1.38681e-39	4.08128e-37	RFTN1	protein_coding
ENSG00000134352	16258.4	-2.67354	0.203136	-13.1614	1.46445e-39	4.26097e-37	IL6ST	protein_coding
ENSG00000173641	4998.33	-10.066	0.765891	-13.1429	1.86899e-39	5.3952e-37	HSPB7	protein_coding
ENSG00000188215	1970.32	-2.49998	0.190324	-13.1354	2.06509e-39	5.9147e-37	DCUN1D3	protein_coding
ENSG00000139926	21953.5	-3.44371	0.262842	-13.1018	3.21531e-39	9.13771e-37	FRMD6	protein_coding
ENSG00000153071	11436.6	-3.23999	0.247851	-13.0723	4.7396e-39	1.3366e-36	DAB2	protein_coding
ENSG00000177694	953.722	-3.531	0.270152	-13.0704	4.86038e-39	1.3602e-36	NAALADL2	protein_coding
ENSG00000121068	590.406	-5.84737	0.448699	-13.0318	8.06355e-39	2.23953e-36	TBX2	protein_coding
ENSG00000100345	100401	-3.15811	0.242511	-13.0226	9.10544e-39	2.50988e-36	MYH9	protein_coding
ENSG00000184743	12875.4	-2.13254	0.164224	-12.9855	1.47798e-38	4.0436e-36	ATL3	protein_coding
ENSG00000131080	929.401	-4.84437	0.374095	-12.9496	2.3623e-38	6.41514e-36	EDA2R	protein_coding
ENSG00000063660	7964.68	-3.04302	0.235151	-12.9407	2.65202e-38	7.14894e-36	GPC1	protein_coding
ENSG00000113083	32288.7	-3.86313	0.298765	-12.9303	3.0361e-38	8.12457e-36	LOX	protein_coding
ENSG00000092108	3650.42	-1.49273	0.115475	-12.9269	3.17519e-38	8.43518e-36	SCFD1	protein_coding
ENSG00000178031	13617.5	-6.57119	0.508692	-12.9178	3.57122e-38	9.41902e-36	ADAMTSL1	protein_coding
ENSG00000137936	2391.55	-2.79703	0.21684	-12.899	4.55884e-38	1.1938e-35	BCAR3	protein_coding
ENSG00000122786	87989.6	-3.40338	0.263989	-12.8921	4.98558e-38	1.29628e-35	CALD1	protein_coding
ENSG00000071127	27858.8	-2.3143	0.179558	-12.8888	5.20276e-38	1.34323e-35	WDR1	protein_coding
ENSG00000177409	1841.88	-5.11404	0.396813	-12.8878	5.2726e-38	1.35174e-35	SAMD9L	protein_coding
ENSG00000164506	4959.23	-2.31281	0.179474	-12.8866	5.35484e-38	1.35521e-35	STXBP5	protein_coding
ENSG00000242247	3241.87	-1.67262	0.129796	-12.8865	5.36006e-38	1.35521e-35	ARFGAP3	protein_coding
ENSG00000183578	329.914	-6.34191	0.492487	-12.8773	6.03985e-38	1.51662e-35	TNFAIP8L3	protein_coding
ENSG00000006327	6443.61	-2.97587	0.231141	-12.8747	6.24872e-38	1.54787e-35	TNFRSF12A	protein_coding
ENSG00000148154	8008.65	-2.85379	0.221659	-12.8747	6.24747e-38	1.54787e-35	UGCG	protein_coding
ENSG00000135631	3513.04	-1.65533	0.128588	-12.8731	6.37927e-38	1.5696e-35	RAB11FIP5	protein_coding
ENSG00000174099	7003.57	-2.99448	0.233031	-12.8501	8.58895e-38	2.0992e-35	MSRB3	protein_coding
ENSG00000124067	4435.97	-2.03689	0.158562	-12.846	9.05995e-38	2.19965e-35	SLC12A4	protein_coding
ENSG00000124942	156581	-3.18764	0.248199	-12.8431	9.40823e-38	2.26918e-35	AHNAK	protein_coding
ENSG00000144455	1985.68	-2.50754	0.195258	-12.8422	9.51416e-38	2.27973e-35	SUMF1	protein_coding
ENSG00000152818	10752.3	-2.52316	0.196727	-12.8256	1.17798e-37	2.80427e-35	UTRN	protein_coding
ENSG00000183671	1628.37	-4.24441	0.33112	-12.8183	1.29434e-37	3.06142e-35	CMKLR2	protein_coding
ENSG00000249669	3716.26	-5.93829	0.463369	-12.8155	1.34348e-37	3.15726e-35	CARMN	lncRNA
ENSG00000124762	19217.3	-4.05548	0.317542	-12.7715	2.36579e-37	5.52435e-35	CDKN1A	protein_coding
ENSG00000138131	4628.13	-5.9802	0.468534	-12.7636	2.61709e-37	6.07248e-35	LOXL4	protein_coding
ENSG00000118762	6306.27	-2.36558	0.185581	-12.7469	3.24485e-37	7.48173e-35	PKD2	protein_coding
ENSG00000138674	17364.6	-1.67873	0.131939	-12.7235	4.37963e-37	1.00351e-34	SEC31A	protein_coding
ENSG00000269378	400.246	-2.43208	0.191509	-12.6996	5.94332e-37	1.35334e-34	ITGB1P1	processed_pseudogene
ENSG00000170955	2479.82	-6.02208	0.474535	-12.6905	6.6763e-37	1.51086e-34	CAVIN3	protein_coding
ENSG00000115295	2744.32	-2.07312	0.163459	-12.6828	7.36679e-37	1.65689e-34	CLIP4	protein_coding
ENSG00000139278	9038.33	-3.41557	0.269354	-12.6806	7.57455e-37	1.69323e-34	GLIPR1	protein_coding
ENSG00000140416	58866.2	-3.81855	0.301552	-12.663	9.47996e-37	2.10633e-34	TPM1	protein_coding
ENSG00000186088	323.359	-4.44204	0.351059	-12.6533	1.07324e-36	2.37024e-34	GSAP	protein_coding
ENSG00000182261	556.603	-7.8611	0.62152	-12.6482	1.14501e-36	2.51361e-34	NLRP10	protein_coding
ENSG00000067798	5630.8	-3.13277	0.248171	-12.6234	1.5691e-36	3.4241e-34	NAV3	protein_coding
ENSG00000177731	7718.62	-1.56403	0.124156	-12.5973	2.18403e-36	4.73779e-34	FLII	protein_coding
ENSG00000154027	2219.13	-5.81372	0.461608	-12.5945	2.26386e-36	4.88207e-34	AK5	protein_coding
ENSG00000136869	1743.1	-9.41933	0.749247	-12.5717	3.02002e-36	6.47467e-34	TLR4	protein_coding
ENSG00000076513	5411.61	-1.60015	0.12758	-12.5423	4.38196e-36	9.33995e-34	ANKRD13A	protein_coding
ENSG00000143867	740.368	-6.32102	0.504988	-12.5172	6.0141e-36	1.27447e-33	OSR1	protein_coding
ENSG00000206538	13149.1	-3.89929	0.311648	-12.5118	6.43101e-36	1.35498e-33	VGLL3	protein_coding
ENSG00000155366	7227.04	-2.60712	0.208435	-12.5081	6.74557e-36	1.41314e-33	RHOC	protein_coding
ENSG00000198768	1529.38	-6.14749	0.491688	-12.5028	7.20374e-36	1.50055e-33	APCDD1L	protein_coding
ENSG00000128641	24141.8	-2.6218	0.209803	-12.4965	7.80193e-36	1.61597e-33	MYO1B	protein_coding
ENSG00000166289	488.662	-5.37578	0.430837	-12.4775	9.90062e-36	2.03914e-33	PLEKHF1	protein_coding
ENSG00000036054	2738.89	-1.64738	0.132139	-12.467	1.12937e-35	2.31306e-33	TBC1D23	protein_coding
ENSG00000072110	29130.1	-3.20522	0.257442	-12.4503	1.39375e-35	2.83869e-33	ACTN1	protein_coding
ENSG00000172037	20303.4	-2.70858	0.217816	-12.4352	1.68415e-35	3.41119e-33	LAMB2	protein_coding
ENSG00000184785	184.526	-6.58959	0.530462	-12.4224	1.97621e-35	3.98077e-33	SMIM10	protein_coding
ENSG00000076356	2023.62	-6.62658	0.533867	-12.4124	2.23802e-35	4.4835e-33	PLXNA2	protein_coding
ENSG00000154734	24653.3	-3.63383	0.292795	-12.4108	2.28288e-35	4.54852e-33	ADAMTS1	protein_coding
ENSG00000213839	378.451	-1.7768	0.143215	-12.4065	2.41025e-35	4.77633e-33	TMX2P1	processed_pseudogene
ENSG00000167779	6333.03	-5.35466	0.432028	-12.3942	2.80772e-35	5.53407e-33	IGFBP6	protein_coding
ENSG00000111897	13884.5	-1.98766	0.160859	-12.3565	4.49067e-35	8.80387e-33	SERINC1	protein_coding
ENSG00000174306	3858.65	-1.81581	0.147006	-12.3519	4.75663e-35	9.27568e-33	ZHX3	protein_coding
ENSG00000117226	1413.69	-5.7909	0.46897	-12.3481	4.98683e-35	9.67312e-33	GBP3	protein_coding
ENSG00000131435	2041.55	-2.562	0.2075	-12.347	5.05719e-35	9.75799e-33	PDLIM4	protein_coding
ENSG00000109089	1139.47	-2.21886	0.179894	-12.3343	5.92331e-35	1.13101e-32	CDR2L	protein_coding
ENSG00000229619	547.551	-3.29663	0.267267	-12.3346	5.89602e-35	1.13101e-32	MBNL1-AS1	lncRNA
ENSG00000261490	405.233	-3.39711	0.275438	-12.3335	5.98098e-35	1.13611e-32	gene_source "havana"	lncRNA
ENSG00000109686	3388.71	-3.13469	0.254448	-12.3196	7.10848e-35	1.34332e-32	SH3D19	protein_coding
ENSG00000197702	8889.02	-2.28651	0.18571	-12.3122	7.78311e-35	1.46327e-32	PARVA	protein_coding
ENSG00000075420	12729.3	-2.70278	0.219617	-12.3068	8.32639e-35	1.55742e-32	FNDC3B	protein_coding
ENSG00000170961	11850.5	-7.84143	0.637529	-12.2997	9.08918e-35	1.69146e-32	HAS2	protein_coding
ENSG00000171889	235.18	-5.05502	0.411118	-12.2958	9.54235e-35	1.76683e-32	MIR31HG	lncRNA
ENSG00000164403	275.227	-3.61501	0.294516	-12.2744	1.24261e-34	2.28922e-32	SHROOM1	protein_coding
ENSG00000101194	736.144	-7.73273	0.63001	-12.274	1.24966e-34	2.29069e-32	SLC17A9	protein_coding
ENSG00000115520	1317.62	-2.20623	0.179901	-12.2636	1.42035e-34	2.59063e-32	COQ10B	protein_coding
ENSG00000233608	436.823	-7.15542	0.583706	-12.2586	1.51055e-34	2.7415e-32	TWIST2	protein_coding
ENSG00000177697	16577.6	-2.28659	0.186727	-12.2456	1.77274e-34	3.20149e-32	CD151	protein_coding
ENSG00000112697	8276.6	-1.74096	0.142315	-12.2331	2.0679e-34	3.71625e-32	TMEM30A	protein_coding
ENSG00000198542	9299.97	-6.9672	0.569596	-12.2318	2.10151e-34	3.75822e-32	ITGBL1	protein_coding
ENSG00000188643	5261.07	-5.01678	0.410155	-12.2314	2.11226e-34	3.75911e-32	S100A16	protein_coding
ENSG00000125965	1367.14	-5.95629	0.487219	-12.2251	2.28349e-34	4.04421e-32	GDF5	protein_coding
ENSG00000100934	13062.5	-2.25053	0.184166	-12.2201	2.42711e-34	4.25743e-32	SEC23A	protein_coding
ENSG00000124201	5356.12	-1.81899	0.148848	-12.2204	2.41842e-34	4.25743e-32	ZNFX1	protein_coding
ENSG00000166033	14686.5	-6.39075	0.52328	-12.2129	2.6536e-34	4.63255e-32	HTRA1	protein_coding
ENSG00000113580	7274.31	-3.31809	0.271772	-12.2091	2.77897e-34	4.82842e-32	NR3C1	protein_coding
ENSG00000136244	1096.5	-9.45404	0.775034	-12.1982	3.17703e-34	5.49401e-32	IL6	protein_coding
ENSG00000115414	1.71338e+06	-4.30835	0.353745	-12.1793	4.00927e-34	6.90065e-32	FN1	protein_coding
ENSG00000146416	1129.6	-3.41462	0.280801	-12.1603	5.05755e-34	8.66425e-32	AIG1	protein_coding
ENSG00000150961	8651.58	-2.38304	0.196001	-12.1583	5.18268e-34	8.83731e-32	SEC24D	protein_coding
ENSG00000168374	12435.1	-2.01328	0.165606	-12.157	5.2637e-34	8.93392e-32	ARF4	protein_coding
ENSG00000104415	1303.56	-9.70533	0.79853	-12.154	5.46272e-34	9.22897e-32	CCN4	protein_coding
ENSG00000231290	621.751	-5.67982	0.467578	-12.1473	5.92702e-34	9.96746e-32	APCDD1L-DT	lncRNA
ENSG00000189241	3321.08	-1.78084	0.146743	-12.1358	6.82637e-34	1.14275e-31	TSPYL1	protein_coding
ENSG00000144959	2003.88	-3.6085	0.297426	-12.1324	7.11105e-34	1.18499e-31	NCEH1	protein_coding
ENSG00000150630	3540.27	-6.11615	0.504133	-12.132	7.14614e-34	1.18545e-31	VEGFC	protein_coding
ENSG00000134250	25356.2	-2.20673	0.182008	-12.1243	7.84849e-34	1.2961e-31	NOTCH2	protein_coding
ENSG00000132274	3843.49	-4.23672	0.349685	-12.1158	8.71148e-34	1.43216e-31	TRIM22	protein_coding
ENSG00000151135	6749.03	-1.85021	0.15273	-12.1142	8.88154e-34	1.4536e-31	TMEM263	protein_coding
ENSG00000181789	12478	-1.61549	0.133363	-12.1135	8.95489e-34	1.45909e-31	COPG1	protein_coding
ENSG00000138685	10773	-4.17278	0.344902	-12.0985	1.076e-33	1.74546e-31	FGF2	protein_coding
ENSG00000088320	5.92992	-18.7693	1.55162	-12.0966	1.10113e-33	1.77835e-31	REM1	protein_coding
ENSG00000182022	1560.17	-5.86981	0.486318	-12.0699	1.52299e-33	2.44887e-31	CHST15	protein_coding
ENSG00000164294	7529.47	-1.81608	0.150516	-12.0657	1.60262e-33	2.56567e-31	GPX8	protein_coding
ENSG00000221852	1250.13	-10.0896	0.836894	-12.056	1.80377e-33	2.87513e-31	KRTAP1-5	protein_coding
ENSG00000072682	8862.31	-3.26512	0.270856	-12.0548	1.82888e-33	2.90253e-31	P4HA2	protein_coding
ENSG00000166068	3048.84	-1.88361	0.156287	-12.0522	1.88875e-33	2.98463e-31	SPRED1	protein_coding
ENSG00000176720	1385.06	-2.81359	0.233472	-12.0511	1.91448e-33	3.01231e-31	BOK	protein_coding
ENSG00000115648	828.659	-9.25809	0.768934	-12.0402	2.1853e-33	3.42373e-31	MLPH	protein_coding
ENSG00000010818	2700.05	-3.94264	0.327737	-12.0299	2.47466e-33	3.86058e-31	HIVEP2	protein_coding
ENSG00000095383	2226.61	-3.24119	0.270119	-11.9991	3.5908e-33	5.57806e-31	TBC1D2	protein_coding
ENSG00000126821	1541.67	-2.01027	0.167677	-11.9889	4.0614e-33	6.28249e-31	SGPP1	protein_coding
ENSG00000176845	2359.61	-2.86666	0.239209	-11.9839	4.31434e-33	6.64571e-31	METRNL	protein_coding
ENSG00000145246	3882.08	-2.67489	0.22341	-11.973	4.9212e-33	7.54879e-31	ATP10D	protein_coding
ENSG00000259207	371.204	-5.90152	0.492924	-11.9725	4.95372e-33	7.56701e-31	ITGB3	protein_coding
ENSG00000118985	9056.84	-3.82519	0.320072	-11.951	6.41101e-33	9.75245e-31	ELL2	protein_coding
ENSG00000163661	17170.9	-6.8613	0.57429	-11.9475	6.6942e-33	1.01281e-30	PTX3	protein_coding
ENSG00000170624	2709.69	-7.64734	0.640094	-11.9472	6.71321e-33	1.01281e-30	SGCD	protein_coding
ENSG00000135862	51095.5	-2.89796	0.242917	-11.9298	8.27321e-33	1.24305e-30	LAMC1	protein_coding
ENSG00000124145	8467.48	-3.31371	0.277793	-11.9287	8.38855e-33	1.25524e-30	SDC4	protein_coding
ENSG00000154447	4290.31	-2.9174	0.244875	-11.9138	1.00279e-32	1.49444e-30	SH3RF1	protein_coding
ENSG00000250786	551.252	-5.07139	0.425865	-11.9084	1.06958e-32	1.58753e-30	SNHG18	lncRNA
ENSG00000261553	1183.95	-4.88603	0.4109	-11.891	1.31741e-32	1.94748e-30	gene_source "havana"	lncRNA
ENSG00000092607	1066.4	-7.10054	0.597487	-11.884	1.43342e-32	2.11046e-30	TBX15	protein_coding
ENSG00000196526	9644.6	-2.76998	0.233218	-11.8772	1.55486e-32	2.28011e-30	AFAP1	protein_coding
ENSG00000166833	1212.72	-5.07409	0.427973	-11.8561	2.00098e-32	2.92263e-30	NAV2	protein_coding
ENSG00000168487	3693.67	-2.44692	0.206502	-11.8493	2.16882e-32	3.15521e-30	BMP1	protein_coding
ENSG00000038427	57672.9	-6.27011	0.529533	-11.8408	2.40039e-32	3.47829e-30	VCAN	protein_coding
ENSG00000108946	8716.93	-1.51681	0.128124	-11.8386	2.46545e-32	3.5585e-30	PRKAR1A	protein_coding
ENSG00000111859	2757.74	-4.22804	0.357194	-11.8368	2.51749e-32	3.61936e-30	NEDD9	protein_coding
ENSG00000097033	5623.12	-1.52582	0.129014	-11.8268	2.83654e-32	4.06212e-30	SH3GLB1	protein_coding
ENSG00000059804	2835.84	-2.95936	0.250594	-11.8094	3.49079e-32	4.97961e-30	SLC2A3	protein_coding
ENSG00000120708	152629	-5.95259	0.504154	-11.8071	3.58784e-32	5.0982e-30	TGFBI	protein_coding
ENSG00000134996	1027.13	-2.37213	0.201033	-11.7997	3.91696e-32	5.54438e-30	OSTF1	protein_coding
ENSG00000058262	21620.3	-1.65655	0.140464	-11.7934	4.21907e-32	5.94719e-30	SEC61A1	protein_coding
ENSG00000141526	7242.71	-3.34806	0.283899	-11.7932	4.23397e-32	5.94719e-30	SLC16A3	protein_coding
ENSG00000065308	13994.3	-2.96316	0.251403	-11.7865	4.58316e-32	6.4131e-30	TRAM2	protein_coding
ENSG00000065534	9726.99	-3.63638	0.30864	-11.7819	4.83695e-32	6.74249e-30	MYLK	protein_coding
ENSG00000173846	886.47	-2.15145	0.182858	-11.7657	5.86596e-32	8.14591e-30	PLK3	protein_coding
ENSG00000111424	1165.54	-4.76756	0.405328	-11.7622	6.11042e-32	8.45336e-30	VDR	protein_coding
ENSG00000128595	52102.6	-1.89964	0.16165	-11.7516	6.93209e-32	9.55404e-30	CALU	protein_coding
ENSG00000183287	2192.6	-4.31356	0.367218	-11.7466	7.35226e-32	1.00952e-29	CCBE1	protein_coding
ENSG00000154556	1311.3	-6.91757	0.589066	-11.7433	7.64653e-32	1.04601e-29	SORBS2	protein_coding
ENSG00000197956	28416.6	-3.73794	0.318569	-11.7335	8.58232e-32	1.16965e-29	S100A6	protein_coding
ENSG00000109814	7357.74	-2.71076	0.231038	-11.733	8.63615e-32	1.17263e-29	UGDH	protein_coding
ENSG00000070778	1639.58	-2.41069	0.205499	-11.7309	8.84986e-32	1.19721e-29	PTPN21	protein_coding
ENSG00000013288	2956.5	-2.07322	0.176827	-11.7246	9.53604e-32	1.2853e-29	MAN2B2	protein_coding
ENSG00000163531	5179.7	-5.93613	0.506557	-11.7186	1.02372e-31	1.37475e-29	NFASC	protein_coding
ENSG00000111817	6986.54	-3.06212	0.261351	-11.7165	1.04925e-31	1.40389e-29	DSE	protein_coding
ENSG00000114019	9578.56	-2.42153	0.206803	-11.7094	1.14136e-31	1.52158e-29	AMOTL2	protein_coding
ENSG00000163421	13.3149	9.18309	0.784606	11.7041	1.21479e-31	1.61361e-29	PROK2	protein_coding
ENSG00000187446	3280.75	-1.46414	0.12512	-11.7018	1.24731e-31	1.65082e-29	CHP1	protein_coding
ENSG00000068912	3710.68	-1.83915	0.157283	-11.6932	1.38058e-31	1.82062e-29	ERLEC1	protein_coding
ENSG00000118503	1618.59	-3.93017	0.336297	-11.6866	1.49259e-31	1.96128e-29	TNFAIP3	protein_coding
ENSG00000172345	105.407	-3.7452	0.320529	-11.6844	1.53097e-31	2.00453e-29	STARD5	protein_coding
ENSG00000129493	1927.16	-2.54854	0.218161	-11.682	1.57614e-31	2.04903e-29	HEATR5A	protein_coding
ENSG00000154122	3402.59	-3.69911	0.31665	-11.682	1.57563e-31	2.04903e-29	ANKH	protein_coding
ENSG00000182983	183.194	-6.53391	0.559504	-11.678	1.65046e-31	2.13808e-29	ZNF662	protein_coding
ENSG00000085063	33581.2	-3.07434	0.263359	-11.6735	1.74024e-31	2.24644e-29	CD59	protein_coding
ENSG00000162909	21004.8	-1.75919	0.150801	-11.6656	1.90962e-31	2.45645e-29	CAPN2	protein_coding
ENSG00000136542	20815.8	-6.71747	0.576166	-11.6589	2.06678e-31	2.6493e-29	GALNT5	protein_coding
ENSG00000187210	3164.72	-6.07106	0.521142	-11.6495	2.30689e-31	2.9468e-29	GCNT1	protein_coding
ENSG00000134954	3187.05	-3.95735	0.339903	-11.6426	2.50293e-31	3.18611e-29	ETS1	protein_coding
ENSG00000164932	2542.45	-5.61311	0.48298	-11.6218	3.19204e-31	4.03528e-29	CTHRC1	protein_coding
ENSG00000259571	207.386	-6.31825	0.543645	-11.622	3.18536e-31	4.03528e-29	BLID	protein_coding
ENSG00000138623	4959.38	-4.43183	0.381693	-11.611	3.6247e-31	4.5665e-29	SEMA7A	protein_coding
ENSG00000159461	5565.08	-1.77056	0.152579	-11.6042	3.92118e-31	4.92309e-29	AMFR	protein_coding
ENSG00000167081	724.248	-1.96588	0.169453	-11.6013	4.05898e-31	5.07871e-29	PBX3	protein_coding
ENSG00000186575	5777.54	-2.29777	0.198108	-11.5985	4.19255e-31	5.22799e-29	NF2	protein_coding
ENSG00000248690	187.389	-10.228	0.882351	-11.5917	4.53957e-31	5.64153e-29	HAS2-AS1	lncRNA
ENSG00000179277	190.002	-5.90026	0.509102	-11.5896	4.65551e-31	5.76606e-29	MEIS3P1	processed_pseudogene
ENSG00000112769	7238.8	-6.11051	0.527426	-11.5855	4.87911e-31	6.02266e-29	LAMA4	protein_coding
ENSG00000233117	254.482	-10.4353	0.901036	-11.5814	5.12041e-31	6.2993e-29	LINC00702	lncRNA
ENSG00000138641	703.882	-2.90781	0.251472	-11.5631	6.33447e-31	7.76682e-29	HERC3	protein_coding
ENSG00000140682	2044.56	-3.85346	0.333812	-11.5438	7.93426e-31	9.69593e-29	TGFB1I1	protein_coding
ENSG00000133816	19776.9	-6.69593	0.580547	-11.5338	8.90973e-31	1.08518e-28	MICAL2	protein_coding
ENSG00000138448	19693.2	-2.77291	0.240483	-11.5306	9.25059e-31	1.12297e-28	ITGAV	protein_coding
ENSG00000184384	1647.27	-3.46491	0.300673	-11.5239	1.00032e-30	1.21032e-28	MAML2	protein_coding
ENSG00000140367	2499.37	-1.68617	0.146454	-11.5133	1.13067e-30	1.35906e-28	UBE2Q2	protein_coding
ENSG00000279118	212.091	-6.1088	0.530577	-11.5135	1.12781e-30	1.35906e-28	gene_source "havana"	TEC
ENSG00000079931	1887.77	-7.06186	0.613474	-11.5113	1.15774e-30	1.38253e-28	MOXD1	protein_coding
ENSG00000182326	5901.22	-6.39318	0.555381	-11.5113	1.15679e-30	1.38253e-28	C1S	protein_coding
ENSG00000159200	5249.56	-4.00469	0.348149	-11.5028	1.27686e-30	1.51983e-28	RCAN1	protein_coding
ENSG00000073712	13524.4	-2.7278	0.237213	-11.4994	1.32876e-30	1.57649e-28	FERMT2	protein_coding
ENSG00000188641	2077.25	-2.80113	0.243786	-11.4901	1.47942e-30	1.74958e-28	DPYD	protein_coding
ENSG00000056972	760.821	-2.03533	0.177326	-11.4779	1.70357e-30	2.00818e-28	TRAF3IP2	protein_coding
ENSG00000131981	2949.5	-3.61608	0.315095	-11.4761	1.73863e-30	2.04295e-28	LGALS3	protein_coding
ENSG00000072786	2278.29	-2.31264	0.201607	-11.4711	1.8438e-30	2.15961e-28	STK10	protein_coding
ENSG00000101680	571.612	-5.6462	0.492421	-11.4662	1.95035e-30	2.27713e-28	LAMA1	protein_coding
ENSG00000137275	1592.73	-1.58641	0.138517	-11.4528	2.27587e-30	2.64876e-28	RIPK1	protein_coding
ENSG00000163297	4729.8	-2.50699	0.218995	-11.4477	2.41519e-30	2.802e-28	ANTXR2	protein_coding
ENSG00000168140	3878.76	-3.16815	0.276795	-11.4458	2.4673e-30	2.85343e-28	VASN	protein_coding
ENSG00000122863	4285.57	-1.93661	0.16921	-11.445	2.4906e-30	2.87132e-28	CHST3	protein_coding
ENSG00000067167	14237.5	-2.0192	0.176522	-11.4388	2.67545e-30	3.07476e-28	TRAM1	protein_coding
ENSG00000133794	545.889	-1.98474	0.173516	-11.4383	2.68998e-30	3.08179e-28	ARNTL	protein_coding
ENSG00000130635	46678.1	-4.3966	0.384637	-11.4305	2.94423e-30	3.36257e-28	COL5A1	protein_coding
ENSG00000162614	2116.24	-2.95367	0.258658	-11.4192	3.35265e-30	3.81713e-28	NEXN	protein_coding
ENSG00000112183	503.842	-5.15191	0.451176	-11.4188	3.36687e-30	3.82144e-28	RBM24	protein_coding
ENSG00000068724	1392.12	-2.40046	0.210252	-11.4171	3.43565e-30	3.88748e-28	TTC7A	protein_coding
ENSG00000172667	6028.22	-2.67782	0.234561	-11.4163	3.46598e-30	3.90973e-28	ZMAT3	protein_coding
ENSG00000169908	9285	-6.42239	0.56267	-11.4141	3.55429e-30	3.99705e-28	TM4SF1	protein_coding
ENSG00000115963	8516.56	-3.09923	0.271772	-11.4038	4.00452e-30	4.48959e-28	RND3	protein_coding
ENSG00000115415	22797.4	-3.52299	0.308986	-11.4018	4.096e-30	4.57815e-28	STAT1	protein_coding
ENSG00000153904	10951.1	-2.42884	0.213055	-11.4001	4.17825e-30	4.65589e-28	DDAH1	protein_coding
ENSG00000259721	311.73	-4.75977	0.417713	-11.3948	4.43785e-30	4.93018e-28	GREM1-AS1	lncRNA
ENSG00000143515	8301.64	-1.89009	0.165983	-11.3873	4.83915e-30	5.35976e-28	ATP8B2	protein_coding
ENSG00000107738	1832.48	-5.29532	0.465398	-11.3781	5.37888e-30	5.92308e-28	VSIR	protein_coding
ENSG00000176170	1301.03	-4.53555	0.398624	-11.378	5.38007e-30	5.92308e-28	SPHK1	protein_coding
ENSG00000270504	190.225	-3.58425	0.315087	-11.3755	5.54154e-30	6.08259e-28	gene_source "havana"	lncRNA
ENSG00000104419	4685.72	-3.12766	0.274954	-11.3752	5.55873e-30	6.08325e-28	NDRG1	protein_coding
ENSG00000107249	961.274	-4.04623	0.355809	-11.3719	5.77076e-30	6.29648e-28	GLIS3	protein_coding
ENSG00000160746	2180.55	-1.70602	0.150084	-11.3671	6.09709e-30	6.6328e-28	ANO10	protein_coding
ENSG00000155324	2270.66	-3.72631	0.327955	-11.3622	6.44695e-30	6.99266e-28	GRAMD2B	protein_coding
ENSG00000105810	9078.59	-3.212	0.282701	-11.3618	6.47883e-30	7.0065e-28	CDK6	protein_coding
ENSG00000151414	16333.4	-2.83549	0.249834	-11.3495	7.46056e-30	8.04446e-28	NEK7	protein_coding
ENSG00000102452	819.109	-4.3589	0.384084	-11.3488	7.51597e-30	8.08044e-28	NALCN	protein_coding
ENSG00000198959	7512.55	-4.72229	0.416172	-11.347	7.67767e-30	8.23014e-28	TGM2	protein_coding
ENSG00000142867	1237.3	-1.89341	0.166897	-11.3448	7.87176e-30	8.4136e-28	BCL10	protein_coding
ENSG00000050405	15619.3	-1.9529	0.172162	-11.3434	7.99939e-30	8.52516e-28	LIMA1	protein_coding
ENSG00000113140	178550	-3.26563	0.287983	-11.3397	8.34444e-30	8.84149e-28	SPARC	protein_coding
ENSG00000153113	7736.01	-1.61399	0.14233	-11.3398	8.33792e-30	8.84149e-28	CAST	protein_coding
ENSG00000201839	93.8683	-5.06268	0.446514	-11.3382	8.483e-30	8.9624e-28	SNORD114-3	snoRNA
ENSG00000131711	41619.1	-3.28478	0.290116	-11.3223	1.01797e-29	1.0724e-27	MAP1B	protein_coding
ENSG00000173905	5026.49	-1.7172	0.15177	-11.3145	1.11267e-29	1.16882e-27	GOLIM4	protein_coding
ENSG00000112902	4129.66	-5.86453	0.518435	-11.312	1.14449e-29	1.1988e-27	SEMA5A	protein_coding
ENSG00000120129	5568.02	-3.15523	0.278951	-11.3111	1.15672e-29	1.20724e-27	DUSP1	protein_coding
ENSG00000182827	3128.15	-1.41482	0.125085	-11.3109	1.15913e-29	1.20724e-27	ACBD3	protein_coding
ENSG00000117791	129.202	-5.1175	0.452482	-11.3098	1.17294e-29	1.21816e-27	MTARC2	protein_coding
ENSG00000139174	738.921	-5.05194	0.446713	-11.3091	1.18237e-29	1.22449e-27	PRICKLE1	protein_coding
ENSG00000163431	1563.55	-4.45334	0.39395	-11.3043	1.24932e-29	1.29017e-27	LMOD1	protein_coding
ENSG00000202048	201.915	-5.80093	0.513984	-11.2862	1.53524e-29	1.581e-27	SNORD114-20	snoRNA
ENSG00000197324	9166.2	-2.70928	0.240143	-11.2819	1.61191e-29	1.6553e-27	LRP10	protein_coding
ENSG00000111110	710.159	-4.66619	0.41375	-11.2778	1.68902e-29	1.72964e-27	PPM1H	protein_coding
ENSG00000136630	198.161	-9.40027	0.834467	-11.265	1.95367e-29	1.99509e-27	HLX	protein_coding
ENSG00000227028	151.23	-9.41486	0.836332	-11.2573	2.13125e-29	2.17038e-27	SLC8A1-AS1	lncRNA
ENSG00000026025	60503.5	-1.98897	0.176728	-11.2544	2.20309e-29	2.23733e-27	VIM	protein_coding
ENSG00000100065	826.153	-4.83582	0.429725	-11.2533	2.23109e-29	2.25951e-27	CARD10	protein_coding
ENSG00000136279	5060.18	-1.3873	0.123407	-11.2416	2.54602e-29	2.57134e-27	DBNL	protein_coding
ENSG00000173706	15604.3	-4.49998	0.400308	-11.2413	2.55626e-29	2.57459e-27	HEG1	protein_coding
ENSG00000189320	1400.53	-9.51667	0.846686	-11.2399	2.59655e-29	2.608e-27	FAM180A	protein_coding
ENSG00000130402	23289.8	-1.94191	0.172886	-11.2323	2.82969e-29	2.83441e-27	ACTN4	protein_coding
ENSG00000135686	2620.4	-1.58778	0.141368	-11.2315	2.8547e-29	2.85167e-27	KLHL36	protein_coding
ENSG00000133110	86900.7	-8.14663	0.725568	-11.2279	2.97313e-29	2.95387e-27	POSTN	protein_coding
ENSG00000177374	562.976	-4.69263	0.417937	-11.2281	2.9682e-29	2.95387e-27	HIC1	protein_coding
ENSG00000118523	41944.8	-4.12918	0.368282	-11.212	3.5599e-29	3.52728e-27	CCN2	protein_coding
ENSG00000132840	423.009	-8.22206	0.733478	-11.2097	3.65514e-29	3.61189e-27	BHMT2	protein_coding
ENSG00000070614	11128.9	-2.75168	0.24578	-11.1957	4.27883e-29	4.20876e-27	NDST1	protein_coding
ENSG00000125844	19820.2	-2.20427	0.196886	-11.1957	4.28212e-29	4.20876e-27	RRBP1	protein_coding
ENSG00000168685	1047.4	-6.54521	0.584787	-11.1925	4.43918e-29	4.35147e-27	IL7R	protein_coding
ENSG00000119714	670.491	-4.65225	0.415681	-11.1919	4.46944e-29	4.36945e-27	GPR68	protein_coding
ENSG00000138639	956.668	-4.08858	0.365371	-11.1902	4.55434e-29	4.4406e-27	ARHGAP24	protein_coding
ENSG00000165886	557.449	-2.32958	0.208186	-11.1899	4.56977e-29	4.44383e-27	UBTD1	protein_coding
ENSG00000149054	159.365	-5.20338	0.465025	-11.1895	4.59237e-29	4.454e-27	ZNF215	protein_coding
ENSG00000272344	134.228	-5.58744	0.499548	-11.185	4.82968e-29	4.67179e-27	SNORD114-21	snoRNA
ENSG00000163491	1179.58	-4.03349	0.361391	-11.161	6.3267e-29	6.10377e-27	NEK10	protein_coding
ENSG00000128342	3426.6	-5.90881	0.529643	-11.1562	6.67748e-29	6.42528e-27	LIF	protein_coding
ENSG00000144320	4445.45	-1.6662	0.149531	-11.1428	7.76063e-29	7.44797e-27	LNPK	protein_coding
ENSG00000068366	5740.66	-1.81591	0.163002	-11.1404	7.97927e-29	7.63781e-27	ACSL4	protein_coding
ENSG00000234456	2008.17	-4.08014	0.366357	-11.1371	8.28124e-29	7.90621e-27	MAGI2-AS3	lncRNA
ENSG00000109079	3599.55	-1.92223	0.172623	-11.1354	8.43701e-29	8.03401e-27	TNFAIP1	protein_coding
ENSG00000144218	1562.59	-7.41863	0.66661	-11.1289	9.07467e-29	8.61882e-27	AFF3	protein_coding
ENSG00000197948	1137.7	-2.35123	0.211373	-11.1236	9.62785e-29	9.12058e-27	FCHSD1	protein_coding
ENSG00000256043	754.727	-2.99494	0.269578	-11.1097	1.12518e-28	1.06315e-26	CTSO	protein_coding
ENSG00000117758	3135.02	-1.92807	0.173596	-11.1066	1.16479e-28	1.09774e-26	STX12	protein_coding
ENSG00000196569	5360.78	-5.8223	0.524431	-11.1021	1.22503e-28	1.15156e-26	LAMA2	protein_coding
ENSG00000100596	6108.97	-1.61374	0.145437	-11.0958	1.31441e-28	1.23242e-26	SPTLC2	protein_coding
ENSG00000162576	12337.8	-2.80399	0.252727	-11.0949	1.3275e-28	1.24152e-26	MXRA8	protein_coding
ENSG00000163637	863.34	-5.07585	0.458022	-11.0821	1.53221e-28	1.42932e-26	PRICKLE2	protein_coding
ENSG00000140950	2201.02	-1.8539	0.16736	-11.0773	1.61649e-28	1.50412e-26	MEAK7	protein_coding
ENSG00000131018	18801.7	-2.65331	0.239543	-11.0766	1.62979e-28	1.50883e-26	SYNE1	protein_coding
ENSG00000260916	1239.71	-2.78739	0.251644	-11.0767	1.62685e-28	1.50883e-26	CCPG1	protein_coding
ENSG00000021355	753.613	-3.68253	0.332709	-11.0683	1.78679e-28	1.65001e-26	SERPINB1	protein_coding
ENSG00000071967	14915.3	-4.42378	0.399848	-11.0637	1.88276e-28	1.73427e-26	CYBRD1	protein_coding
ENSG00000155090	1823.59	-1.74576	0.157861	-11.0589	1.98591e-28	1.8247e-26	KLF10	protein_coding
ENSG00000275342	414.076	-5.40643	0.489236	-11.0508	2.17349e-28	1.99206e-26	PRAG1	protein_coding
ENSG00000198121	7955.51	-2.70612	0.245053	-11.043	2.37014e-28	2.16688e-26	LPAR1	protein_coding
ENSG00000147872	5190.99	-5.2576	0.476113	-11.0428	2.3763e-28	2.16711e-26	PLIN2	protein_coding
ENSG00000174600	1320.39	-8.93094	0.808835	-11.0417	2.40341e-28	2.18639e-26	CMKLR1	protein_coding
ENSG00000251493	728.804	-4.3117	0.390504	-11.0414	2.41351e-28	2.19015e-26	FOXD1	protein_coding
ENSG00000170385	2923.6	-2.33225	0.211242	-11.0407	2.43261e-28	2.20203e-26	SLC30A1	protein_coding
ENSG00000138411	2655.19	-4.09855	0.371262	-11.0395	2.46371e-28	2.22468e-26	HECW2	protein_coding
ENSG00000104611	2397.8	-5.07835	0.46014	-11.0365	2.54671e-28	2.29398e-26	SH2D4A	protein_coding
ENSG00000129250	8469.33	-1.51355	0.13719	-11.0326	2.66197e-28	2.39192e-26	KIF1C	protein_coding
ENSG00000164951	1864.1	-1.73502	0.157435	-11.0206	3.03993e-28	2.72487e-26	PDP1	protein_coding
ENSG00000164603	1047.82	-2.40174	0.217955	-11.0194	3.08044e-28	2.75444e-26	BMT2	protein_coding
ENSG00000172348	544.016	-8.06559	0.731993	-11.0187	3.10594e-28	2.77049e-26	RCAN2	protein_coding
ENSG00000134259	551.835	-5.51449	0.50059	-11.016	3.19977e-28	2.84725e-26	NGF	protein_coding
ENSG00000167460	46508	-1.89163	0.171727	-11.0153	3.22379e-28	2.86168e-26	TPM4	protein_coding
ENSG00000145012	16601.9	-2.85787	0.259701	-11.0044	3.63787e-28	3.22145e-26	LPP	protein_coding
ENSG00000258399	251.2	-4.81421	0.438067	-10.9897	4.28488e-28	3.78525e-26	gene_source "havana"	lncRNA
ENSG00000184347	2589.15	-8.68652	0.790475	-10.989	4.31708e-28	3.80453e-26	SLIT3	protein_coding
ENSG00000162302	1443.72	-1.74938	0.15923	-10.9865	4.43948e-28	3.90302e-26	RPS6KA4	protein_coding
ENSG00000115677	58012.8	-1.62493	0.148016	-10.9781	4.87151e-28	4.27259e-26	HDLBP	protein_coding
ENSG00000185567	9652.07	-4.37979	0.399016	-10.9765	4.95891e-28	4.33886e-26	AHNAK2	protein_coding
ENSG00000122042	3080.6	-1.83172	0.167212	-10.9545	6.32455e-28	5.52058e-26	UBL3	protein_coding
ENSG00000143473	318.318	-6.96295	0.635734	-10.9526	6.45489e-28	5.62097e-26	KCNH1	protein_coding
ENSG00000160326	456.504	-3.05551	0.279198	-10.9439	7.10882e-28	6.17575e-26	SLC2A6	protein_coding
ENSG00000152223	10586.1	-2.43768	0.222944	-10.9341	7.92305e-28	6.86683e-26	EPG5	protein_coding
ENSG00000131459	1754.02	-3.34053	0.305787	-10.9244	8.81325e-28	7.62034e-26	GFPT2	protein_coding
ENSG00000174791	1017.57	-2.83498	0.259552	-10.9226	8.98623e-28	7.75163e-26	RIN1	protein_coding
ENSG00000151892	1465.38	-9.57082	0.876859	-10.9149	9.78532e-28	8.42112e-26	GFRA1	protein_coding
ENSG00000157766	16105.7	-13.8882	1.27271	-10.9122	1.00735e-27	8.64881e-26	ACAN	protein_coding
ENSG00000231991	669.467	-2.31477	0.212137	-10.9117	1.01359e-27	8.68207e-26	ANXA2P2	processed_pseudogene
ENSG00000136153	32748.3	-3.17479	0.290988	-10.9104	1.02832e-27	8.78771e-26	LMO7	protein_coding
ENSG00000075391	2914.21	-2.12357	0.194664	-10.9089	1.04542e-27	8.91308e-26	RASAL2	protein_coding
ENSG00000099250	11457.1	-3.27963	0.300665	-10.9079	1.05647e-27	8.9864e-26	NRP1	protein_coding
ENSG00000106733	484.262	-2.00393	0.183761	-10.9051	1.08986e-27	9.24895e-26	NMRK1	protein_coding
ENSG00000196968	1478.25	-2.24216	0.205692	-10.9006	1.14537e-27	9.68537e-26	FUT11	protein_coding
ENSG00000271075	81.7702	-4.21045	0.386263	-10.9005	1.14657e-27	9.68537e-26	gene_source "havana"	processed_pseudogene
ENSG00000153214	2156.09	-1.65778	0.15215	-10.8956	1.20915e-27	1.01905e-25	TMEM87B	protein_coding
ENSG00000198108	602.507	-4.98853	0.458149	-10.8884	1.30879e-27	1.10049e-25	CHSY3	protein_coding
ENSG00000117868	8362.41	-1.7456	0.160382	-10.884	1.37432e-27	1.15295e-25	ESYT2	protein_coding
ENSG00000181722	2374.63	-3.86995	0.355628	-10.882	1.40438e-27	1.17548e-25	ZBTB20	protein_coding
ENSG00000198467	56884.6	-3.13814	0.288391	-10.8816	1.41121e-27	1.1785e-25	TPM2	protein_coding
ENSG00000187091	1471.79	-3.18827	0.29302	-10.8807	1.42443e-27	1.18684e-25	PLCD1	protein_coding
ENSG00000196924	181215	-2.4099	0.221588	-10.8756	1.50724e-27	1.25299e-25	FLNA	protein_coding
ENSG00000177096	782.494	-3.11457	0.286391	-10.8752	1.51266e-27	1.25466e-25	PHETA2	protein_coding
ENSG00000164692	480520	-4.53306	0.417066	-10.8689	1.62123e-27	1.34167e-25	COL1A2	protein_coding
ENSG00000183963	2730.91	-2.07187	0.190817	-10.8579	1.82935e-27	1.51049e-25	SMTN	protein_coding
ENSG00000144369	2843.73	-3.01689	0.277872	-10.8571	1.84441e-27	1.5195e-25	FAM171B	protein_coding
ENSG00000161533	2856.04	-1.4079	0.129709	-10.8543	1.9021e-27	1.56352e-25	ACOX1	protein_coding
ENSG00000172071	858.287	-1.68658	0.155473	-10.8481	2.03685e-27	1.67054e-25	EIF2AK3	protein_coding
ENSG00000103642	1465.79	-2.26425	0.208876	-10.8402	2.22001e-27	1.81669e-25	LACTB	protein_coding
ENSG00000114853	1448.18	-2.1585	0.199181	-10.8369	2.30212e-27	1.87969e-25	ZBTB47	protein_coding
ENSG00000158186	3266.62	-3.6327	0.335525	-10.8269	2.56647e-27	2.09087e-25	MRAS	protein_coding
ENSG00000048828	7133.95	-1.7129	0.158316	-10.8195	2.7827e-27	2.26201e-25	FAM120A	protein_coding
ENSG00000137393	506.744	-4.45701	0.411974	-10.8187	2.80794e-27	2.27748e-25	RNF144B	protein_coding
ENSG00000035403	25143.2	-1.88794	0.174592	-10.8134	2.97285e-27	2.4059e-25	VCL	protein_coding
ENSG00000185972	102.168	-4.03815	0.373522	-10.811	3.05312e-27	2.46543e-25	CCIN	protein_coding
ENSG00000106546	2862.34	-2.75192	0.254574	-10.8099	3.09035e-27	2.49001e-25	AHR	protein_coding
ENSG00000167671	3043.73	-1.58476	0.146612	-10.8092	3.11351e-27	2.50317e-25	UBXN6	protein_coding
ENSG00000185896	9632.37	-1.92811	0.178399	-10.8079	3.15872e-27	2.53395e-25	LAMP1	protein_coding
ENSG00000140545	15228.4	-3.48765	0.322707	-10.8075	3.17229e-27	2.53929e-25	MFGE8	protein_coding
ENSG00000066455	2613.17	-1.52963	0.141557	-10.8057	3.23399e-27	2.58097e-25	GOLGA5	protein_coding
ENSG00000261040	343.941	-5.56175	0.51471	-10.8056	3.23845e-27	2.58097e-25	WFDC21P	transcribed_unitary_pseudogene
ENSG00000174738	1970.95	-2.04273	0.189152	-10.7994	3.46328e-27	2.75417e-25	NR1D2	protein_coding
ENSG00000223653	475.303	-4.93263	0.456975	-10.7941	3.67087e-27	2.91294e-25	gene_source "havana"	lncRNA
ENSG00000078269	6069.51	-2.32945	0.215917	-10.7886	3.89588e-27	3.08481e-25	SYNJ2	protein_coding
ENSG00000113719	9623.63	-1.54864	0.143711	-10.7761	4.46585e-27	3.52851e-25	ERGIC1	protein_coding
ENSG00000103196	1724.41	-7.58583	0.704038	-10.7747	4.5305e-27	3.57189e-25	CRISPLD2	protein_coding
ENSG00000204382	12.268	8.96351	0.832837	10.7626	5.16823e-27	4.06593e-25	XAGE1B	protein_coding
ENSG00000100342	257.467	-6.38065	0.593055	-10.759	5.37778e-27	4.22173e-25	APOL1	protein_coding
ENSG00000116183	851.49	-6.86499	0.638394	-10.7535	5.70393e-27	4.4682e-25	PAPPA2	protein_coding
ENSG00000277152	152.583	-5.35722	0.498267	-10.7517	5.81752e-27	4.54747e-25	gene_source "havana"	lncRNA
ENSG00000273264	105.055	-5.83167	0.542444	-10.7507	5.87937e-27	4.58603e-25	gene_source "havana"	lncRNA
ENSG00000049323	19356.6	-3.67412	0.341925	-10.7454	6.22986e-27	4.84911e-25	LTBP1	protein_coding
ENSG00000157613	2056.04	-3.99131	0.371467	-10.7447	6.27473e-27	4.87368e-25	CREB3L1	protein_coding
ENSG00000147459	7711.53	-3.42445	0.318796	-10.7418	6.47383e-27	5.0177e-25	DOCK5	protein_coding
ENSG00000174132	384.577	-2.21842	0.206685	-10.7333	7.10009e-27	5.49149e-25	FAM174A	protein_coding
ENSG00000089472	1281.19	-9.43982	0.880015	-10.7269	7.61207e-27	5.87508e-25	HEPH	protein_coding
ENSG00000170348	12460.1	-1.38221	0.128876	-10.7252	7.7556e-27	5.97328e-25	TMED10	protein_coding
ENSG00000180875	1795.66	-9.10253	0.849265	-10.7181	8.36783e-27	6.4313e-25	GREM2	protein_coding
ENSG00000071205	1602.85	-2.24186	0.209253	-10.7136	8.78468e-27	6.73756e-25	ARHGAP10	protein_coding
ENSG00000162928	1380.42	-1.41793	0.132378	-10.7112	9.02105e-27	6.9044e-25	PEX13	protein_coding
ENSG00000254122	461.205	-3.25514	0.304358	-10.6951	1.07289e-26	8.19444e-25	PCDHGB7	protein_coding
ENSG00000182718	127408	-2.0652	0.193194	-10.6898	1.13659e-26	8.6629e-25	ANXA2	protein_coding
ENSG00000151388	7494.4	-5.63171	0.526842	-10.6896	1.13903e-26	8.6635e-25	ADAMTS12	protein_coding
ENSG00000114861	3697.04	-2.53443	0.237221	-10.6838	1.2115e-26	9.19558e-25	FOXP1	protein_coding
ENSG00000274654	131.414	-5.83465	0.546134	-10.6835	1.2154e-26	9.20616e-25	gene_source "havana"	lncRNA
ENSG00000149090	2910.48	-7.11729	0.666398	-10.6802	1.25959e-26	9.5212e-25	PAMR1	protein_coding
ENSG00000118564	4056.56	-1.9094	0.178785	-10.6799	1.26433e-26	9.53736e-25	FBXL5	protein_coding
ENSG00000101955	1365.19	-3.68222	0.344852	-10.6777	1.29491e-26	9.748e-25	SRPX	protein_coding
ENSG00000115306	42053.3	-2.10173	0.196844	-10.6771	1.30221e-26	9.76285e-25	SPTBN1	protein_coding
ENSG00000197712	9239.54	-3.51151	0.328879	-10.6772	1.30138e-26	9.76285e-25	FAM114A1	protein_coding
ENSG00000263426	4264.92	-7.81785	0.732294	-10.6758	1.32065e-26	9.88091e-25	RN7SL471P	misc_RNA
ENSG00000164574	11391	-2.54702	0.238751	-10.6681	1.43538e-26	1.07174e-24	GALNT10	protein_coding
ENSG00000185989	2552.78	-1.5935	0.149443	-10.663	1.51696e-26	1.13035e-24	RASA3	protein_coding
ENSG00000128294	2538.93	-2.65489	0.249154	-10.6556	1.64158e-26	1.22073e-24	TPST2	protein_coding
ENSG00000206503	6451.29	-2.22419	0.208905	-10.6469	1.80329e-26	1.33826e-24	HLA-A	protein_coding
ENSG00000171408	545.994	-4.7399	0.445508	-10.6393	1.95602e-26	1.44868e-24	PDE7B	protein_coding
ENSG00000172965	2181.71	-2.42105	0.227614	-10.6367	2.01215e-26	1.48725e-24	MIR4435-2HG	lncRNA
ENSG00000121281	1709.62	-2.47697	0.232922	-10.6343	2.06317e-26	1.52189e-24	ADCY7	protein_coding
ENSG00000204262	59442.6	-3.13631	0.295033	-10.6304	2.15216e-26	1.58117e-24	COL5A2	protein_coding
ENSG00000258667	210.402	-3.98584	0.374943	-10.6305	2.14946e-26	1.58117e-24	HIF1A-AS3	lncRNA
ENSG00000160539	378.517	-4.93822	0.464686	-10.627	2.23187e-26	1.63645e-24	PLPP7	protein_coding
ENSG00000114353	13224.5	-1.65654	0.155924	-10.624	2.30387e-26	1.68587e-24	GNAI2	protein_coding
ENSG00000164144	1479.78	-1.31734	0.124033	-10.6209	2.38173e-26	1.73937e-24	ARFIP1	protein_coding
ENSG00000139410	216.28	-3.42811	0.3228	-10.6199	2.40766e-26	1.75481e-24	SDSL	protein_coding
ENSG00000116717	1674.61	-2.39198	0.225252	-10.6191	2.42853e-26	1.76652e-24	GADD45A	protein_coding
ENSG00000131724	3510.24	-2.34702	0.221081	-10.6161	2.50838e-26	1.82098e-24	IL13RA1	protein_coding
ENSG00000164253	2601.11	-1.91669	0.180561	-10.6152	2.53232e-26	1.83473e-24	WDR41	protein_coding
ENSG00000119986	715.556	-3.01999	0.284521	-10.6143	2.55677e-26	1.84879e-24	AVPI1	protein_coding
ENSG00000279390	113.781	-6.31641	0.595745	-10.6025	2.90021e-26	2.093e-24	gene_source "havana"	TEC
ENSG00000113739	31150.5	-3.42738	0.32347	-10.5957	3.12048e-26	2.24754e-24	STC2	protein_coding
ENSG00000178685	529.684	-4.02955	0.380453	-10.5915	3.26485e-26	2.34376e-24	PARP10	protein_coding
ENSG00000202515	183.7	-3.66426	0.345965	-10.5914	3.26685e-26	2.34376e-24	VTRNA1-3	misc_RNA
ENSG00000033100	4906.16	-2.0058	0.189446	-10.5878	3.39615e-26	2.43176e-24	CHPF2	protein_coding
ENSG00000148120	3063.73	-2.51834	0.238004	-10.5811	3.64761e-26	2.60673e-24	AOPEP	protein_coding
ENSG00000128805	2290.78	-5.63547	0.532635	-10.5804	3.6753e-26	2.62141e-24	ARHGAP22	protein_coding
ENSG00000134970	3973.49	-2.05459	0.194212	-10.5791	3.72462e-26	2.65142e-24	TMED7	protein_coding
ENSG00000144642	2802.24	-3.07451	0.290886	-10.5694	4.12936e-26	2.93384e-24	RBMS3	protein_coding
ENSG00000165617	2289.34	-4.88585	0.462406	-10.5661	4.27704e-26	3.03289e-24	DACT1	protein_coding
ENSG00000141448	485.75	-6.85457	0.649221	-10.5582	4.65747e-26	3.29628e-24	GATA6	protein_coding
ENSG00000129116	13204.9	-3.54098	0.335949	-10.5402	5.63649e-26	3.98149e-24	PALLD	protein_coding
ENSG00000172380	16886.7	-2.81562	0.267366	-10.531	6.21973e-26	4.38503e-24	GNG12	protein_coding
ENSG00000115363	1262.02	-3.82409	0.363257	-10.5272	6.47099e-26	4.55341e-24	EVA1A	protein_coding
ENSG00000142279	1101.59	-1.9292	0.183289	-10.5255	6.59303e-26	4.63041e-24	WTIP	protein_coding
ENSG00000153976	304.017	-7.50018	0.712604	-10.525	6.62368e-26	4.64304e-24	HS3ST3A1	protein_coding
ENSG00000255874	235.482	-3.47593	0.330478	-10.5179	7.14688e-26	5.00022e-24	PRECSIT	lncRNA
ENSG00000163393	433.245	-5.17411	0.49227	-10.5107	7.71097e-26	5.38461e-24	SLC22A15	protein_coding
ENSG00000144843	293.976	-4.14859	0.394949	-10.5041	8.27085e-26	5.7579e-24	ADPRH	protein_coding
ENSG00000178033	1880.32	-4.17309	0.397285	-10.504	8.27694e-26	5.7579e-24	CALHM5	protein_coding
ENSG00000150457	2845.59	-2.178	0.207373	-10.5028	8.38405e-26	5.82136e-24	LATS2	protein_coding
ENSG00000107282	397.392	-4.65314	0.443198	-10.499	8.72805e-26	6.03734e-24	APBA1	protein_coding
ENSG00000118855	4167.8	-3.00201	0.285931	-10.499	8.72542e-26	6.03734e-24	MFSD1	protein_coding
ENSG00000168615	20537.3	-2.08291	0.198395	-10.4988	8.74872e-26	6.04024e-24	ADAM9	protein_coding
ENSG00000164111	31980.2	-2.0668	0.196956	-10.4937	9.23256e-26	6.36231e-24	ANXA5	protein_coding
ENSG00000157227	21297.2	-2.84328	0.270989	-10.4922	9.37857e-26	6.4508e-24	MMP14	protein_coding
ENSG00000115828	639.979	-3.57658	0.340892	-10.4918	9.42102e-26	6.46787e-24	QPCT	protein_coding
ENSG00000182218	855.106	-3.45664	0.32957	-10.4883	9.77384e-26	6.69754e-24	HHIPL1	protein_coding
ENSG00000253837	445.35	-3.6531	0.34865	-10.4778	1.09199e-25	7.46894e-24	gene_source "havana"	lncRNA
ENSG00000007384	1878.61	-2.04587	0.195293	-10.4759	1.11438e-25	7.60788e-24	RHBDF1	protein_coding
ENSG00000115594	2944.47	-5.7893	0.552928	-10.4703	1.18301e-25	8.04646e-24	IL1R1	protein_coding
ENSG00000221869	909.108	-4.08465	0.390116	-10.4703	1.1823e-25	8.04646e-24	CEBPD	protein_coding
ENSG00000126561	335.826	-4.07634	0.389639	-10.4618	1.29349e-25	8.78162e-24	STAT5A	protein_coding
ENSG00000162889	3281.05	-1.43819	0.137584	-10.4532	1.41667e-25	9.6001e-24	MAPKAPK2	protein_coding
ENSG00000080823	3307.47	-3.37665	0.32307	-10.4518	1.43828e-25	9.72858e-24	MOK	protein_coding
ENSG00000101665	1660.82	-2.17199	0.207894	-10.4476	1.50296e-25	1.01286e-23	SMAD7	protein_coding
ENSG00000115419	21647.6	-2.80164	0.268158	-10.4477	1.50057e-25	1.01286e-23	GLS	protein_coding
ENSG00000137573	43315	-5.76277	0.551673	-10.446	1.52846e-25	1.02816e-23	SULF1	protein_coding
ENSG00000196507	963.848	-2.04591	0.195954	-10.4408	1.61492e-25	1.08433e-23	TCEAL3	protein_coding
ENSG00000174307	2393.7	-2.1081	0.201971	-10.4376	1.6691e-25	1.11866e-23	PHLDA3	protein_coding
ENSG00000164096	3853.58	-1.79135	0.171644	-10.4364	1.69089e-25	1.1312e-23	C4orf3	protein_coding
ENSG00000155760	3180.22	-2.51492	0.240982	-10.4361	1.69603e-25	1.13257e-23	FZD7	protein_coding
ENSG00000231172	89.6848	-9.12415	0.87488	-10.429	1.82745e-25	1.21811e-23	EVA1A-AS	lncRNA
ENSG00000057657	198.721	-7.70666	0.739419	-10.4226	1.95548e-25	1.29873e-23	PRDM1	protein_coding
ENSG00000266412	9285.45	-1.92708	0.184891	-10.4228	1.95219e-25	1.29873e-23	NCOA4	protein_coding
ENSG00000123091	5158.48	-1.81761	0.174424	-10.4206	1.99679e-25	1.32377e-23	RNF11	protein_coding
ENSG00000115129	1768.2	-3.40856	0.32726	-10.4155	2.10789e-25	1.3949e-23	TP53I3	protein_coding
ENSG00000166579	2789.27	-1.38804	0.133272	-10.4151	2.11478e-25	1.39693e-23	NDEL1	protein_coding
ENSG00000140853	940.497	-3.3063	0.317514	-10.4131	2.16079e-25	1.42476e-23	NLRC5	protein_coding
ENSG00000138758	32763.3	-2.3099	0.221855	-10.4117	2.19208e-25	1.4428e-23	SEPTIN11	protein_coding
ENSG00000067560	23528.8	-1.56661	0.150476	-10.411	2.20913e-25	1.45141e-23	RHOA	protein_coding
ENSG00000237523	68.3679	-8.66864	0.832824	-10.4087	2.26203e-25	1.48351e-23	LINC00857	lncRNA
ENSG00000197879	14034.4	-1.76805	0.169961	-10.4027	2.41073e-25	1.57821e-23	MYO1C	protein_coding
ENSG00000128591	31128.4	-2.49012	0.239423	-10.4005	2.46552e-25	1.6112e-23	FLNC	protein_coding
ENSG00000141367	34648.6	-1.29662	0.124685	-10.3992	2.50114e-25	1.63157e-23	CLTC	protein_coding
ENSG00000005812	1588.89	-1.49068	0.143355	-10.3985	2.51872e-25	1.64012e-23	FBXL3	protein_coding
ENSG00000197461	794.575	-4.68471	0.450577	-10.3971	2.5548e-25	1.66066e-23	PDGFA	protein_coding
ENSG00000102466	1140.78	-3.27263	0.314819	-10.3953	2.60574e-25	1.69078e-23	FGF14	protein_coding
ENSG00000207971	83.6879	-5.97494	0.574905	-10.3929	2.67074e-25	1.7299e-23	MIR125B1	miRNA
ENSG00000181019	12882.9	-3.01801	0.290411	-10.3922	2.69117e-25	1.74005e-23	NQO1	protein_coding
ENSG00000176971	457.879	-5.80041	0.558437	-10.3869	2.84509e-25	1.83634e-23	FIBIN	protein_coding
ENSG00000118922	3392.55	-2.60315	0.250732	-10.3822	2.9878e-25	1.92506e-23	KLF12	protein_coding
ENSG00000160789	29805.4	-2.41469	0.232839	-10.3706	3.37271e-25	2.16924e-23	LMNA	protein_coding
ENSG00000111885	1752.29	-4.13852	0.399394	-10.362	3.69131e-25	2.37e-23	MAN1A1	protein_coding
ENSG00000134107	1730.67	-4.33282	0.418181	-10.3611	3.72586e-25	2.388e-23	BHLHE40	protein_coding
ENSG00000111321	2909.29	-2.66732	0.257509	-10.3582	3.84259e-25	2.45852e-23	LTBR	protein_coding
ENSG00000176014	14502.1	-1.86392	0.180073	-10.3509	4.14526e-25	2.64755e-23	TUBB6	protein_coding
ENSG00000223485	116.872	-9.87737	0.955005	-10.3427	4.51427e-25	2.87822e-23	LINC01615	lncRNA
ENSG00000125384	349.224	-10.1524	0.981674	-10.342	4.55171e-25	2.89705e-23	PTGER2	protein_coding
ENSG00000165124	5424.8	-6.25272	0.604752	-10.3393	4.67818e-25	2.97239e-23	SVEP1	protein_coding
ENSG00000141753	37767.9	-3.12665	0.302475	-10.3369	4.79966e-25	3.0443e-23	IGFBP4	protein_coding
ENSG00000132824	8278.13	-1.60477	0.155376	-10.3283	5.24745e-25	3.32257e-23	SERINC3	protein_coding
ENSG00000260025	114.763	-3.57075	0.345737	-10.3279	5.26761e-25	3.32959e-23	CRIM1-DT	lncRNA
ENSG00000184985	783.14	-7.47738	0.724287	-10.3238	5.50138e-25	3.47136e-23	SORCS2	protein_coding
ENSG00000115310	20123.8	-1.57902	0.152975	-10.3221	5.6007e-25	3.52796e-23	RTN4	protein_coding
ENSG00000157851	460.142	11.1158	1.07702	10.3209	5.66987e-25	3.56541e-23	DPYSL5	protein_coding
ENSG00000198483	112.497	-5.63352	0.545924	-10.3192	5.76797e-25	3.62088e-23	ANKRD35	protein_coding
ENSG00000163110	18343.6	-2.46472	0.238894	-10.3172	5.89124e-25	3.68565e-23	PDLIM5	protein_coding
ENSG00000197496	1900.19	-4.34842	0.421468	-10.3173	5.88452e-25	3.68565e-23	SLC2A10	protein_coding
ENSG00000108854	13147.5	-2.42902	0.235803	-10.301	6.96967e-25	4.3529e-23	SMURF2	protein_coding
ENSG00000023191	9281.62	-1.94308	0.18876	-10.2939	7.50564e-25	4.67967e-23	RNH1	protein_coding
ENSG00000146674	69384.3	-5.74633	0.558243	-10.2936	7.53119e-25	4.68763e-23	IGFBP3	protein_coding
ENSG00000054598	785.926	-3.94474	0.383367	-10.2897	7.8409e-25	4.86699e-23	FOXC1	protein_coding
ENSG00000225746	4123.02	-3.93409	0.382334	-10.2897	7.84591e-25	4.86699e-23	MEG8	lncRNA
ENSG00000079841	989.606	-5.18872	0.504564	-10.2836	8.35654e-25	5.17499e-23	RIMS1	protein_coding
ENSG00000125347	607.939	-2.77012	0.269399	-10.2826	8.44053e-25	5.21818e-23	IRF1	protein_coding
ENSG00000100106	5068	-1.95022	0.189707	-10.2801	8.66076e-25	5.34532e-23	TRIOBP	protein_coding
ENSG00000130147	6914.31	-2.51553	0.244755	-10.2777	8.87799e-25	5.47019e-23	SH3BP4	protein_coding
ENSG00000144802	2124.85	-3.24575	0.315832	-10.2768	8.96192e-25	5.51263e-23	NFKBIZ	protein_coding
ENSG00000205644	108.642	-7.22523	0.703081	-10.2765	8.98989e-25	5.52057e-23	gene_source "havana"	processed_pseudogene
ENSG00000107438	761.789	-6.01952	0.585928	-10.2735	9.27979e-25	5.68907e-23	PDLIM1	protein_coding
ENSG00000172296	450.102	-7.17624	0.698898	-10.2679	9.82909e-25	6.01577e-23	SPTLC3	protein_coding
ENSG00000008256	3343.22	-2.05245	0.199897	-10.2675	9.87039e-25	6.03097e-23	CYTH3	protein_coding
ENSG00000116704	1727.71	-1.44302	0.140626	-10.2614	1.05154e-24	6.41438e-23	SLC35D1	protein_coding
ENSG00000172638	7707.47	-2.01104	0.19607	-10.2568	1.10357e-24	6.72057e-23	EFEMP2	protein_coding
ENSG00000100036	470.805	-2.79626	0.272647	-10.2559	1.11279e-24	6.76548e-23	SLC35E4	protein_coding
ENSG00000258861	80.8354	-5.4293	0.529439	-10.2548	1.12598e-24	6.83435e-23	MIR381HG	lncRNA
ENSG00000138395	685.114	-3.6876	0.359744	-10.2506	1.17581e-24	7.12504e-23	CDK15	protein_coding
ENSG00000122707	4521.13	-2.71621	0.265042	-10.2482	1.20512e-24	7.29061e-23	RECK	protein_coding
ENSG00000139433	2893.7	-1.74092	0.169903	-10.2466	1.2262e-24	7.40589e-23	GLTP	protein_coding
ENSG00000198975	67.0449	-8.2539	0.805603	-10.2456	1.23821e-24	7.46614e-23	MIRLET7A2	miRNA
ENSG00000157107	1031.95	-1.56078	0.152398	-10.2415	1.29225e-24	7.77917e-23	FCHO2	protein_coding
ENSG00000116260	20758.5	-2.72842	0.266413	-10.2413	1.29483e-24	7.78195e-23	QSOX1	protein_coding
ENSG00000245293	59	-5.20262	0.508235	-10.2366	1.35875e-24	8.15274e-23	CYP2U1-AS1	lncRNA
ENSG00000161217	3832.36	-1.32354	0.129358	-10.2316	1.43185e-24	8.57731e-23	PCYT1A	protein_coding
ENSG00000139289	3672.38	-3.37178	0.329694	-10.227	1.50107e-24	8.97728e-23	PHLDA1	protein_coding
ENSG00000184254	1378.76	-7.47021	0.730548	-10.2255	1.52469e-24	9.10371e-23	ALDH1A3	protein_coding
ENSG00000246363	9.85202	6.47367	0.633252	10.2229	1.56568e-24	9.33322e-23	LINC02458	lncRNA
ENSG00000102802	1752.17	-9.75077	0.953899	-10.222	1.58017e-24	9.4043e-23	MEDAG	protein_coding
ENSG00000106799	7603.39	-3.15369	0.308545	-10.2212	1.59429e-24	9.46525e-23	TGFBR1	protein_coding
ENSG00000152601	12312.9	-1.66904	0.163294	-10.2211	1.59557e-24	9.46525e-23	MBNL1	protein_coding
ENSG00000027847	1099.85	-1.53339	0.15003	-10.2206	1.60416e-24	9.48553e-23	B4GALT7	protein_coding
ENSG00000150347	7983.96	-2.82142	0.27605	-10.2207	1.60201e-24	9.48553e-23	ARID5B	protein_coding
ENSG00000106392	4063.3	-2.43844	0.238972	-10.2039	1.90498e-24	1.12461e-22	C1GALT1	protein_coding
ENSG00000024422	5266.6	-4.08962	0.400884	-10.2015	1.95229e-24	1.15069e-22	EHD2	protein_coding
ENSG00000088387	1325.72	-2.68151	0.262874	-10.2007	1.96758e-24	1.15784e-22	DOCK9	protein_coding
ENSG00000123989	4955.15	-2.64799	0.259618	-10.1996	1.99096e-24	1.16972e-22	CHPF	protein_coding
ENSG00000142871	14128.7	-3.84761	0.377555	-10.1908	2.17864e-24	1.27794e-22	CCN1	protein_coding
ENSG00000229036	109.489	-2.03217	0.199424	-10.1902	2.19326e-24	1.28446e-22	VDAC1P8	transcribed_processed_pseudogene
ENSG00000198964	1362.07	-1.99139	0.195431	-10.1897	2.20344e-24	1.28836e-22	SGMS1	protein_coding
ENSG00000225830	4706.59	-3.28914	0.322872	-10.1871	2.26347e-24	1.32135e-22	ERCC6	protein_coding
ENSG00000110047	3991.97	-1.90044	0.186592	-10.185	2.31389e-24	1.34864e-22	EHD1	protein_coding
ENSG00000102595	2715.96	-1.75195	0.172047	-10.1829	2.36295e-24	1.37505e-22	UGGT2	protein_coding
ENSG00000108846	1192.37	-5.5387	0.544105	-10.1795	2.4491e-24	1.42292e-22	ABCC3	protein_coding
ENSG00000137962	5532.2	-4.26324	0.418925	-10.1766	2.52172e-24	1.46279e-22	ARHGAP29	protein_coding
ENSG00000196961	4228.45	-1.51744	0.149166	-10.1729	2.62057e-24	1.51774e-22	AP2A1	protein_coding
ENSG00000165476	3966.86	-1.66512	0.163695	-10.1721	2.64192e-24	1.52769e-22	REEP3	protein_coding
ENSG00000249035	246.221	-4.22637	0.415494	-10.1719	2.64664e-24	1.52801e-22	CLMAT3	lncRNA
ENSG00000250602	94.4917	-8.79056	0.864358	-10.17	2.69788e-24	1.55514e-22	gene_source "havana"	lncRNA
ENSG00000163161	1744.5	0.848336	0.0834211	10.1693	2.71794e-24	1.56424e-22	ERCC3	protein_coding
ENSG00000180530	2919.26	-3.2197	0.316712	-10.166	2.81241e-24	1.61608e-22	NRIP1	protein_coding
ENSG00000276141	254.124	-2.89014	0.284417	-10.1616	2.94127e-24	1.68748e-22	WHAMMP3	transcribed_unprocessed_pseudogene
ENSG00000145623	6111.22	-3.1951	0.314436	-10.1614	2.94932e-24	1.68945e-22	OSMR	protein_coding
ENSG00000150867	1428.09	-1.71481	0.16877	-10.1606	2.97149e-24	1.6995e-22	PIP4K2A	protein_coding
ENSG00000107819	2263.47	-1.90286	0.187461	-10.1507	3.29009e-24	1.87586e-22	SFXN3	protein_coding
ENSG00000136026	18198.7	-1.28831	0.126917	-10.1508	3.28625e-24	1.87586e-22	CKAP4	protein_coding
ENSG00000225968	493.403	-5.04469	0.497056	-10.1491	3.34326e-24	1.90322e-22	ELFN1	protein_coding
ENSG00000248905	2275.24	-5.84963	0.576499	-10.1468	3.4239e-24	1.9461e-22	FMN1	protein_coding
ENSG00000178695	3151.55	-4.79371	0.47252	-10.145	3.48818e-24	1.97957e-22	KCTD12	protein_coding
ENSG00000104361	1222.88	-3.49304	0.34446	-10.1406	3.64768e-24	2.06689e-22	NIPAL2	protein_coding
ENSG00000230902	131.956	-6.73974	0.665099	-10.1334	3.92639e-24	2.22138e-22	FAM204CP	processed_pseudogene
ENSG00000148308	1373.62	1.01341	0.100127	10.1213	4.44552e-24	2.51121e-22	GTF3C5	protein_coding
ENSG00000149256	1204.84	-6.70588	0.663832	-10.1018	5.42556e-24	3.0601e-22	TENM4	protein_coding
ENSG00000224116	80.1875	-5.21726	0.516687	-10.0975	5.66563e-24	3.19059e-22	INHBA-AS1	lncRNA
ENSG00000111186	4361.39	-3.38569	0.335307	-10.0973	5.67915e-24	3.1933e-22	WNT5B	protein_coding
ENSG00000172340	1745.91	-1.55389	0.153916	-10.0957	5.77315e-24	3.23623e-22	SUCLG2	protein_coding
ENSG00000256268	140.18	-5.82487	0.576964	-10.0957	5.77052e-24	3.23623e-22	LINC02454	lncRNA
ENSG00000149218	4104.95	-3.87889	0.384365	-10.0917	6.01239e-24	3.3652e-22	ENDOD1	protein_coding
ENSG00000227825	98.0384	-4.60232	0.456085	-10.0909	6.05994e-24	3.38664e-22	SLC9A7P1	transcribed_processed_pseudogene
ENSG00000137331	1805.99	-3.48803	0.345809	-10.0866	6.33434e-24	3.5346e-22	IER3	protein_coding
ENSG00000133138	1074.31	-3.03895	0.301302	-10.0861	6.36799e-24	3.54798e-22	TBC1D8B	protein_coding
ENSG00000170734	2434.7	-1.60907	0.159624	-10.0804	6.74404e-24	3.7518e-22	POLH	protein_coding
ENSG00000248927	77.7229	-5.66139	0.561695	-10.0791	6.8332e-24	3.79563e-22	gene_source "havana"	lncRNA
ENSG00000185742	664.898	-7.12638	0.707168	-10.0773	6.95777e-24	3.85898e-22	C11orf87	protein_coding
ENSG00000119729	2621.2	-1.35738	0.134773	-10.0716	7.37671e-24	4.08516e-22	RHOQ	protein_coding
ENSG00000118257	4000.95	-5.40215	0.536646	-10.0665	7.76939e-24	4.29613e-22	NRP2	protein_coding
ENSG00000144120	213.447	1.40201	0.139362	10.0602	8.28284e-24	4.57315e-22	TMEM177	protein_coding
ENSG00000251194	80.8501	-8.41038	0.836192	-10.058	8.47433e-24	4.67184e-22	gene_source "havana"	lncRNA
ENSG00000171533	233.065	-4.88022	0.485351	-10.055	8.7303e-24	4.80573e-22	MAP6	protein_coding
ENSG00000175348	1553.99	-1.97698	0.196705	-10.0505	9.14176e-24	5.02468e-22	TMEM9B	protein_coding
ENSG00000132669	2271.34	-1.9194	0.191014	-10.0484	9.33252e-24	5.12185e-22	RIN2	protein_coding
ENSG00000148926	3932.93	-3.9798	0.396194	-10.0451	9.65552e-24	5.2912e-22	ADM	protein_coding
ENSG00000164136	96.769	-5.38242	0.535899	-10.0437	9.7895e-24	5.35661e-22	IL15	protein_coding
ENSG00000182197	12299	-1.93498	0.192686	-10.0422	9.947e-24	5.43468e-22	EXT1	protein_coding
ENSG00000014914	536.245	-2.15961	0.215085	-10.0407	1.0091e-23	5.50518e-22	MTMR11	protein_coding
ENSG00000168398	795.464	-7.08175	0.705605	-10.0364	1.05419e-23	5.74261e-22	BDKRB2	protein_coding
ENSG00000143079	2641.75	-1.90352	0.189863	-10.0258	1.17458e-23	6.38891e-22	CTTNBP2NL	protein_coding
ENSG00000164076	60.7525	10.2146	1.01897	10.0244	1.19076e-23	6.46732e-22	CAMKV	protein_coding
ENSG00000136052	686.926	-3.09301	0.308687	-10.0199	1.24642e-23	6.75961e-22	SLC41A2	protein_coding
ENSG00000177106	1308.39	-3.27503	0.326997	-10.0154	1.30368e-23	7.0597e-22	EPS8L2	protein_coding
ENSG00000186318	2955.03	-1.89237	0.18896	-10.0146	1.3143e-23	7.10672e-22	BACE1	protein_coding
ENSG00000265519	77.0015	-7.99888	0.799509	-10.0047	1.4526e-23	7.843e-22	gene_source "havana"	lncRNA
ENSG00000151474	1541.82	-3.10422	0.310398	-10.0008	1.51179e-23	8.15053e-22	FRMD4A	protein_coding
ENSG00000167657	2436.9	-1.98952	0.198982	-9.99853	1.54683e-23	8.32724e-22	DAPK3	protein_coding
ENSG00000111077	1655.15	-2.22322	0.222388	-9.99704	1.57015e-23	8.44036e-22	TNS2	protein_coding
ENSG00000188677	1341.66	-2.49138	0.249357	-9.99119	1.66577e-23	8.94126e-22	PARVB	protein_coding
ENSG00000151967	288.054	-3.78441	0.378828	-9.98977	1.68968e-23	9.05631e-22	SCHIP1	protein_coding
ENSG00000114423	3321.5	-3.00042	0.30086	-9.97281	2.00474e-23	1.07293e-21	CBLB	protein_coding
ENSG00000130779	6139.93	-1.84987	0.185834	-9.95445	2.41156e-23	1.28878e-21	CLIP1	protein_coding
ENSG00000264630	106.057	-5.62109	0.565191	-9.94547	2.63924e-23	1.4084e-21	PRKCA-AS1	lncRNA
ENSG00000164283	582.631	-9.13306	0.918772	-9.9405	2.77424e-23	1.47829e-21	ESM1	protein_coding
ENSG00000151422	3181.05	-1.88099	0.189436	-9.92942	3.10056e-23	1.64978e-21	FER	protein_coding
ENSG00000048471	1538.92	-1.61019	0.16218	-9.9284	3.13236e-23	1.66428e-21	SNX29	protein_coding
ENSG00000092841	29715.6	-1.96555	0.197979	-9.92807	3.14293e-23	1.66748e-21	MYL6	protein_coding
ENSG00000179954	575.499	-4.68025	0.471443	-9.92749	3.16111e-23	1.6747e-21	SSC5D	protein_coding
ENSG00000136541	203.336	-9.36182	0.943288	-9.92467	3.2518e-23	1.72026e-21	ERMN	protein_coding
ENSG00000026508	22738.6	-4.89058	0.492833	-9.92339	3.29379e-23	1.73996e-21	CD44	protein_coding
ENSG00000153786	4282.33	-1.25175	0.126145	-9.92314	3.30218e-23	1.74189e-21	ZDHHC7	protein_coding
ENSG00000169504	58863.8	-1.85308	0.186755	-9.92256	3.32126e-23	1.74943e-21	CLIC4	protein_coding
ENSG00000128510	7349.37	-7.51026	0.757155	-9.91906	3.43998e-23	1.80937e-21	CPA4	protein_coding
ENSG00000013375	5171.9	-1.75684	0.177305	-9.90858	3.82051e-23	2.00664e-21	PGM3	protein_coding
ENSG00000165915	3406.38	-1.63323	0.164847	-9.9075	3.86181e-23	2.02543e-21	SLC39A13	protein_coding
ENSG00000171132	562.576	-3.02218	0.305272	-9.89997	4.16408e-23	2.18085e-21	PRKCE	protein_coding
ENSG00000202191	74.1731	-8.20323	0.829109	-9.89403	4.41856e-23	2.31082e-21	SNORD113-1	snoRNA
ENSG00000177406	107.827	-3.38372	0.342156	-9.88939	4.6284e-23	2.41712e-21	NINJ2-AS1	lncRNA
ENSG00000124209	2846.85	-1.26281	0.127767	-9.88374	4.89709e-23	2.5538e-21	RAB22A	protein_coding
ENSG00000184009	145168	-1.97678	0.200028	-9.88247	4.95934e-23	2.58259e-21	ACTG1	protein_coding
ENSG00000115183	3375.48	-2.57017	0.26011	-9.8811	5.02787e-23	2.61456e-21	TANC1	protein_coding
ENSG00000162695	3319.88	-1.54171	0.156082	-9.87754	5.2097e-23	2.70528e-21	SLC30A7	protein_coding
ENSG00000135929	273.214	-4.36795	0.442426	-9.87274	5.46522e-23	2.83395e-21	CYP27A1	protein_coding
ENSG00000170185	1663.47	-1.44242	0.146114	-9.87187	5.51288e-23	2.85463e-21	USP38	protein_coding
ENSG00000214960	179.647	-3.10985	0.31529	-9.86345	5.99507e-23	3.09993e-21	CRPPA	protein_coding
ENSG00000073711	1910.04	-2.26027	0.229261	-9.85892	6.27189e-23	3.2385e-21	PPP2R3A	protein_coding
ENSG00000201700	80.9273	-4.24247	0.430341	-9.85839	6.30494e-23	3.25099e-21	SNORD113-3	snoRNA
ENSG00000112249	8507.38	-1.77245	0.179796	-9.8581	6.3236e-23	3.25603e-21	ASCC3	protein_coding
ENSG00000142798	22715.9	-3.5257	0.357691	-9.85684	6.40336e-23	3.29247e-21	HSPG2	protein_coding
ENSG00000101298	626.13	-2.31954	0.235583	-9.84599	7.1334e-23	3.66271e-21	SNPH	protein_coding
ENSG00000122870	6301.92	-4.12089	0.418593	-9.84463	7.23038e-23	3.70731e-21	BICC1	protein_coding
ENSG00000173517	10294.8	-2.78349	0.282886	-9.83962	7.59959e-23	3.89118e-21	PEAK1	protein_coding
ENSG00000119138	1583.24	-2.9084	0.295797	-9.83242	8.16333e-23	4.174e-21	KLF9	protein_coding
ENSG00000154736	2131.72	-6.23608	0.634467	-9.82884	8.45904e-23	4.31918e-21	ADAMTS5	protein_coding
ENSG00000172985	727.047	-3.92886	0.400149	-9.81851	9.37224e-23	4.7788e-21	SH3RF3	protein_coding
ENSG00000113578	956.254	-4.18721	0.426562	-9.81619	9.59036e-23	4.88323e-21	FGF1	protein_coding
ENSG00000272620	287.507	-3.70483	0.377477	-9.8147	9.73226e-23	4.94861e-21	AFAP1-AS1	lncRNA
ENSG00000168502	2522.97	-3.59488	0.366579	-9.80656	1.05503e-22	5.3571e-21	MTCL1	protein_coding
ENSG00000166173	2649.54	-1.74366	0.177967	-9.79766	1.1522e-22	5.84243e-21	LARP6	protein_coding
ENSG00000133106	215.325	-5.05924	0.516401	-9.7971	1.15861e-22	5.86684e-21	EPSTI1	protein_coding
ENSG00000081320	3992.72	-2.20194	0.224888	-9.79128	1.22727e-22	6.2059e-21	STK17B	protein_coding
ENSG00000062716	9956.26	-2.21456	0.22621	-9.78982	1.24512e-22	6.28753e-21	VMP1	protein_coding
ENSG00000134070	245.58	-2.61457	0.267211	-9.78465	1.31042e-22	6.60814e-21	IRAK2	protein_coding
ENSG00000259807	84.7499	-5.29676	0.541738	-9.77735	1.4085e-22	7.09299e-21	gene_source "havana"	lncRNA
ENSG00000269652	51.3529	-5.35583	0.547805	-9.7769	1.41474e-22	7.11462e-21	gene_source "havana"	lncRNA
ENSG00000126903	916.559	-1.45618	0.148979	-9.77438	1.45041e-22	7.28402e-21	SLC10A3	protein_coding
ENSG00000179630	689.227	-3.6274	0.37131	-9.7692	1.52649e-22	7.65564e-21	LACC1	protein_coding
ENSG00000132530	301.603	-7.72629	0.791044	-9.7672	1.55696e-22	7.79777e-21	XAF1	protein_coding
ENSG00000099992	433.542	-1.60154	0.16401	-9.76487	1.59323e-22	7.96852e-21	TBC1D10A	protein_coding
ENSG00000276600	295.083	-4.88278	0.500213	-9.76141	1.64853e-22	8.23387e-21	RAB7B	protein_coding
ENSG00000137767	677.854	-3.57487	0.366377	-9.75737	1.71548e-22	8.55662e-21	SQOR	protein_coding
ENSG00000171150	5420.35	-2.89011	0.296214	-9.75683	1.72463e-22	8.59056e-21	SOCS5	protein_coding
ENSG00000260549	222.714	-6.76755	0.693703	-9.75568	1.7443e-22	8.67679e-21	MT1L	transcribed_unprocessed_pseudogene
ENSG00000175482	217.277	-1.84387	0.189047	-9.7535	1.78211e-22	8.85283e-21	POLD4	protein_coding
ENSG00000277443	11931.1	-2.13339	0.218769	-9.75179	1.81247e-22	8.99147e-21	MARCKS	protein_coding
ENSG00000225614	1503.91	-5.40488	0.554932	-9.73972	2.04113e-22	1.01121e-20	ZNF469	protein_coding
ENSG00000110841	5993.39	-2.0702	0.212561	-9.73935	2.04853e-22	1.01351e-20	PPFIBP1	protein_coding
ENSG00000127603	35814.6	-2.25118	0.23123	-9.73569	2.12371e-22	1.04929e-20	MACF1	protein_coding
ENSG00000171862	5614.37	-1.80158	0.185055	-9.7354	2.12981e-22	1.05089e-20	PTEN	protein_coding
ENSG00000283563	169.412	-4.41721	0.453848	-9.7328	2.18496e-22	1.07665e-20	gene_source "havana"	protein_coding
ENSG00000265808	4902.52	-1.60622	0.165051	-9.73167	2.20931e-22	1.08719e-20	SEC22B	protein_coding
ENSG00000071282	2263.8	-5.29996	0.544634	-9.73123	2.21893e-22	1.09046e-20	LMCD1	protein_coding
ENSG00000240163	102.696	-3.93858	0.404784	-9.73008	2.24419e-22	1.1014e-20	gene_source "havana"	processed_pseudogene
ENSG00000124212	6923.33	-7.63317	0.784972	-9.72414	2.37913e-22	1.16606e-20	PTGIS	protein_coding
ENSG00000145632	5354.9	-5.32962	0.548228	-9.72155	2.44034e-22	1.19446e-20	PLK2	protein_coding
ENSG00000204381	1976.43	-2.76312	0.28437	-9.71667	2.56022e-22	1.25147e-20	LAYN	protein_coding
ENSG00000272734	134.562	-3.4029	0.350253	-9.71554	2.58885e-22	1.26378e-20	ADIRF-AS1	lncRNA
ENSG00000074590	2640.03	-3.63544	0.374334	-9.71175	2.68674e-22	1.30982e-20	NUAK1	protein_coding
ENSG00000122729	4833.62	-1.76219	0.181482	-9.71005	2.73206e-22	1.33015e-20	ACO1	protein_coding
ENSG00000100568	1852.1	-0.999916	0.103109	-9.69765	3.08538e-22	1.50017e-20	VTI1B	protein_coding
ENSG00000125430	827.35	-4.2733	0.440798	-9.69447	3.18283e-22	1.54551e-20	HS3ST3B1	protein_coding
ENSG00000101444	3577.11	1.29982	0.134095	9.69326	3.22068e-22	1.56182e-20	AHCY	protein_coding
ENSG00000118495	2294.22	-3.62277	0.373797	-9.69181	3.26678e-22	1.58208e-20	PLAGL1	protein_coding
ENSG00000206560	4967.08	-2.09009	0.215664	-9.69144	3.27884e-22	1.58583e-20	ANKRD28	protein_coding
ENSG00000127870	2627.78	-1.29697	0.133908	-9.68555	3.47342e-22	1.67772e-20	RNF6	protein_coding
ENSG00000173482	5258.29	-3.99338	0.412476	-9.6815	3.61376e-22	1.74321e-20	PTPRM	protein_coding
ENSG00000128284	157.135	-5.32381	0.550308	-9.67424	3.87954e-22	1.86896e-20	APOL3	protein_coding
ENSG00000198961	7607.98	-1.30465	0.134866	-9.67362	3.90337e-22	1.87797e-20	PJA2	protein_coding
ENSG00000130988	129.084	-4.69713	0.485592	-9.67299	3.92734e-22	1.88703e-20	RGN	protein_coding
ENSG00000204941	644.307	-8.80667	0.910738	-9.66981	4.05115e-22	1.94397e-20	PSG5	protein_coding
ENSG00000174899	86.8521	-5.49151	0.567962	-9.66879	4.0917e-22	1.9583e-20	SLC66A1L	transcribed_unitary_pseudogene
ENSG00000241211	69.8381	-4.884	0.505128	-9.66883	4.09014e-22	1.9583e-20	IQCJ-SCHIP1-AS1	lncRNA
ENSG00000173421	250.279	-6.10763	0.631775	-9.66741	4.14748e-22	1.98241e-20	IHO1	protein_coding
ENSG00000171346	103.579	-8.24404	0.852898	-9.66592	4.20841e-22	2.00891e-20	KRT15	protein_coding
ENSG00000113712	8072.05	-1.50718	0.155939	-9.66519	4.23822e-22	2.02051e-20	CSNK1A1	protein_coding
ENSG00000215208	74.3305	-5.63522	0.583184	-9.66286	4.33585e-22	2.06437e-20	KRT18P60	processed_pseudogene
ENSG00000198853	3714.84	-2.21673	0.229424	-9.66214	4.36662e-22	2.07632e-20	RUSC2	protein_coding
ENSG00000110328	501.366	-5.45652	0.564912	-9.65907	4.49939e-22	2.13669e-20	GALNT18	protein_coding
ENSG00000126522	720.372	-1.96777	0.203772	-9.6567	4.60477e-22	2.1839e-20	ASL	protein_coding
ENSG00000126524	3581.08	-1.51857	0.157303	-9.65379	4.7372e-22	2.2438e-20	SBDS	protein_coding
ENSG00000069431	305.41	-9.68165	1.00305	-9.65222	4.81045e-22	2.27556e-20	ABCC9	protein_coding
ENSG00000197646	1137.66	-4.25458	0.440812	-9.65171	4.83451e-22	2.284e-20	PDCD1LG2	protein_coding
ENSG00000011465	18132.7	-5.03546	0.521947	-9.64746	5.03866e-22	2.37738e-20	DCN	protein_coding
ENSG00000153246	1176.76	-4.66202	0.483408	-9.64408	5.20777e-22	2.45401e-20	PLA2R1	protein_coding
ENSG00000185261	248.999	-1.90732	0.197853	-9.64008	5.41454e-22	2.54817e-20	KIAA0825	protein_coding
ENSG00000198363	8682.45	-1.743	0.180882	-9.63611	5.62791e-22	2.64519e-20	ASPH	protein_coding
ENSG00000203506	219.221	-5.04556	0.523947	-9.6299	5.97856e-22	2.8064e-20	RBMS3-AS2	lncRNA
ENSG00000156050	292.983	-1.43477	0.149002	-9.62915	6.02228e-22	2.82331e-20	FAM161B	protein_coding
ENSG00000071537	9189.78	-1.76825	0.183651	-9.6283	6.07262e-22	2.84327e-20	SEL1L	protein_coding
ENSG00000175416	2267.05	-1.94375	0.201884	-9.62805	6.08723e-22	2.84648e-20	CLTB	protein_coding
ENSG00000135480	3337.29	-9.49374	0.987403	-9.61486	6.92061e-22	3.23206e-20	KRT7	protein_coding
ENSG00000259345	132.608	-5.32762	0.554547	-9.60715	7.45823e-22	3.4787e-20	gene_source "havana"	lncRNA
ENSG00000255364	303.254	-9.58922	0.998293	-9.60562	7.57026e-22	3.52647e-20	SMILR	lncRNA
ENSG00000069869	5519.33	-1.8307	0.190607	-9.6046	7.64548e-22	3.55699e-20	NEDD4	protein_coding
ENSG00000117228	1765.77	-3.33698	0.347486	-9.60319	7.75058e-22	3.60132e-20	GBP1	protein_coding
ENSG00000174136	2578.54	-2.99599	0.312068	-9.60045	7.95999e-22	3.69394e-20	RGMB	protein_coding
ENSG00000001629	4455.26	-1.21676	0.126826	-9.594	8.47386e-22	3.92744e-20	ANKIB1	protein_coding
ENSG00000212384	53.2116	-8.09722	0.844114	-9.59256	8.59265e-22	3.97746e-20	SNORD113-2	snoRNA
ENSG00000165813	1249.8	-1.52767	0.159275	-9.59141	8.68933e-22	4.01714e-20	CCDC186	protein_coding
ENSG00000107175	2407.31	-2.03373	0.212081	-9.5894	8.86001e-22	4.09089e-20	CREB3	protein_coding
ENSG00000047936	217.877	-8.76519	0.914296	-9.58682	9.08443e-22	4.18924e-20	ROS1	protein_coding
ENSG00000199390	54.274	-5.23426	0.546083	-9.5851	9.23696e-22	4.25423e-20	SNORD114-7	snoRNA
ENSG00000118804	58.8364	-5.53734	0.577825	-9.58308	9.41966e-22	4.33293e-20	STBD1	protein_coding
ENSG00000076043	2834.98	-1.64821	0.172013	-9.58191	9.52701e-22	4.37681e-20	REXO2	protein_coding
ENSG00000122591	5733.92	-1.67122	0.174531	-9.57547	1.01392e-21	4.65223e-20	FAM126A	protein_coding
ENSG00000143878	6983.78	-2.62868	0.274538	-9.57492	1.01936e-21	4.67135e-20	RHOB	protein_coding
ENSG00000271590	70.8253	-4.04409	0.422376	-9.57463	1.02227e-21	4.67882e-20	gene_source "havana"	lncRNA
ENSG00000224057	58.3241	-7.96772	0.832731	-9.56819	1.08797e-21	4.97332e-20	EGFR-AS1	lncRNA
ENSG00000233237	235.784	-3.24329	0.338971	-9.56804	1.08949e-21	4.97407e-20	LINC00472	lncRNA
ENSG00000165410	5057.65	-1.55595	0.162632	-9.56728	1.0975e-21	5.0044e-20	CFL2	protein_coding
ENSG00000185164	1624.56	-1.33659	0.13979	-9.56142	1.1615e-21	5.28965e-20	NOMO2	protein_coding
ENSG00000283122	87.0151	-5.13191	0.536754	-9.56101	1.16613e-21	5.30418e-20	HYMAI	lncRNA
ENSG00000106511	1042.42	-8.29498	0.867965	-9.55681	1.2144e-21	5.51688e-20	MEOX2	protein_coding
ENSG00000271643	112.144	-2.60042	0.272133	-9.5557	1.22746e-21	5.56932e-20	PDCD6IP-DT	lncRNA
ENSG00000253159	512.438	-4.4884	0.469768	-9.55452	1.24158e-21	5.6264e-20	PCDHGA12	protein_coding
ENSG00000013293	594.109	-8.47227	0.88681	-9.55365	1.25202e-21	5.66669e-20	SLC7A14	protein_coding
ENSG00000108582	7200.8	-1.59999	0.167477	-9.55348	1.25416e-21	5.66938e-20	CPD	protein_coding
ENSG00000156642	5615.73	-1.71011	0.179088	-9.54897	1.30998e-21	5.91443e-20	NPTN	protein_coding
ENSG00000118094	84.7881	-4.33776	0.454681	-9.54023	1.42514e-21	6.42645e-20	TREH	protein_coding
ENSG00000164465	2574.21	-2.61166	0.273849	-9.53686	1.47216e-21	6.63035e-20	DCBLD1	protein_coding
ENSG00000144566	2044.52	-1.31413	0.137837	-9.53395	1.51413e-21	6.81099e-20	RAB5A	protein_coding
ENSG00000171824	2179.33	1.05842	0.111135	9.52372	1.6709e-21	7.50698e-20	EXOSC10	protein_coding
ENSG00000229563	97.1862	-4.78236	0.502232	-9.52221	1.6953e-21	7.60726e-20	LINC01204	lncRNA
ENSG00000167034	166.539	-3.5919	0.377302	-9.51996	1.73251e-21	7.76473e-20	NKX3-1	protein_coding
ENSG00000276855	98.2405	-4.18608	0.440059	-9.51254	1.8607e-21	8.32908e-20	gene_source "havana"	lncRNA
ENSG00000253111	3.38386	6.82244	0.717223	9.51229	1.86511e-21	8.33862e-20	gene_source "havana"	lncRNA
ENSG00000197548	1356.41	-1.49622	0.157404	-9.5056	1.989e-21	8.88171e-20	ATG7	protein_coding
ENSG00000151327	1976.34	-1.65823	0.174475	-9.50413	2.01729e-21	8.99708e-20	FAM177A1	protein_coding
ENSG00000090615	6318.19	-1.55914	0.164136	-9.49908	2.11756e-21	9.43281e-20	GOLGA3	protein_coding
ENSG00000162378	3626.36	-1.31897	0.138871	-9.49776	2.14454e-21	9.54139e-20	ZYG11B	protein_coding
ENSG00000233452	166.055	-3.74163	0.393989	-9.49679	2.16457e-21	9.61884e-20	STXBP5-AS1	lncRNA
ENSG00000107771	3185.99	-1.86269	0.196206	-9.49356	2.23281e-21	9.91006e-20	CCSER2	protein_coding
ENSG00000135390	3514.64	1.40013	0.147498	9.49254	2.25477e-21	9.99543e-20	ATP5MC2	protein_coding
ENSG00000131386	447.434	-8.4248	0.888391	-9.48321	2.46577e-21	1.09176e-19	GALNT15	protein_coding
ENSG00000121578	1590.28	-1.89786	0.200143	-9.48253	2.48183e-21	1.09755e-19	B4GALT4	protein_coding
ENSG00000243415	174.481	-4.94601	0.521614	-9.48214	2.4913e-21	1.1004e-19	gene_source "havana"	lncRNA
ENSG00000225511	56.5256	-7.57365	0.79874	-9.48199	2.49474e-21	1.1006e-19	LINC00475	transcribed_unprocessed_pseudogene
ENSG00000280721	157.01	-3.8443	0.405484	-9.48076	2.52431e-21	1.1123e-19	LINC01943	lncRNA
ENSG00000111727	1604.41	-1.57367	0.166021	-9.47876	2.57313e-21	1.13246e-19	HCFC2	protein_coding
ENSG00000155876	2553.95	-1.71208	0.180652	-9.47727	2.6102e-21	1.14739e-19	RRAGA	protein_coding
ENSG00000266578	9.42872	7.83791	0.827053	9.47692	2.61907e-21	1.14991e-19	gene_source "havana_tagene"	lncRNA
ENSG00000039139	137.811	-4.02097	0.424434	-9.47373	2.70032e-21	1.18417e-19	DNAH5	protein_coding
ENSG00000196460	298.424	-5.59237	0.590719	-9.46707	2.87808e-21	1.26061e-19	RFX8	protein_coding
ENSG00000248288	46.6546	-7.83706	0.828503	-9.4593	3.10014e-21	1.35626e-19	gene_source "havana"	processed_pseudogene
ENSG00000188158	1008.39	-3.45039	0.364767	-9.45916	3.10433e-21	1.35647e-19	NHS	protein_coding
ENSG00000163328	531.143	-2.61359	0.276465	-9.45361	3.27338e-21	1.42864e-19	GPR155	protein_coding
ENSG00000197860	2303.65	-1.74586	0.184706	-9.45212	3.32023e-21	1.44736e-19	SGTB	protein_coding
ENSG00000130054	30.369	7.80512	0.825983	9.4495	3.40449e-21	1.48233e-19	NALF2	protein_coding
ENSG00000182179	919.124	-3.14171	0.332519	-9.44821	3.4467e-21	1.49892e-19	UBA7	protein_coding
ENSG00000105976	7480.05	-3.06539	0.324487	-9.44687	3.49113e-21	1.51645e-19	MET	protein_coding
ENSG00000122696	704.15	-1.42006	0.150377	-9.44328	3.61286e-21	1.56747e-19	SLC25A51	protein_coding
ENSG00000186191	36.8935	-22.1514	2.34607	-9.44189	3.66119e-21	1.58656e-19	BPIFB4	protein_coding
ENSG00000237892	142.359	-4.08937	0.433344	-9.43677	3.84456e-21	1.66406e-19	KLF7-IT1	lncRNA
ENSG00000248388	78.8359	-8.51553	0.902463	-9.43587	3.87747e-21	1.67632e-19	gene_source "havana"	lncRNA
ENSG00000168461	2912	-2.25348	0.238872	-9.43384	3.95355e-21	1.7072e-19	RAB31	protein_coding
ENSG00000087253	1742.32	-2.10419	0.223064	-9.43308	3.98205e-21	1.71748e-19	LPCAT2	protein_coding
ENSG00000150051	659.792	-7.78033	0.825049	-9.43015	4.09519e-21	1.7642e-19	MKX	protein_coding
ENSG00000276012	50.2651	-7.81699	0.829081	-9.42849	4.16026e-21	1.79013e-19	gene_source "havana"	lncRNA
ENSG00000222024	79.0111	-6.46226	0.68547	-9.42749	4.20037e-21	1.80527e-19	gene_source "havana"	processed_pseudogene
ENSG00000177879	2477.28	-1.46765	0.155746	-9.42339	4.36747e-21	1.87489e-19	AP3S1	protein_coding
ENSG00000166734	5059.62	-1.55707	0.16525	-9.4225	4.40477e-21	1.88869e-19	GOLM2	protein_coding
ENSG00000112419	8529.8	-4.70138	0.499073	-9.42023	4.50086e-21	1.92764e-19	PHACTR2	protein_coding
ENSG00000162407	14015.3	-6.12353	0.650102	-9.41935	4.53906e-21	1.94173e-19	PLPP3	protein_coding
ENSG00000152700	2811.58	-1.41278	0.149992	-9.41903	4.55262e-21	1.94526e-19	SAR1B	protein_coding
ENSG00000135678	227.923	-3.91175	0.415551	-9.41341	4.80283e-21	2.04979e-19	CPM	protein_coding
ENSG00000282849	84.1055	-9.09914	0.967174	-9.40796	5.05837e-21	2.15634e-19	gene_source "havana"	lncRNA
ENSG00000250748	65.3823	-4.07813	0.434417	-9.38758	6.13925e-21	2.61406e-19	gene_source "havana"	lncRNA
ENSG00000131408	1889.95	-1.66072	0.17696	-9.38474	6.30747e-21	2.68258e-19	NR1H2	protein_coding
ENSG00000134852	3317.7	-1.51983	0.161978	-9.38297	6.41402e-21	2.72473e-19	CLOCK	protein_coding
ENSG00000124610	145.638	-7.31265	0.779919	-9.37617	6.84142e-21	2.90293e-19	H1-1	protein_coding
ENSG00000172572	543.203	-4.77919	0.51005	-9.37005	7.24996e-21	3.07273e-19	PDE3A	protein_coding
ENSG00000129038	8149.87	-2.22853	0.238025	-9.3626	7.77989e-21	3.29352e-19	LOXL1	protein_coding
ENSG00000138756	663.068	-1.53739	0.164216	-9.36205	7.82081e-21	3.30702e-19	BMP2K	protein_coding
ENSG00000141469	2933.33	-13.5363	1.44618	-9.36003	7.97139e-21	3.36681e-19	SLC14A1	protein_coding
ENSG00000158163	725.219	-1.98042	0.211711	-9.35438	8.40917e-21	3.54762e-19	DZIP1L	protein_coding
ENSG00000113621	3032.01	-1.5915	0.170225	-9.34936	8.81786e-21	3.71577e-19	TXNDC15	protein_coding
ENSG00000185022	1494.75	-3.05214	0.326748	-9.34095	9.54713e-21	4.01845e-19	MAFF	protein_coding
ENSG00000197826	128.621	-4.60534	0.493154	-9.33854	9.76741e-21	4.10646e-19	CFAP299	protein_coding
ENSG00000125868	15649.6	-2.02767	0.217148	-9.33772	9.84308e-21	4.13353e-19	DSTN	protein_coding
ENSG00000154229	5921.78	-2.50313	0.268102	-9.33647	9.96031e-21	4.17797e-19	PRKCA	protein_coding
ENSG00000099860	1569.74	-2.75417	0.295064	-9.33414	1.01818e-20	4.26601e-19	GADD45B	protein_coding
ENSG00000253953	564.622	-3.16446	0.339034	-9.33375	1.02189e-20	4.27664e-19	PCDHGB4	protein_coding
ENSG00000130733	1179.61	-1.66289	0.178207	-9.33119	1.04688e-20	4.37622e-19	YIPF2	protein_coding
ENSG00000171385	646.329	-6.69555	0.717763	-9.32836	1.07522e-20	4.4896e-19	KCND3	protein_coding
ENSG00000011198	947.885	-1.95724	0.209839	-9.32734	1.08557e-20	4.52765e-19	ABHD5	protein_coding
ENSG00000136960	2193.41	-6.28631	0.674159	-9.32466	1.11335e-20	4.63824e-19	ENPP2	protein_coding
ENSG00000120533	1447.74	1.15665	0.124061	9.3233	1.12782e-20	4.69317e-19	ENY2	protein_coding
ENSG00000249476	109.696	-3.20767	0.344082	-9.32241	1.13725e-20	4.72705e-19	gene_source "havana"	lncRNA
ENSG00000213170	46.2342	-8.39036	0.900572	-9.3167	1.20011e-20	4.9827e-19	SAR1AP2	processed_pseudogene
ENSG00000106034	2248.51	-4.17298	0.448016	-9.31435	1.22703e-20	5.08868e-19	CPED1	protein_coding
ENSG00000217648	36.886	-3.85669	0.414259	-9.30985	1.28009e-20	5.30274e-19	gene_source "havana"	processed_pseudogene
ENSG00000113615	2884.99	-1.80903	0.194714	-9.29072	1.53255e-20	6.3414e-19	SEC24A	protein_coding
ENSG00000227496	48.4175	-4.03509	0.434424	-9.28837	1.56671e-20	6.47544e-19	gene_source "havana_tagene"	lncRNA
ENSG00000204524	713.045	-2.03676	0.219286	-9.28815	1.5699e-20	6.48132e-19	ZNF805	protein_coding
ENSG00000165029	1798.05	-3.49193	0.375968	-9.28784	1.57454e-20	6.49318e-19	ABCA1	protein_coding
ENSG00000175505	450.622	-2.57639	0.277521	-9.28361	1.63835e-20	6.74871e-19	CLCF1	protein_coding
ENSG00000240032	184.893	-4.81605	0.518908	-9.28113	1.67686e-20	6.89957e-19	LNCSRLR	lncRNA
ENSG00000104856	417.53	-2.33084	0.251235	-9.27752	1.73471e-20	7.12962e-19	RELB	protein_coding
ENSG00000135956	2710.48	-1.49358	0.161049	-9.27411	1.79115e-20	7.35336e-19	TMEM127	protein_coding
ENSG00000205730	3351.38	-1.93767	0.208989	-9.27165	1.83295e-20	7.51653e-19	ITPRIPL2	protein_coding
ENSG00000200608	37.7754	-7.67601	0.827986	-9.2707	1.8492e-20	7.57471e-19	SNORD114-11	snoRNA
ENSG00000165527	4449.24	-1.57632	0.170076	-9.26835	1.89052e-20	7.73529e-19	ARF6	protein_coding
ENSG00000111863	41.3607	-7.92082	0.855061	-9.26346	1.97906e-20	8.08854e-19	ADTRP	protein_coding
ENSG00000249835	83.1439	-6.21157	0.671376	-9.252	2.20337e-20	8.9953e-19	VCAN-AS1	lncRNA
ENSG00000104529	2622.74	0.943569	0.102013	9.24954	2.25463e-20	9.19432e-19	EEF1D	protein_coding
ENSG00000244242	101.309	-5.15722	0.557843	-9.24494	2.35378e-20	9.58797e-19	IFITM10	protein_coding
ENSG00000138061	16788.4	-5.47068	0.591846	-9.24342	2.3875e-20	9.71455e-19	CYP1B1	protein_coding
ENSG00000212724	210.927	-7.04483	0.762296	-9.24159	2.42861e-20	9.87087e-19	KRTAP2-3	protein_coding
ENSG00000237596	77.274	-5.26857	0.570418	-9.23632	2.55126e-20	1.03579e-18	gene_source "havana"	lncRNA
ENSG00000064651	1941.27	-1.81317	0.196378	-9.23304	2.63049e-20	1.06677e-18	SLC12A2	protein_coding
ENSG00000224431	124.015	-3.7191	0.402971	-9.22919	2.72686e-20	1.10463e-18	gene_source "havana"	processed_pseudogene
ENSG00000124882	1893.27	-8.5056	0.921615	-9.22901	2.7315e-20	1.10529e-18	EREG	protein_coding
ENSG00000100284	1959.87	-2.00053	0.21677	-9.22878	2.73741e-20	1.10646e-18	TOM1	protein_coding
ENSG00000133805	459.412	-3.1448	0.341045	-9.22106	2.9419e-20	1.1865e-18	AMPD3	protein_coding
ENSG00000197019	864.978	-2.15608	0.233819	-9.22116	2.93905e-20	1.1865e-18	SERTAD1	protein_coding
ENSG00000225206	468.92	-3.24168	0.351658	-9.21828	3.01906e-20	1.21628e-18	MIR137HG	lncRNA
ENSG00000160688	968.186	1.18653	0.128735	9.21688	3.05872e-20	1.23091e-18	FLAD1	protein_coding
ENSG00000182511	347.875	-2.4899	0.270329	-9.21062	3.24246e-20	1.30342e-18	FES	protein_coding
ENSG00000166450	152.441	-4.88957	0.531034	-9.20765	3.33348e-20	1.33854e-18	PRTG	protein_coding
ENSG00000206077	6.08703	5.51944	0.599621	9.20488	3.42068e-20	1.37205e-18	ZDHHC11B	protein_coding
ENSG00000101439	4155.24	-1.87504	0.203807	-9.20006	3.57755e-20	1.43341e-18	CST3	protein_coding
ENSG00000118518	1503.88	-1.14117	0.124099	-9.19561	3.72858e-20	1.49066e-18	RNF146	protein_coding
ENSG00000279891	96.375	-4.4652	0.485577	-9.19566	3.72703e-20	1.49066e-18	FLJ42393	TEC
ENSG00000201036	38.8097	-7.6316	0.830064	-9.19398	3.78552e-20	1.51178e-18	gene_source "ensembl"	snoRNA
ENSG00000279289	76.9503	-5.0575	0.550422	-9.18839	3.98753e-20	1.59072e-18	gene_source "havana"	TEC
ENSG00000198892	768.733	-2.05274	0.223429	-9.18746	4.02238e-20	1.60287e-18	SHISA4	protein_coding
ENSG00000011260	1155.1	1.10392	0.120172	9.18611	4.07299e-20	1.62128e-18	UTP18	protein_coding
ENSG00000048740	461.189	-7.27491	0.792002	-9.18547	4.09727e-20	1.62917e-18	CELF2	protein_coding
ENSG00000049130	3682.94	-4.27303	0.465268	-9.18404	4.15221e-20	1.64923e-18	KITLG	protein_coding
ENSG00000224093	161.763	-4.04706	0.440857	-9.17997	4.31217e-20	1.71092e-18	BCAR3-AS1	lncRNA
ENSG00000204592	6755.01	-1.75682	0.191416	-9.17801	4.39141e-20	1.74047e-18	HLA-E	protein_coding
ENSG00000102871	487.424	-1.55448	0.169431	-9.17468	4.52898e-20	1.79305e-18	TRADD	protein_coding
ENSG00000262209	197.7	-2.48998	0.271599	-9.16785	4.82538e-20	1.90834e-18	PCDHGB3	protein_coding
ENSG00000158828	1086.75	-2.20738	0.240896	-9.16318	5.03886e-20	1.99062e-18	PINK1	protein_coding
ENSG00000171206	2328.6	-1.79397	0.195822	-9.16125	5.13011e-20	2.02449e-18	TRIM8	protein_coding
ENSG00000020577	4116.16	-2.402	0.262257	-9.15896	5.24009e-20	2.06566e-18	SAMD4A	protein_coding
ENSG00000169905	7529.02	-1.50164	0.164114	-9.14999	5.69403e-20	2.2422e-18	TOR1AIP2	protein_coding
ENSG00000049245	5020.75	-1.3782	0.150647	-9.14852	5.77182e-20	2.27039e-18	VAMP3	protein_coding
ENSG00000087303	5102.4	-4.08431	0.446538	-9.14662	5.87446e-20	2.30829e-18	NID2	protein_coding
ENSG00000138119	35644.8	-4.559	0.498657	-9.14256	6.09902e-20	2.39397e-18	MYOF	protein_coding
ENSG00000081853	172.085	-2.8983	0.317041	-9.14169	6.14823e-20	2.4107e-18	PCDHGA2	protein_coding
ENSG00000099331	4755.27	-1.6277	0.178088	-9.13987	6.25287e-20	2.44911e-18	MYO9B	protein_coding
ENSG00000201950	34.0332	-7.48885	0.819637	-9.1368	6.43303e-20	2.51698e-18	SNORD113-9	snoRNA
ENSG00000175550	5192.59	-1.69385	0.185397	-9.13632	6.46161e-20	2.52547e-18	DRAP1	protein_coding
ENSG00000182585	1456.12	-7.57094	0.828706	-9.13585	6.48938e-20	2.53362e-18	EPGN	protein_coding
ENSG00000139793	3403.8	-2.23405	0.244585	-9.13403	6.59948e-20	2.57387e-18	MBNL2	protein_coding
ENSG00000143127	1087.4	-2.91256	0.318907	-9.13296	6.66505e-20	2.59668e-18	ITGA10	protein_coding
ENSG00000123384	59368.8	-3.38811	0.371062	-9.13084	6.79704e-20	2.64529e-18	LRP1	protein_coding
ENSG00000163466	12601.4	-1.28219	0.140451	-9.12909	6.90765e-20	2.68549e-18	ARPC2	protein_coding
ENSG00000145901	3316.64	-1.92286	0.210687	-9.12663	7.06628e-20	2.74425e-18	TNIP1	protein_coding
ENSG00000113721	9271.24	-2.92288	0.320365	-9.12361	7.26616e-20	2.81888e-18	PDGFRB	protein_coding
ENSG00000205220	149.659	-2.45972	0.269631	-9.12252	7.33952e-20	2.84434e-18	PSMB10	protein_coding
ENSG00000141429	10253.9	-2.36865	0.259801	-9.1172	7.70936e-20	2.98451e-18	GALNT1	protein_coding
ENSG00000171989	58.6267	-4.67105	0.512425	-9.11557	7.82564e-20	3.02633e-18	LDHAL6B	protein_coding
ENSG00000185761	218.819	-3.00029	0.329169	-9.11472	7.88748e-20	3.04703e-18	ADAMTSL5	protein_coding
ENSG00000165868	963.189	-3.22872	0.354402	-9.11034	8.21253e-20	3.16926e-18	HSPA12A	protein_coding
ENSG00000164099	2841.43	-3.56312	0.391221	-9.10769	8.41546e-20	3.24415e-18	PRSS12	protein_coding
ENSG00000100739	207.347	-9.44776	1.0381	-9.10098	8.95191e-20	3.44733e-18	BDKRB1	protein_coding
ENSG00000140575	19045.2	-1.52896	0.168023	-9.09973	9.05608e-20	3.48379e-18	IQGAP1	protein_coding
ENSG00000148516	4655.36	-2.88981	0.317654	-9.09735	9.25623e-20	3.55705e-18	ZEB1	protein_coding
ENSG00000079950	2672.06	-1.39968	0.153868	-9.09663	9.31813e-20	3.57709e-18	STX7	protein_coding
ENSG00000185414	880.207	0.92438	0.101625	9.09595	9.37663e-20	3.59578e-18	MRPL30	protein_coding
ENSG00000105928	1616.18	-2.81249	0.309229	-9.09518	9.44267e-20	3.61732e-18	GSDME	protein_coding
ENSG00000039560	10706.7	-2.89303	0.318131	-9.09385	9.55932e-20	3.65819e-18	RAI14	protein_coding
ENSG00000135318	16973.5	-4.14627	0.456012	-9.09246	9.6824e-20	3.70142e-18	NT5E	protein_coding
ENSG00000119938	3328.81	-4.91651	0.540853	-9.09029	9.87776e-20	3.77217e-18	PPP1R3C	protein_coding
ENSG00000105664	5184.46	-12.2848	1.35153	-9.08952	9.94798e-20	3.79503e-18	COMP	protein_coding
ENSG00000267577	78.2237	-5.54825	0.610641	-9.08594	1.02802e-19	3.91771e-18	DNAAF3-AS1	lncRNA
ENSG00000109320	1727.06	-1.78641	0.196652	-9.08413	1.04529e-19	3.97936e-18	NFKB1	protein_coding
ENSG00000226445	114.768	-6.34202	0.698246	-9.08279	1.05824e-19	4.02448e-18	gene_source "havana_tagene"	lncRNA
ENSG00000184995	101.487	-5.11771	0.563575	-9.0808	1.07778e-19	4.09457e-18	IFNE	protein_coding
ENSG00000122884	10780.9	-1.98587	0.21877	-9.07744	1.11156e-19	4.21853e-18	P4HA1	protein_coding
ENSG00000112851	10228.9	-1.65589	0.182465	-9.07509	1.13584e-19	4.30622e-18	ERBIN	protein_coding
ENSG00000240661	107.84	-3.28283	0.361767	-9.07443	1.14274e-19	4.32788e-18	gene_source "havana"	transcribed_unitary_pseudogene
ENSG00000241316	98.5266	-3.01944	0.332747	-9.0743	1.14413e-19	4.32868e-18	SUCLG2-AS1	lncRNA
ENSG00000182307	1431.39	1.13	0.124563	9.07172	1.17154e-19	4.42781e-18	C8orf33	protein_coding
ENSG00000035862	10238.7	-2.48995	0.274511	-9.07049	1.18479e-19	4.47329e-18	TIMP2	protein_coding
ENSG00000113441	4498.72	-1.66406	0.183581	-9.06444	1.25241e-19	4.72374e-18	LNPEP	protein_coding
ENSG00000255248	8592.79	-3.48359	0.384345	-9.0637	1.26101e-19	4.75128e-18	MIR100HG	lncRNA
ENSG00000276545	86.4479	-3.90428	0.43078	-9.06328	1.2659e-19	4.76478e-18	PCDHGB9P	unprocessed_pseudogene
ENSG00000140285	4285.7	-8.89596	0.981822	-9.06066	1.29659e-19	4.87532e-18	FGF7	protein_coding
ENSG00000253276	1282.85	-2.1967	0.242455	-9.06025	1.30149e-19	4.88873e-18	CCDC71L	protein_coding
ENSG00000154493	34.9891	-7.58247	0.837124	-9.05776	1.33153e-19	4.99645e-18	C10orf90	protein_coding
ENSG00000213699	1936.78	-1.45051	0.160177	-9.05563	1.35787e-19	5.09005e-18	SLC35F6	protein_coding
ENSG00000183597	589.28	-1.52133	0.168013	-9.05486	1.36744e-19	5.12072e-18	TANGO2	protein_coding
ENSG00000134775	1068.47	-5.46386	0.603566	-9.05263	1.39566e-19	5.22106e-18	FHOD3	protein_coding
ENSG00000144746	5339.39	-1.99864	0.22085	-9.04977	1.43276e-19	5.35438e-18	ARL6IP5	protein_coding
ENSG00000185129	2847.03	-1.72698	0.190929	-9.04511	1.49513e-19	5.58073e-18	PURA	protein_coding
ENSG00000260910	235.36	-4.1718	0.461226	-9.04502	1.49637e-19	5.58073e-18	LINC00565	lncRNA
ENSG00000279822	89.6682	-4.4293	0.490105	-9.03745	1.60371e-19	5.97498e-18	gene_source "havana"	TEC
ENSG00000151458	2972.49	-1.8504	0.20477	-9.03649	1.61783e-19	6.02143e-18	ANKRD50	protein_coding
ENSG00000151778	111.759	-3.30155	0.365412	-9.03515	1.63783e-19	6.08969e-18	SERP2	protein_coding
ENSG00000261105	117.777	-4.13346	0.457609	-9.03273	1.67436e-19	6.21924e-18	LMO7-AS1	lncRNA
ENSG00000273888	142.124	-2.19336	0.242861	-9.03135	1.69569e-19	6.29208e-18	FRMD6-AS1	lncRNA
ENSG00000144426	4521.99	-2.0054	0.222066	-9.03067	1.70622e-19	6.32474e-18	NBEAL1	protein_coding
ENSG00000145242	3077.15	-5.54362	0.613894	-9.03026	1.7127e-19	6.34236e-18	EPHA5	protein_coding
ENSG00000115896	263.997	-6.59082	0.729911	-9.02962	1.72267e-19	6.37285e-18	PLCL1	protein_coding
ENSG00000162746	142.494	-4.79953	0.531617	-9.02816	1.74576e-19	6.45175e-18	FCRLB	protein_coding
ENSG00000011638	771.507	-2.22366	0.246363	-9.02594	1.78156e-19	6.57744e-18	LDAF1	protein_coding
ENSG00000205542	38785.3	-2.26098	0.250683	-9.01925	1.89375e-19	6.98459e-18	TMSB4X	protein_coding
ENSG00000243742	82.8224	-4.48846	0.498044	-9.01216	2.02033e-19	7.44395e-18	RPLP0P2	transcribed_processed_pseudogene
ENSG00000171067	2650.58	-1.297	0.143962	-9.00935	2.07283e-19	7.62973e-18	C11orf24	protein_coding
ENSG00000160613	1863.65	-1.61767	0.179597	-9.00722	2.11351e-19	7.77165e-18	PCSK7	protein_coding
ENSG00000115091	16312.4	-1.63562	0.181682	-9.00267	2.20294e-19	8.09237e-18	ACTR3	protein_coding
ENSG00000235865	371.811	-2.99414	0.33316	-8.9871	2.53844e-19	9.31549e-18	GSN-AS1	lncRNA
ENSG00000142910	1122.57	-7.29622	0.81218	-8.98351	2.62273e-19	9.6152e-18	TINAGL1	protein_coding
ENSG00000173230	10590.5	-1.69226	0.188468	-8.97904	2.73128e-19	1.00031e-17	GOLGB1	protein_coding
ENSG00000146197	27472.2	-6.25079	0.696554	-8.97388	2.86252e-19	1.04733e-17	SCUBE3	protein_coding
ENSG00000080200	2551.84	-2.93256	0.326796	-8.97366	2.86814e-19	1.04835e-17	CRYBG3	protein_coding
ENSG00000163683	3852.65	-2.33731	0.26047	-8.97344	2.87399e-19	1.04944e-17	SMIM14	protein_coding
ENSG00000162368	4956.67	-1.45554	0.162261	-8.97039	2.95457e-19	1.07779e-17	CMPK1	protein_coding
ENSG00000120910	1113.98	-1.9817	0.221157	-8.96061	3.22887e-19	1.17668e-17	PPP3CC	protein_coding
ENSG00000170921	3704.27	-2.76917	0.309104	-8.95871	3.28508e-19	1.19597e-17	TANC2	protein_coding
ENSG00000115839	5649.29	-1.40696	0.157054	-8.95846	3.29252e-19	1.19749e-17	RAB3GAP1	protein_coding
ENSG00000163814	647.744	-5.72203	0.638827	-8.95709	3.33363e-19	1.21124e-17	CDCP1	protein_coding
ENSG00000110876	277.882	-2.74908	0.306929	-8.95673	3.34454e-19	1.214e-17	SELPLG	protein_coding
ENSG00000102024	16087.1	-2.01207	0.224739	-8.95293	3.46183e-19	1.25533e-17	PLS3	protein_coding
ENSG00000196196	57.9247	-5.81657	0.649832	-8.95088	3.52662e-19	1.27756e-17	HRCT1	protein_coding
ENSG00000115875	3732.72	1.23799	0.138454	8.94152	3.83869e-19	1.3881e-17	SRSF7	protein_coding
ENSG00000141756	18346	-2.11107	0.236098	-8.9415	3.83931e-19	1.3881e-17	FKBP10	protein_coding
ENSG00000162819	2327.28	-1.29666	0.145019	-8.94131	3.84579e-19	1.38907e-17	BROX	protein_coding
ENSG00000100372	757.738	1.20883	0.135205	8.94073	3.86625e-19	1.39509e-17	SLC25A17	protein_coding
ENSG00000080546	709.733	-1.69436	0.189525	-8.94001	3.8913e-19	1.40274e-17	SESN1	protein_coding
ENSG00000115977	3780.94	-2.29018	0.256186	-8.93951	3.90906e-19	1.40776e-17	AAK1	protein_coding
ENSG00000184363	53.2503	-5.4929	0.614812	-8.93428	4.09853e-19	1.47454e-17	PKP3	protein_coding
ENSG00000251034	97.2903	-2.30093	0.257587	-8.93262	4.16021e-19	1.49527e-17	gene_source "havana"	lncRNA
ENSG00000261327	50.7849	-7.72052	0.864365	-8.93202	4.18314e-19	1.50204e-17	gene_source "havana"	lncRNA
ENSG00000132000	207.05	-5.78899	0.648148	-8.93159	4.19915e-19	1.50631e-17	PODNL1	protein_coding
ENSG00000184178	2142.01	-2.38207	0.266713	-8.9312	4.2143e-19	1.51027e-17	SCFD2	protein_coding
ENSG00000000003	987.365	1.35165	0.151369	8.92952	4.27854e-19	1.53179e-17	TSPAN6	protein_coding
ENSG00000186832	164.446	-9.53715	1.06813	-8.92882	4.30584e-19	1.54006e-17	KRT16	protein_coding
ENSG00000196792	2109.17	-1.17782	0.131925	-8.92798	4.33878e-19	1.55033e-17	STRN3	protein_coding
ENSG00000260862	67.0774	-8.31864	0.932074	-8.92487	4.46222e-19	1.59289e-17	gene_source "havana"	lncRNA
ENSG00000112964	201.035	-3.13231	0.351098	-8.92148	4.60091e-19	1.6408e-17	GHR	protein_coding
ENSG00000166592	139.721	-5.62775	0.631257	-8.91516	4.87132e-19	1.73554e-17	RRAD	protein_coding
ENSG00000166963	14722.3	-2.19344	0.246108	-8.91251	4.98911e-19	1.77579e-17	MAP1A	protein_coding
ENSG00000234380	93.6115	-6.17788	0.693406	-8.90947	5.12764e-19	1.82332e-17	LINC01426	lncRNA
ENSG00000132109	410.51	-1.61071	0.180806	-8.90854	5.17101e-19	1.83696e-17	TRIM21	protein_coding
ENSG00000166272	3281.78	-1.74524	0.195975	-8.90542	5.31859e-19	1.88756e-17	WBP1L	protein_coding
ENSG00000123094	2945.13	-2.01988	0.226844	-8.90428	5.37313e-19	1.90507e-17	RASSF8	protein_coding
ENSG00000197747	3913.58	-2.8909	0.324677	-8.90394	5.38965e-19	1.90908e-17	S100A10	protein_coding
ENSG00000174611	163.973	-4.76083	0.534772	-8.90254	5.45853e-19	1.93162e-17	KY	protein_coding
ENSG00000266877	29.7683	-7.45274	0.837312	-8.9008	5.54458e-19	1.96017e-17	gene_source "havana"	lncRNA
ENSG00000255717	2221.19	1.98439	0.222948	8.90067	5.55085e-19	1.9605e-17	SNHG1	lncRNA
ENSG00000189134	66.5079	-8.13332	0.913827	-8.90028	5.57075e-19	1.96563e-17	NKAPL	protein_coding
ENSG00000166130	2969.15	-1.80722	0.203127	-8.89701	5.73702e-19	2.02235e-17	IKBIP	protein_coding
ENSG00000136826	1392.89	-5.24482	0.589553	-8.89627	5.77572e-19	2.03404e-17	KLF4	protein_coding
ENSG00000129636	2825.67	-1.39909	0.15728	-8.89556	5.81246e-19	2.04501e-17	ITFG1	protein_coding
ENSG00000187391	739.688	-2.9993	0.337233	-8.89383	5.90375e-19	2.07514e-17	MAGI2	protein_coding
ENSG00000158050	145.98	-4.37319	0.491754	-8.89305	5.94548e-19	2.08781e-17	DUSP2	protein_coding
ENSG00000171960	538.094	1.34556	0.15133	8.89155	6.02637e-19	2.11419e-17	PPIH	protein_coding
ENSG00000124532	891.533	0.877629	0.0987069	8.89126	6.04174e-19	2.11755e-17	MRS2	protein_coding
ENSG00000211448	143.864	-7.01467	0.789339	-8.88676	6.29162e-19	2.20303e-17	DIO2	protein_coding
ENSG00000130713	1157.02	1.34079	0.150881	8.88642	6.31082e-19	2.20764e-17	EXOSC2	protein_coding
ENSG00000258565	65.5833	-4.45977	0.50196	-8.88471	6.40866e-19	2.23973e-17	BLZF2P	unprocessed_pseudogene
ENSG00000165424	2142.93	-1.53114	0.172342	-8.88429	6.43274e-19	2.24601e-17	ZCCHC24	protein_coding
ENSG00000251171	118.221	-4.50503	0.507282	-8.88073	6.64234e-19	2.31698e-17	gene_source "havana"	lncRNA
ENSG00000069667	1007.25	-3.05086	0.343733	-8.87568	6.95102e-19	2.42235e-17	RORA	protein_coding
ENSG00000005238	1868.08	-1.82837	0.206012	-8.87505	6.99042e-19	2.43377e-17	FAM214B	protein_coding
ENSG00000181192	1042.93	1.34099	0.151167	8.8709	7.25556e-19	2.52368e-17	DHTKD1	protein_coding
ENSG00000155816	1929.18	-4.95982	0.559137	-8.87049	7.28272e-19	2.53073e-17	FMN2	protein_coding
ENSG00000100815	3924.63	-1.43415	0.161694	-8.86953	7.3452e-19	2.55002e-17	TRIP11	protein_coding
ENSG00000144891	148.703	-5.50976	0.621307	-8.86801	7.44663e-19	2.58279e-17	AGTR1	protein_coding
ENSG00000188112	394.386	-3.92266	0.442526	-8.86425	7.70217e-19	2.66386e-17	C6orf132	protein_coding
ENSG00000196975	2109.53	-1.96253	0.221396	-8.86431	7.6977e-19	2.66386e-17	ANXA4	protein_coding
ENSG00000197714	2832.97	-2.60713	0.294112	-8.8644	7.69202e-19	2.66386e-17	ZNF460	protein_coding
ENSG00000234036	110.286	-3.37309	0.380591	-8.86278	7.80403e-19	2.69654e-17	TXNP6	processed_pseudogene
ENSG00000138074	1077.5	2.06284	0.232793	8.86128	7.91041e-19	2.73073e-17	SLC5A6	protein_coding
ENSG00000255443	35.9621	-7.61477	0.859572	-8.8588	8.08839e-19	2.78954e-17	CD44-AS1	lncRNA
ENSG00000120451	5237.58	-1.44713	0.163449	-8.85373	8.46404e-19	2.91636e-17	SNX19	protein_coding
ENSG00000133316	595.127	1.03742	0.117179	8.85337	8.4918e-19	2.92317e-17	WDR74	protein_coding
ENSG00000154511	806.74	-2.20742	0.249371	-8.85196	8.59993e-19	2.95762e-17	DIPK1A	protein_coding
ENSG00000148680	160.759	-5.95081	0.672441	-8.84957	8.78573e-19	3.01869e-17	HTR7	protein_coding
ENSG00000271605	110.593	-4.97934	0.562725	-8.84862	8.86085e-19	3.04164e-17	MILR1	protein_coding
ENSG00000164106	994.533	-6.46978	0.73152	-8.8443	9.21049e-19	3.15871e-17	SCRG1	protein_coding
ENSG00000068971	1096.89	-1.78273	0.20159	-8.84334	9.28993e-19	3.18297e-17	PPP2R5B	protein_coding
ENSG00000235834	41.329	-7.99272	0.903892	-8.84256	9.35541e-19	3.20242e-17	gene_source "havana"	lncRNA
ENSG00000152556	2754.03	1.31951	0.149237	8.84173	9.42442e-19	3.22303e-17	PFKM	protein_coding
ENSG00000143774	4709.99	-1.33278	0.150828	-8.83639	9.886e-19	3.37773e-17	GUK1	protein_coding
ENSG00000058668	23417.9	-2.59393	0.293632	-8.83394	1.0105e-18	3.44933e-17	ATP2B4	protein_coding
ENSG00000030304	146.293	-4.13528	0.468309	-8.83024	1.04449e-18	3.56206e-17	MUSK	protein_coding
ENSG00000116478	2977.47	1.61939	0.18346	8.82696	1.0756e-18	3.66472e-17	HDAC1	protein_coding
ENSG00000107290	8486.75	-1.24814	0.141421	-8.82572	1.08753e-18	3.70195e-17	SETX	protein_coding
ENSG00000166825	5776.69	-2.92433	0.331379	-8.82474	1.09716e-18	3.73126e-17	ANPEP	protein_coding
ENSG00000067182	3790.08	-1.65185	0.187216	-8.82324	1.11199e-18	3.77818e-17	TNFRSF1A	protein_coding
ENSG00000253406	35.7136	-7.708	0.873669	-8.82257	1.11867e-18	3.79736e-17	gene_source "havana"	lncRNA
ENSG00000108823	224.253	-7.06974	0.801394	-8.82181	1.12621e-18	3.81944e-17	SGCA	protein_coding
ENSG00000173226	753.684	1.07102	0.121423	8.82054	1.13911e-18	3.85962e-17	IQCB1	protein_coding
ENSG00000074201	2322.97	0.897847	0.101816	8.81835	1.16163e-18	3.93228e-17	CLNS1A	protein_coding
ENSG00000162734	12699.2	-1.90562	0.216132	-8.81692	1.17651e-18	3.97898e-17	PEA15	protein_coding
ENSG00000152127	3662.81	-1.67208	0.189659	-8.81623	1.18381e-18	3.99996e-17	MGAT5	protein_coding
ENSG00000171444	1306.28	-2.02112	0.229276	-8.81523	1.19441e-18	4.03206e-17	MCC	protein_coding
ENSG00000171617	4837.78	-4.56607	0.518073	-8.81356	1.21236e-18	4.0889e-17	ENC1	protein_coding
ENSG00000226674	126.693	-4.97379	0.564451	-8.81172	1.23242e-18	4.15274e-17	TEX41	lncRNA
ENSG00000149633	182.338	-5.72569	0.649871	-8.81051	1.24577e-18	4.19386e-17	KIAA1755	protein_coding
ENSG00000145743	822.038	-1.3885	0.157613	-8.80953	1.25674e-18	4.22691e-17	FBXL17	protein_coding
ENSG00000214900	98.7987	-2.43581	0.276652	-8.8046	1.31316e-18	4.41262e-17	LINC01588	lncRNA
ENSG00000122861	2639.39	-3.63563	0.412938	-8.80431	1.31661e-18	4.42015e-17	PLAU	protein_coding
ENSG00000275131	1065.05	-2.27637	0.25857	-8.80371	1.32365e-18	4.43974e-17	PDE4DIPP2	transcribed_unprocessed_pseudogene
ENSG00000200823	42.4724	-4.97344	0.565082	-8.80127	1.35272e-18	4.53311e-17	SNORD114-2	snoRNA
ENSG00000261051	244.755	-4.28241	0.48676	-8.79779	1.39539e-18	4.67183e-17	gene_source "havana"	lncRNA
ENSG00000115170	1674.59	-2.0119	0.228685	-8.79767	1.3968e-18	4.67229e-17	ACVR1	protein_coding
ENSG00000144724	5533.3	-2.05799	0.233944	-8.79693	1.40612e-18	4.69915e-17	PTPRG	protein_coding
ENSG00000235180	36.5277	-7.67751	0.873103	-8.79336	1.45151e-18	4.84645e-17	LINC00601	lncRNA
ENSG00000226149	50.9098	-3.84968	0.437906	-8.79112	1.48082e-18	4.93978e-17	gene_source "havana"	lncRNA
ENSG00000085365	2437.13	-1.46003	0.16615	-8.78742	1.5303e-18	5.10022e-17	SCAMP1	protein_coding
ENSG00000165072	799.705	-6.32545	0.720063	-8.78458	1.56946e-18	5.22598e-17	MAMDC2	protein_coding
ENSG00000164543	3536.37	-2.05391	0.233815	-8.78435	1.57272e-18	5.23207e-17	STK17A	protein_coding
ENSG00000261888	134.186	-4.84781	0.552102	-8.78066	1.62523e-18	5.40186e-17	gene_source "havana"	lncRNA
ENSG00000100612	1021.99	-1.89593	0.215965	-8.7789	1.65076e-18	5.48174e-17	DHRS7	protein_coding
ENSG00000111716	8860.61	1.45177	0.165422	8.77618	1.69117e-18	5.61085e-17	LDHB	protein_coding
ENSG00000142459	943.946	-1.47442	0.168059	-8.77323	1.73609e-18	5.75469e-17	EVI5L	protein_coding
ENSG00000136161	671.562	-1.98683	0.226491	-8.7722	1.75207e-18	5.80241e-17	RCBTB2	protein_coding
ENSG00000161011	8329.48	-2.33035	0.265681	-8.77123	1.76724e-18	5.84735e-17	SQSTM1	protein_coding
ENSG00000232977	61.7136	-3.75253	0.427901	-8.76962	1.79277e-18	5.9265e-17	LINC00327	lncRNA
ENSG00000166923	99139.6	-4.85213	0.55337	-8.76833	1.81342e-18	5.98934e-17	GREM1	protein_coding
ENSG00000139428	553.086	1.56181	0.17815	8.76683	1.83775e-18	6.06424e-17	MMAB	protein_coding
ENSG00000162512	2214.4	-2.75633	0.314614	-8.76099	1.93547e-18	6.38095e-17	SDC3	protein_coding
ENSG00000180628	3862.75	-1.7578	0.200646	-8.76069	1.94058e-18	6.39206e-17	PCGF5	protein_coding
ENSG00000143367	1821.36	-2.3918	0.273159	-8.75606	2.02202e-18	6.65435e-17	TUFT1	protein_coding
ENSG00000163071	961.734	-3.52209	0.402261	-8.75574	2.02777e-18	6.66727e-17	SPATA18	protein_coding
ENSG00000197535	5130.92	-1.70916	0.195226	-8.75474	2.04571e-18	6.72023e-17	MYO5A	protein_coding
ENSG00000175581	641.283	1.23657	0.141291	8.75192	2.09752e-18	6.88427e-17	MRPL48	protein_coding
ENSG00000100097	45285	-2.39794	0.274068	-8.74944	2.14413e-18	7.03094e-17	LGALS1	protein_coding
ENSG00000058085	568.231	-6.12703	0.700514	-8.74647	2.20131e-18	7.212e-17	LAMC2	protein_coding
ENSG00000064666	9547.48	-2.1158	0.241918	-8.74594	2.2117e-18	7.23958e-17	CNN2	protein_coding
ENSG00000104490	155.792	-6.14293	0.70265	-8.74252	2.2796e-18	7.45517e-17	NCALD	protein_coding
ENSG00000103187	5986.79	-2.24202	0.25647	-8.74183	2.29364e-18	7.4944e-17	COTL1	protein_coding
ENSG00000147650	2300.54	-1.71031	0.195663	-8.7411	2.3085e-18	7.53622e-17	LRP12	protein_coding
ENSG00000250548	34.7517	-7.36337	0.842686	-8.73797	2.37334e-18	7.74103e-17	LINC01303	lncRNA
ENSG00000148158	2328.22	-1.68606	0.192999	-8.73608	2.41333e-18	7.86444e-17	SNX30	protein_coding
ENSG00000187688	1188.83	-5.778	0.661549	-8.73404	2.45726e-18	8.00049e-17	TRPV2	protein_coding
ENSG00000232973	524.478	-4.16943	0.477491	-8.73196	2.50294e-18	8.142e-17	CYP1B1-AS1	lncRNA
ENSG00000182247	617.029	-2.17777	0.249406	-8.73183	2.50583e-18	8.14418e-17	UBE2E2	protein_coding
ENSG00000136709	2394.13	0.727276	0.0832954	8.73129	2.51791e-18	8.17618e-17	WDR33	protein_coding
ENSG00000013619	523.953	-4.10078	0.469904	-8.72686	2.61845e-18	8.49515e-17	MAMLD1	protein_coding
ENSG00000152952	24935.3	-3.30827	0.379138	-8.72575	2.64422e-18	8.57115e-17	PLOD2	protein_coding
ENSG00000145191	1528.27	1.08669	0.124553	8.72472	2.66851e-18	8.64225e-17	EIF2B5	protein_coding
ENSG00000135750	167.679	-4.98028	0.570898	-8.72359	2.69518e-18	8.72091e-17	KCNK1	protein_coding
ENSG00000165792	697.646	1.15841	0.132812	8.72218	2.72885e-18	8.82207e-17	METTL17	protein_coding
ENSG00000115380	17601.4	-6.29903	0.722197	-8.72203	2.73258e-18	8.82636e-17	EFEMP1	protein_coding
ENSG00000163159	1119.21	1.19901	0.137507	8.71963	2.79123e-18	9.00784e-17	VPS72	protein_coding
ENSG00000151689	568.639	-1.87935	0.215598	-8.71692	2.85873e-18	9.21758e-17	INPP1	protein_coding
ENSG00000088035	448.359	1.19629	0.137241	8.71666	2.8653e-18	9.23065e-17	ALG6	protein_coding
ENSG00000133030	14082	-1.47286	0.168994	-8.71545	2.89603e-18	9.32082e-17	MPRIP	protein_coding
ENSG00000245060	145.262	-1.96189	0.225108	-8.71536	2.89837e-18	9.32082e-17	LINC00847	lncRNA
ENSG00000122335	1935.02	-2.72548	0.313003	-8.70754	3.10551e-18	9.97818e-17	SERAC1	protein_coding
ENSG00000155158	1431.19	-2.43421	0.279642	-8.70476	3.18247e-18	1.02165e-16	TTC39B	protein_coding
ENSG00000110906	4550.59	-1.68819	0.194014	-8.70139	3.27846e-18	1.05154e-16	KCTD10	protein_coding
ENSG00000156113	4188.72	-3.23804	0.372283	-8.69778	3.38455e-18	1.08462e-16	KCNMA1	protein_coding
ENSG00000159445	443.319	-1.99338	0.229287	-8.6938	3.50508e-18	1.12227e-16	THEM4	protein_coding
ENSG00000164733	32558.3	-2.19556	0.252614	-8.69136	3.58124e-18	1.14565e-16	CTSB	protein_coding
ENSG00000176046	1943.19	-5.64518	0.649696	-8.68895	3.65803e-18	1.1692e-16	NUPR1	protein_coding
ENSG00000067900	5234.09	-1.48063	0.170448	-8.68673	3.7303e-18	1.19126e-16	ROCK1	protein_coding
ENSG00000178726	271.141	-10.5247	1.21184	-8.68493	3.78967e-18	1.20917e-16	THBD	protein_coding
ENSG00000127528	774.739	-3.27261	0.376985	-8.681	3.92316e-18	1.25067e-16	KLF2	protein_coding
ENSG00000196923	4969.47	-2.30966	0.266256	-8.67455	4.15181e-18	1.32241e-16	PDLIM7	protein_coding
ENSG00000109846	3412.96	-4.37641	0.504658	-8.67203	4.24497e-18	1.35091e-16	CRYAB	protein_coding
ENSG00000207561	34.6445	-3.62629	0.418433	-8.66638	4.46092e-18	1.4184e-16	MIR635	miRNA
ENSG00000073921	12545.5	-1.40266	0.161881	-8.66474	4.52552e-18	1.43769e-16	PICALM	protein_coding
ENSG00000168542	121526	-4.56566	0.527053	-8.66262	4.61028e-18	1.46336e-16	COL3A1	protein_coding
ENSG00000170017	17125.8	-2.20556	0.254671	-8.66042	4.70018e-18	1.4906e-16	ALCAM	protein_coding
ENSG00000136156	6328.67	-1.69057	0.19525	-8.6585	4.78028e-18	1.51469e-16	ITM2B	protein_coding
ENSG00000179091	2722.09	1.39975	0.161665	8.65832	4.78758e-18	1.51569e-16	CYC1	protein_coding
ENSG00000163083	456.504	-9.53512	1.10152	-8.65637	4.87044e-18	1.5406e-16	INHBB	protein_coding
ENSG00000216809	73.0593	-3.02304	0.349235	-8.65618	4.87834e-18	1.54177e-16	gene_source "havana"	processed_pseudogene
ENSG00000217128	1939.25	-1.33765	0.154536	-8.65589	4.89066e-18	1.54433e-16	FNIP1	protein_coding
ENSG00000260517	40.1245	-7.13121	0.823866	-8.65579	4.89508e-18	1.54439e-16	gene_source "havana"	lncRNA
ENSG00000228768	41.0722	-5.31046	0.613654	-8.65383	4.97993e-18	1.56981e-16	gene_source "havana"	lncRNA
ENSG00000185000	467.996	1.27663	0.147637	8.64711	5.28194e-18	1.66358e-16	DGAT1	protein_coding
ENSG00000025156	667.997	1.06506	0.123255	8.64114	5.56549e-18	1.75139e-16	HSF2	protein_coding
ENSG00000140153	928.829	-1.19996	0.138927	-8.63734	5.7535e-18	1.809e-16	WDR20	protein_coding
ENSG00000166189	832.839	-1.50757	0.174738	-8.62758	6.26617e-18	1.9685e-16	HPS6	protein_coding
ENSG00000081014	1877.02	-1.68191	0.194965	-8.6267	6.31448e-18	1.98198e-16	AP4E1	protein_coding
ENSG00000197415	1126.79	-4.547	0.5271	-8.62645	6.32848e-18	1.98468e-16	VEPH1	protein_coding
ENSG00000089327	1633.47	-1.99863	0.231748	-8.62416	6.45675e-18	2.02317e-16	FXYD5	protein_coding
ENSG00000100593	30.0672	5.10858	0.592481	8.62235	6.55913e-18	2.05349e-16	ISM2	protein_coding
ENSG00000232533	347.79	-2.129	0.246943	-8.62144	6.61179e-18	2.06822e-16	gene_source "havana"	lncRNA
ENSG00000087245	31303.3	-4.02344	0.466759	-8.61995	6.69815e-18	2.09344e-16	MMP2	protein_coding
ENSG00000161638	24142.6	-2.4895	0.288825	-8.6194	6.73075e-18	2.10184e-16	ITGA5	protein_coding
ENSG00000180398	15107.5	-1.51813	0.176132	-8.61925	6.73926e-18	2.10271e-16	MCFD2	protein_coding
ENSG00000168405	440.226	-4.59635	0.533332	-8.61817	6.80322e-18	2.12086e-16	CMAHP	transcribed_unitary_pseudogene
ENSG00000235852	321.567	-4.14615	0.481119	-8.61773	6.82948e-18	2.12724e-16	gene_source "havana"	lncRNA
ENSG00000197208	216.482	-2.91944	0.338799	-8.61703	6.87139e-18	2.13847e-16	SLC22A4	protein_coding
ENSG00000267280	33.428	-3.73452	0.433527	-8.61427	7.03874e-18	2.1887e-16	TBX2-AS1	lncRNA
ENSG00000278546	40.6108	-4.35213	0.505237	-8.61405	7.05265e-18	2.19116e-16	gene_source "havana"	lncRNA
ENSG00000257732	42.5163	-7.28994	0.846321	-8.61368	7.07508e-18	2.19627e-16	gene_source "havana"	lncRNA
ENSG00000221968	3901.09	-2.08031	0.241533	-8.61295	7.12033e-18	2.20845e-16	FADS3	protein_coding
ENSG00000148484	4395.12	-1.67044	0.194106	-8.60578	7.57964e-18	2.34892e-16	RSU1	protein_coding
ENSG00000101134	863.423	-4.28694	0.498432	-8.60084	7.91352e-18	2.45032e-16	DOK5	protein_coding
ENSG00000163520	4614.99	-6.6604	0.774595	-8.59855	8.07267e-18	2.49749e-16	FBLN2	protein_coding
ENSG00000006756	771.122	-2.05865	0.239511	-8.59522	8.31057e-18	2.56892e-16	ARSD	protein_coding
ENSG00000124104	913.494	-1.82992	0.212922	-8.59434	8.37455e-18	2.58652e-16	SNX21	protein_coding
ENSG00000115598	41.593	-6.8167	0.793204	-8.59388	8.40801e-18	2.59466e-16	IL1RL2	protein_coding
ENSG00000141696	2384.99	-1.76763	0.205721	-8.59238	8.5189e-18	2.62667e-16	P3H4	protein_coding
ENSG00000152465	2095.2	-2.18497	0.254355	-8.59024	8.67904e-18	2.6738e-16	NMT2	protein_coding
ENSG00000154678	3743.89	-5.49067	0.639302	-8.58854	8.80806e-18	2.71127e-16	PDE1C	protein_coding
ENSG00000109762	2225.09	-2.19695	0.255851	-8.58685	8.93876e-18	2.74689e-16	SNX25	protein_coding
ENSG00000163513	6316.43	-2.86705	0.333888	-8.58687	8.93712e-18	2.74689e-16	TGFBR2	protein_coding
ENSG00000165689	1315.36	1.16106	0.135226	8.58609	8.99758e-18	2.76265e-16	ENTR1	protein_coding
ENSG00000248682	30.8071	-7.45996	0.869095	-8.5836	9.1952e-18	2.82096e-16	ARHGAP22-IT1	lncRNA
ENSG00000118689	2913.87	-1.79551	0.209213	-8.58224	9.30455e-18	2.85213e-16	FOXO3	protein_coding
ENSG00000175390	7220.73	-1.54448	0.180006	-8.58016	9.47409e-18	2.90167e-16	EIF3F	protein_coding
ENSG00000168036	18091.8	-1.35531	0.157988	-8.57857	9.60638e-18	2.93973e-16	CTNNB1	protein_coding
ENSG00000115325	1608.5	-2.10196	0.245037	-8.57815	9.64149e-18	2.94801e-16	DOK1	protein_coding
ENSG00000148677	7352.75	-6.50212	0.758134	-8.57647	9.7827e-18	2.9887e-16	ANKRD1	protein_coding
ENSG00000262454	112.799	-3.21839	0.375286	-8.57582	9.83824e-18	3.00316e-16	MIR193BHG	lncRNA
ENSG00000248971	73.7613	-2.6706	0.311419	-8.57558	9.8585e-18	3.00684e-16	KRT8P46	processed_pseudogene
ENSG00000173442	4089.63	-1.54305	0.179971	-8.57389	1.00048e-17	3.04893e-16	EHBP1L1	protein_coding
ENSG00000007129	26.4337	9.115	1.06314	8.57364	1.00266e-17	3.05302e-16	CEACAM21	protein_coding
ENSG00000174851	2859.16	-1.60744	0.187578	-8.56948	1.03953e-17	3.16267e-16	YIF1A	protein_coding
ENSG00000141376	797.18	-1.61126	0.188026	-8.56932	1.04095e-17	3.16438e-16	BCAS3	protein_coding
ENSG00000136048	1878.12	-2.55705	0.298453	-8.56766	1.05605e-17	3.20496e-16	DRAM1	protein_coding
ENSG00000188997	306.977	-1.75963	0.205379	-8.56772	1.0555e-17	3.20496e-16	KCTD21	protein_coding
ENSG00000198774	175.94	-4.15769	0.485295	-8.56734	1.05904e-17	3.21137e-16	RASSF9	protein_coding
ENSG00000264379	32.6945	-7.45762	0.870663	-8.56545	1.07654e-17	3.26174e-16	SNORD39	snoRNA
ENSG00000198015	2062.51	1.01497	0.118506	8.56477	1.08289e-17	3.27827e-16	MRPL42	protein_coding
ENSG00000226950	619.775	1.78601	0.208541	8.56434	1.08692e-17	3.28775e-16	DANCR	lncRNA
ENSG00000118418	664.829	1.51357	0.176745	8.56357	1.09424e-17	3.30718e-16	HMGN3	protein_coding
ENSG00000119280	7412.76	-2.59971	0.303698	-8.56018	1.12693e-17	3.40316e-16	C1orf198	protein_coding
ENSG00000120805	3682.17	-1.25367	0.146475	-8.55892	1.13928e-17	3.43763e-16	ARL1	protein_coding
ENSG00000175746	41.2122	-7.77971	0.909245	-8.55624	1.16611e-17	3.51568e-16	LINC02915	lncRNA
ENSG00000150760	4467.13	-1.51512	0.177081	-8.55606	1.16791e-17	3.51822e-16	DOCK1	protein_coding
ENSG00000180801	4380.76	-3.8903	0.454698	-8.55579	1.17065e-17	3.52359e-16	ARSJ	protein_coding
ENSG00000106052	6164.24	-1.50427	0.175828	-8.55536	1.17505e-17	3.53393e-16	TAX1BP1	protein_coding
ENSG00000136560	1517.29	-1.42114	0.166162	-8.55273	1.20215e-17	3.61247e-16	TANK	protein_coding
ENSG00000270959	76.2884	-1.64266	0.192067	-8.55252	1.20428e-17	3.61589e-16	LPP-AS2	lncRNA
ENSG00000177311	6609.09	-1.99051	0.232778	-8.55114	1.21884e-17	3.65662e-16	ZBTB38	protein_coding
ENSG00000004776	455.195	-4.79426	0.56078	-8.54927	1.23873e-17	3.71324e-16	HSPB6	protein_coding
ENSG00000138442	1288.58	1.12021	0.131043	8.54843	1.2477e-17	3.73708e-16	WDR12	protein_coding
ENSG00000140511	1206	-4.42958	0.518249	-8.5472	1.26106e-17	3.77401e-16	HAPLN3	protein_coding
ENSG00000130513	623.962	-3.71285	0.43442	-8.54668	1.26676e-17	3.78797e-16	GDF15	protein_coding
ENSG00000144645	888.809	-3.55241	0.415661	-8.54641	1.26978e-17	3.79393e-16	OSBPL10	protein_coding
ENSG00000174348	513.917	-5.82896	0.68234	-8.54261	1.31228e-17	3.91772e-16	PODN	protein_coding
ENSG00000111860	1151.15	-1.68658	0.197543	-8.53776	1.36848e-17	4.08218e-16	CEP85L	protein_coding
ENSG00000012983	3482.61	-1.24588	0.14594	-8.53694	1.37821e-17	4.10784e-16	MAP4K5	protein_coding
ENSG00000232774	227.663	-8.56413	1.00324	-8.53648	1.38376e-17	4.12103e-16	gene_source "havana"	lncRNA
ENSG00000079134	1234.54	1.03197	0.120904	8.5354	1.39675e-17	4.15298e-16	THOC1	protein_coding
ENSG00000138378	621.956	-3.62637	0.424862	-8.53542	1.39642e-17	4.15298e-16	STAT4	protein_coding
ENSG00000110880	18052.8	-1.75743	0.205933	-8.53398	1.41398e-17	4.20081e-16	CORO1C	protein_coding
ENSG00000219607	105.157	-2.54076	0.297764	-8.53279	1.42863e-17	4.2409e-16	PPP1R3G	protein_coding
ENSG00000136891	1482.49	0.862288	0.101111	8.5281	1.48772e-17	4.41272e-16	TEX10	protein_coding
ENSG00000013297	1758.53	-6.9688	0.817553	-8.52398	1.54165e-17	4.569e-16	CLDN11	protein_coding
ENSG00000133789	2960.2	-1.85584	0.217781	-8.52157	1.57402e-17	4.66115e-16	SWAP70	protein_coding
ENSG00000143436	705.16	1.08041	0.126812	8.51981	1.59811e-17	4.72868e-16	MRPL9	protein_coding
ENSG00000198162	4011.05	-1.21887	0.143097	-8.51777	1.62651e-17	4.80884e-16	MAN1A2	protein_coding
ENSG00000140718	3032.65	-1.50833	0.177104	-8.51666	1.64217e-17	4.85121e-16	FTO	protein_coding
ENSG00000274370	47.4972	-6.94297	0.815289	-8.51596	1.65212e-17	4.87667e-16	gene_source "havana"	lncRNA
ENSG00000084693	1032.17	0.785356	0.0922501	8.51333	1.69006e-17	4.98467e-16	AGBL5	protein_coding
ENSG00000163959	155.165	-2.08669	0.245118	-8.51302	1.69466e-17	4.9942e-16	SLC51A	protein_coding
ENSG00000207994	23.5122	-7.02798	0.825601	-8.51256	1.70131e-17	5.00977e-16	MIR100	miRNA
ENSG00000261934	186.23	-2.73707	0.321714	-8.50777	1.77308e-17	5.21693e-16	PCDHGA9	protein_coding
ENSG00000048392	2740.69	-1.97262	0.231867	-8.50756	1.77638e-17	5.22243e-16	RRM2B	protein_coding
ENSG00000066933	4491.25	-1.29558	0.152303	-8.50661	1.79087e-17	5.26084e-16	MYO9A	protein_coding
ENSG00000131871	2170.85	-1.61641	0.190132	-8.50151	1.87141e-17	5.49302e-16	SELENOS	protein_coding
ENSG00000175352	641.89	-2.3589	0.277484	-8.50102	1.87924e-17	5.51159e-16	NRIP3	protein_coding
ENSG00000201500	26.0378	-7.04549	0.828908	-8.49973	1.90032e-17	5.56895e-16	gene_source "ensembl"	snoRNA
ENSG00000279175	48.2874	-4.96957	0.58524	-8.4915	2.03984e-17	5.97305e-16	gene_source "havana"	lncRNA
ENSG00000221866	660.218	-5.81927	0.68563	-8.48747	2.11189e-17	6.1791e-16	PLXNA4	protein_coding
ENSG00000197780	1397.21	-1.3806	0.162793	-8.48074	2.23761e-17	6.54171e-16	TAF13	protein_coding
ENSG00000164176	12631.2	-3.11703	0.367822	-8.4743	2.36501e-17	6.90867e-16	EDIL3	protein_coding
ENSG00000100079	54.6133	-3.35353	0.396002	-8.46847	2.48641e-17	7.25751e-16	LGALS2	protein_coding
ENSG00000170515	2288.01	1.41749	0.167457	8.46481	2.56568e-17	7.48292e-16	PA2G4	protein_coding
ENSG00000124788	2598.48	-2.44932	0.289377	-8.46413	2.58066e-17	7.52065e-16	ATXN1	protein_coding
ENSG00000207993	30.4727	-4.64847	0.549221	-8.46375	2.58912e-17	7.53929e-16	MIR134	miRNA
ENSG00000178734	102.533	-6.93114	0.819366	-8.45915	2.69333e-17	7.83652e-16	LMO7DN	lncRNA
ENSG00000101333	3158.85	-3.62713	0.428931	-8.4562	2.76233e-17	8.03091e-16	PLCB4	protein_coding
ENSG00000099246	3374.59	-1.26952	0.150142	-8.45547	2.77963e-17	8.07481e-16	RAB18	protein_coding
ENSG00000109743	1793.6	-4.02716	0.476302	-8.45505	2.78973e-17	8.09772e-16	BST1	protein_coding
ENSG00000141127	829.637	1.12038	0.132513	8.45491	2.79296e-17	8.10069e-16	PRPSAP2	protein_coding
ENSG00000089006	3042.63	0.984811	0.116531	8.45109	2.88607e-17	8.36413e-16	SNX5	protein_coding
ENSG00000164122	493.844	-9.55301	1.13042	-8.45081	2.89277e-17	8.37692e-16	ASB5	protein_coding
ENSG00000136240	12228.1	-1.28207	0.151773	-8.4473	2.98112e-17	8.62597e-16	KDELR2	protein_coding
ENSG00000119004	1466.54	-1.26657	0.149944	-8.44693	2.99062e-17	8.64662e-16	CYP20A1	protein_coding
ENSG00000128283	2002.56	-2.23966	0.265198	-8.44524	3.0343e-17	8.766e-16	CDC42EP1	protein_coding
ENSG00000123472	1322.3	0.749218	0.088747	8.44217	3.11488e-17	8.99172e-16	ATPAF1	protein_coding
ENSG00000113273	4476.12	-2.60212	0.308273	-8.44097	3.14711e-17	9.0776e-16	ARSB	protein_coding
ENSG00000130150	1096.68	-1.61176	0.190956	-8.44049	3.15998e-17	9.10755e-16	MOSPD2	protein_coding
ENSG00000273297	45.8267	-6.69374	0.79309	-8.44008	3.17112e-17	9.13248e-16	gene_source "havana"	lncRNA
ENSG00000123342	470.022	-3.88151	0.459941	-8.43915	3.19655e-17	9.19849e-16	MMP19	protein_coding
ENSG00000267269	33.7173	-7.54338	0.894311	-8.43485	3.31615e-17	9.53516e-16	gene_source "havana"	lncRNA
ENSG00000106628	2574.93	0.904142	0.107205	8.43379	3.34659e-17	9.61515e-16	POLD2	protein_coding
ENSG00000198682	5112.48	-2.5688	0.304605	-8.43322	3.36274e-17	9.654e-16	PAPSS2	protein_coding
ENSG00000137501	1344.37	-4.02491	0.47793	-8.42153	3.71593e-17	1.06596e-15	SYTL2	protein_coding
ENSG00000167699	1424.86	0.91151	0.108305	8.41613	3.89125e-17	1.11538e-15	GLOD4	protein_coding
ENSG00000106355	717.537	1.274	0.151398	8.4149	3.93224e-17	1.12625e-15	LSM5	protein_coding
ENSG00000253846	379.025	-2.76945	0.32912	-8.41471	3.9386e-17	1.12719e-15	PCDHGA10	protein_coding
ENSG00000080561	356.708	-3.15282	0.374796	-8.41212	4.02674e-17	1.15152e-15	MID2	protein_coding
ENSG00000172331	1427.15	-2.06359	0.24532	-8.41182	4.03712e-17	1.15358e-15	BPGM	protein_coding
ENSG00000063438	1675.29	-2.53935	0.301908	-8.411	4.06518e-17	1.1607e-15	AHRR	protein_coding
ENSG00000182173	322.475	1.21487	0.14444	8.4109	4.06873e-17	1.16081e-15	TSEN54	protein_coding
ENSG00000123130	2367.07	-1.43721	0.170957	-8.40685	4.21179e-17	1.20069e-15	ACOT9	protein_coding
ENSG00000145431	5134.53	-2.19104	0.260631	-8.40664	4.21909e-17	1.20184e-15	PDGFC	protein_coding
ENSG00000132196	172.589	2.11518	0.251613	8.4065	4.22425e-17	1.20237e-15	HSD17B7	protein_coding
ENSG00000047648	107.64	-5.18099	0.616377	-8.40555	4.25846e-17	1.21117e-15	ARHGAP6	protein_coding
ENSG00000081923	9711.34	-2.74358	0.32642	-8.40506	4.2764e-17	1.21533e-15	ATP8B1	protein_coding
ENSG00000271811	196.131	-3.72591	0.443387	-8.40328	4.3417e-17	1.23293e-15	gene_source "havana"	lncRNA
ENSG00000235927	84.2945	-2.27392	0.270783	-8.39757	4.55822e-17	1.29241e-15	NEXN-AS1	lncRNA
ENSG00000277758	101.917	-7.0321	0.837394	-8.3976	4.55708e-17	1.29241e-15	gene_source "ensembl_havana"	protein_coding
ENSG00000207864	57.7047	-4.12055	0.490776	-8.39599	4.62e-17	1.30892e-15	MIR27B	miRNA
ENSG00000126581	1939.09	-1.18851	0.141651	-8.39041	4.84429e-17	1.3714e-15	BECN1	protein_coding
ENSG00000081087	1787.77	-1.86811	0.222675	-8.38938	4.88726e-17	1.3825e-15	OSTM1	protein_coding
ENSG00000005020	674.176	-2.12535	0.253344	-8.38921	4.89417e-17	1.38339e-15	SKAP2	protein_coding
ENSG00000137507	923.103	-5.36707	0.639954	-8.38665	5.00173e-17	1.4127e-15	LRRC32	protein_coding
ENSG00000161243	81.7788	-3.29832	0.393441	-8.38327	5.14784e-17	1.45285e-15	FBXO27	protein_coding
ENSG00000165861	992.566	-1.58056	0.188572	-8.38174	5.21516e-17	1.47071e-15	ZFYVE1	protein_coding
ENSG00000099814	1860.97	-1.97316	0.235455	-8.3802	5.28381e-17	1.48893e-15	CEP170B	protein_coding
ENSG00000130695	857.034	1.47139	0.175612	8.37863	5.35474e-17	1.50776e-15	CEP85	protein_coding
ENSG00000131828	2131.67	1.08884	0.129969	8.37767	5.39845e-17	1.5189e-15	PDHA1	protein_coding
ENSG00000243650	30.2244	-4.56332	0.544805	-8.37606	5.4729e-17	1.53866e-15	RN7SL834P	misc_RNA
ENSG00000257218	876.245	1.06739	0.127589	8.36589	5.96624e-17	1.67608e-15	GATC	protein_coding
ENSG00000170577	433.839	-4.62969	0.553434	-8.36539	5.99174e-17	1.68195e-15	SIX2	protein_coding
ENSG00000134590	3180.18	-1.31772	0.157527	-8.36503	6.00981e-17	1.68573e-15	RTL8C	protein_coding
ENSG00000183765	406.469	1.36291	0.162987	8.36211	6.16075e-17	1.72675e-15	CHEK2	protein_coding
ENSG00000034510	48924.6	-1.64949	0.197311	-8.35985	6.27988e-17	1.7588e-15	TMSB10	protein_coding
ENSG00000254703	26.5066	-6.94975	0.831337	-8.35973	6.28629e-17	1.75925e-15	SENCR	lncRNA
ENSG00000163348	877.71	1.12423	0.134532	8.35663	6.45371e-17	1.80473e-15	PYGO2	protein_coding
ENSG00000176871	4818.63	-1.48554	0.177808	-8.35473	6.55843e-17	1.83261e-15	WSB2	protein_coding
ENSG00000105939	2976.04	-1.7862	0.213804	-8.35438	6.57749e-17	1.83654e-15	ZC3HAV1	protein_coding
ENSG00000179833	2739.18	-2.30527	0.275958	-8.3537	6.61568e-17	1.84579e-15	SERTAD2	protein_coding
ENSG00000167904	509.08	1.11129	0.133109	8.34872	6.90051e-17	1.9238e-15	TMEM68	protein_coding
ENSG00000259432	30.318	-7.19118	0.861369	-8.34855	6.91071e-17	1.92518e-15	gene_source "havana"	lncRNA
ENSG00000164919	2132.35	1.26974	0.15212	8.34692	7.00669e-17	1.95044e-15	COX6C	protein_coding
ENSG00000124098	1850.65	-1.45222	0.174081	-8.34219	7.29279e-17	2.02854e-15	FAM210B	protein_coding
ENSG00000173660	3611.82	1.25746	0.150742	8.3418	7.31671e-17	2.03365e-15	UQCRH	protein_coding
ENSG00000135835	414.537	-1.80377	0.216248	-8.34121	7.35319e-17	2.04224e-15	KIAA1614	protein_coding
ENSG00000139546	833.507	1.24188	0.148893	8.34074	7.38281e-17	2.04891e-15	TARBP2	protein_coding
ENSG00000222041	1168.59	-2.2208	0.266359	-8.33763	7.57961e-17	2.10194e-15	CYTOR	lncRNA
ENSG00000176018	1162.97	-1.56049	0.187341	-8.32965	8.10836e-17	2.24687e-15	LYSMD3	protein_coding
ENSG00000125753	3751.56	-1.82158	0.21873	-8.32796	8.22475e-17	2.2774e-15	VASP	protein_coding
ENSG00000234520	25.2211	-7.02953	0.844128	-8.32757	8.25194e-17	2.2832e-15	HRAT17	lncRNA
ENSG00000095303	580.995	-8.75413	1.0514	-8.32618	8.34962e-17	2.30849e-15	PTGS1	protein_coding
ENSG00000182534	13810.9	-2.13585	0.256541	-8.32557	8.39272e-17	2.31866e-15	MXRA7	protein_coding
ENSG00000127337	386.669	1.33118	0.159965	8.32172	8.6697e-17	2.39337e-15	YEATS4	protein_coding
ENSG00000166797	699.901	1.28776	0.154774	8.32029	8.77475e-17	2.42055e-15	CIAO2A	protein_coding
ENSG00000177570	332.303	-3.92052	0.471217	-8.31999	8.79724e-17	2.42493e-15	SAMD12	protein_coding
ENSG00000276365	47.6725	-6.38361	0.767276	-8.31984	8.80838e-17	2.42618e-15	MIR145	miRNA
ENSG00000246430	641.196	-4.27409	0.513777	-8.31895	8.87456e-17	2.44257e-15	LINC00968	lncRNA
ENSG00000166128	1718.65	-1.57586	0.189523	-8.31484	9.18733e-17	2.52676e-15	RAB8B	protein_coding
ENSG00000172687	213.498	1.54876	0.186288	8.31379	9.26941e-17	2.54742e-15	ZNF738	protein_coding
ENSG00000102265	20792.3	-2.6916	0.323768	-8.31335	9.3039e-17	2.55498e-15	TIMP1	protein_coding
ENSG00000199459	38.9847	-4.87381	0.586382	-8.31166	9.4369e-17	2.58957e-15	Y_RNA	misc_RNA
ENSG00000237807	112.495	-6.46069	0.777389	-8.31075	9.50988e-17	2.60764e-15	gene_source "havana"	lncRNA
ENSG00000253719	2789.23	1.05192	0.126588	8.30977	9.58841e-17	2.62721e-15	ATXN7L3B	protein_coding
ENSG00000205885	300.815	-3.00739	0.36198	-8.30818	9.71814e-17	2.66077e-15	C1RL-AS1	lncRNA
ENSG00000175606	584.774	1.23353	0.148488	8.30724	9.79512e-17	2.67984e-15	TMEM70	protein_coding
ENSG00000135446	1888.22	1.1875	0.142972	8.30582	9.91341e-17	2.71018e-15	CDK4	protein_coding
ENSG00000238271	47.4673	-7.32296	0.882172	-8.30106	1.03182e-16	2.81875e-15	IFNWP19	unprocessed_pseudogene
ENSG00000259649	139.141	-9.50654	1.14534	-8.30018	1.03956e-16	2.83776e-15	gene_source "havana"	lncRNA
ENSG00000185201	1266.36	-2.46294	0.296738	-8.30004	1.04074e-16	2.83889e-15	IFITM2	protein_coding
ENSG00000279881	48.8356	-2.43856	0.293946	-8.29595	1.07723e-16	2.93623e-15	gene_source "havana"	TEC
ENSG00000232956	678.237	1.55857	0.187909	8.29427	1.09251e-16	2.97567e-15	SNHG15	lncRNA
ENSG00000184371	1563.04	-3.05742	0.368698	-8.29249	1.10906e-16	3.01851e-15	CSF1	protein_coding
ENSG00000152382	373.77	1.0148	0.12238	8.29223	1.11144e-16	3.02273e-15	TADA1	protein_coding
ENSG00000122862	12275.7	-4.59295	0.554008	-8.2904	1.12872e-16	3.06518e-15	SRGN	protein_coding
ENSG00000166250	15683.4	-2.48359	0.299571	-8.29048	1.12788e-16	3.06518e-15	CLMP	protein_coding
ENSG00000117069	101.767	-7.62132	0.919404	-8.28942	1.13805e-16	3.08825e-15	ST6GALNAC5	protein_coding
ENSG00000197043	19833.7	-1.43986	0.173732	-8.28782	1.15339e-16	3.12755e-15	ANXA6	protein_coding
ENSG00000234546	66.1184	-3.83359	0.462611	-8.28685	1.16286e-16	3.1509e-15	LNCTAM34A	lncRNA
ENSG00000122359	5941.78	-1.57969	0.190667	-8.28509	1.18017e-16	3.19544e-15	ANXA11	protein_coding
ENSG00000224594	57.937	-3.91336	0.472429	-8.28349	1.19613e-16	3.23625e-15	RPL29P19	processed_pseudogene
ENSG00000199914	21.5119	-6.81008	0.822163	-8.28313	1.19984e-16	3.24391e-15	SNORD114-16	snoRNA
ENSG00000134470	39.9495	-4.37517	0.528211	-8.28301	1.20098e-16	3.24459e-15	IL15RA	protein_coding
ENSG00000253767	151.281	-2.90482	0.350801	-8.28054	1.22622e-16	3.3079e-15	PCDHGA8	protein_coding
ENSG00000270607	34.142	-7.02354	0.848194	-8.28058	1.22573e-16	3.3079e-15	NAV2-AS6	lncRNA
ENSG00000182901	81.8254	-8.46224	1.02206	-8.27957	1.23624e-16	3.33249e-15	RGS7	protein_coding
ENSG00000157510	387.449	-3.09389	0.373835	-8.27608	1.27295e-16	3.42892e-15	AFAP1L1	protein_coding
ENSG00000258976	35.5177	-7.26394	0.877898	-8.27424	1.29279e-16	3.4798e-15	gene_source "havana"	lncRNA
ENSG00000201557	25.1784	-6.63622	0.802157	-8.27298	1.30653e-16	3.51422e-15	SNORD114-15	snoRNA
ENSG00000128973	352.623	1.49725	0.181	8.27208	1.31641e-16	3.53819e-15	CLN6	protein_coding
ENSG00000273007	203.007	-4.00275	0.483923	-8.27146	1.32333e-16	3.55418e-15	gene_source "havana"	lncRNA
ENSG00000182158	5300.61	-2.12471	0.256923	-8.26982	1.34162e-16	3.60066e-15	CREB3L2	protein_coding
ENSG00000229056	21.4516	-6.82435	0.825258	-8.26936	1.34686e-16	3.61207e-15	HECW2-AS1	lncRNA
ENSG00000180964	2054.13	-1.5687	0.189705	-8.26915	1.34913e-16	3.61553e-15	TCEAL8	protein_coding
ENSG00000031081	3341.67	-2.54148	0.307414	-8.26729	1.37035e-16	3.66973e-15	ARHGAP31	protein_coding
ENSG00000078401	915.813	-5.77432	0.698642	-8.26506	1.39625e-16	3.73634e-15	EDN1	protein_coding
ENSG00000164125	2142.34	-3.38691	0.409794	-8.26492	1.39793e-16	3.73812e-15	GASK1B	protein_coding
ENSG00000198792	3070.36	-1.38675	0.167801	-8.26428	1.40539e-16	3.75531e-15	TMEM184B	protein_coding
ENSG00000021645	203.568	-7.66528	0.927946	-8.26048	1.45086e-16	3.874e-15	NRXN3	protein_coding
ENSG00000078098	4489.43	-3.75263	0.454334	-8.25963	1.46128e-16	3.89898e-15	FAP	protein_coding
ENSG00000114956	784.804	1.08533	0.131455	8.25626	1.50305e-16	4.00752e-15	DGUOK	protein_coding
ENSG00000188662	22.5712	-7.24641	0.877701	-8.25613	1.50477e-16	4.00919e-15	H1-9P	transcribed_unitary_pseudogene
ENSG00000237803	25.5532	-6.94482	0.841207	-8.25578	1.50916e-16	4.01797e-15	LINC00211	lncRNA
ENSG00000267774	60.7549	-5.50258	0.666535	-8.2555	1.51268e-16	4.02442e-15	gene_source "havana"	lncRNA
ENSG00000124120	1982.05	-1.52933	0.185255	-8.25528	1.51543e-16	4.0288e-15	TTPAL	protein_coding
ENSG00000105851	29.4599	9.41251	1.14037	8.25388	1.53337e-16	4.07355e-15	PIK3CG	protein_coding
ENSG00000248449	88.9265	-3.31301	0.401488	-8.25183	1.55987e-16	4.14094e-15	PCDHGB8P	transcribed_unitary_pseudogene
ENSG00000117419	1585.67	0.853055	0.103429	8.24771	1.61462e-16	4.28318e-15	ERI3	protein_coding
ENSG00000126860	101.015	-3.17842	0.385386	-8.24736	1.61934e-16	4.2926e-15	EVI2A	protein_coding
ENSG00000138356	1988.08	-3.83988	0.465631	-8.24662	1.62934e-16	4.31598e-15	AOX1	protein_coding
ENSG00000104765	8807.95	-1.67897	0.203639	-8.2448	1.65434e-16	4.37903e-15	BNIP3L	protein_coding
ENSG00000198718	1124.48	-1.01987	0.123709	-8.24407	1.66452e-16	4.4028e-15	TOGARAM1	protein_coding
ENSG00000171914	2475.87	-2.10352	0.255169	-8.24363	1.67065e-16	4.41584e-15	TLN2	protein_coding
ENSG00000103852	783.867	-1.38875	0.168482	-8.24275	1.68296e-16	4.44517e-15	TTC23	protein_coding
ENSG00000104388	4850.97	-1.09782	0.133219	-8.24077	1.71107e-16	4.51616e-15	RAB2A	protein_coding
ENSG00000131236	21181	-1.65986	0.201478	-8.2384	1.74524e-16	4.60305e-15	CAP1	protein_coding
ENSG00000183055	59.2831	-5.56026	0.674984	-8.23762	1.75674e-16	4.63005e-15	FAM133CP	processed_pseudogene
ENSG00000135679	7545.1	-1.86501	0.226467	-8.23524	1.79195e-16	4.71944e-15	MDM2	protein_coding
ENSG00000173166	1869.25	-2.98587	0.362581	-8.23506	1.79466e-16	4.72319e-15	RAPH1	protein_coding
ENSG00000072364	10242	-1.54459	0.187572	-8.23465	1.80087e-16	4.73613e-15	AFF4	protein_coding
ENSG00000213390	515.256	1.89501	0.230222	8.23122	1.85316e-16	4.87015e-15	ARHGAP19	protein_coding
ENSG00000118242	127.149	1.86437	0.226531	8.23008	1.87085e-16	4.91312e-15	MREG	protein_coding
ENSG00000110074	544.439	1.33226	0.161929	8.22742	1.91282e-16	5.01975e-15	FOXRED1	protein_coding
ENSG00000169188	467.656	1.04697	0.127329	8.22258	1.99177e-16	5.22185e-15	APEX2	protein_coding
ENSG00000261189	63.1517	-3.78292	0.460068	-8.22252	1.99268e-16	5.22185e-15	gene_source "havana"	lncRNA
ENSG00000127526	2570.48	-1.39544	0.16978	-8.21914	2.04969e-16	5.36357e-15	SLC35E1	protein_coding
ENSG00000199005	28.5064	-6.80322	0.827723	-8.2192	2.04868e-16	5.36357e-15	MIR370	miRNA
ENSG00000013588	1295.35	-5.4124	0.658528	-8.21894	2.05314e-16	5.36876e-15	GPRC5A	protein_coding
ENSG00000144589	645.261	0.926054	0.112677	8.2187	2.05727e-16	5.37572e-15	STK11IP	protein_coding
ENSG00000241560	47.6606	-4.35965	0.530462	-8.2186	2.05895e-16	5.37628e-15	ZBTB20-AS1	lncRNA
ENSG00000086062	6712.52	-2.57885	0.313818	-8.21766	2.07511e-16	5.41464e-15	B4GALT1	protein_coding
ENSG00000132768	713.369	1.32124	0.160864	8.21343	2.14957e-16	5.60494e-15	DPH2	protein_coding
ENSG00000234810	33.9602	-7.35916	0.89611	-8.21234	2.16916e-16	5.652e-15	gene_source "havana"	lncRNA
ENSG00000186352	159.356	-3.06118	0.372772	-8.21194	2.17642e-16	5.66689e-15	ANKRD37	protein_coding
ENSG00000232878	26.7514	-4.61464	0.561957	-8.21174	2.18006e-16	5.66831e-15	DPYD-AS1	lncRNA
ENSG00000250732	30.6873	-6.76113	0.823342	-8.21182	2.17859e-16	5.66831e-15	RPEP1	processed_pseudogene
ENSG00000224468	93.6937	-2.42919	0.295955	-8.20797	2.24962e-16	5.84502e-15	LAMC1-AS1	lncRNA
ENSG00000119392	1274.22	0.883224	0.107643	8.2051	2.30401e-16	5.98211e-15	GLE1	protein_coding
ENSG00000033867	7196.24	-1.88339	0.229604	-8.20278	2.34883e-16	6.09416e-15	SLC4A7	protein_coding
ENSG00000100219	5912.27	-1.56417	0.190704	-8.20213	2.36169e-16	6.12318e-15	XBP1	protein_coding
ENSG00000147684	1937.56	1.91879	0.23397	8.201	2.38394e-16	6.17652e-15	NDUFB9	protein_coding
ENSG00000138316	662.202	-3.46999	0.423279	-8.19789	2.44649e-16	6.33409e-15	ADAMTS14	protein_coding
ENSG00000131370	352.972	-2.75171	0.335693	-8.1971	2.46263e-16	6.37139e-15	SH3BP5	protein_coding
ENSG00000073756	1125.98	-5.16671	0.630494	-8.19471	2.51203e-16	6.49461e-15	PTGS2	protein_coding
ENSG00000156535	6786.57	-2.68372	0.327543	-8.1935	2.53734e-16	6.55543e-15	CD109	protein_coding
ENSG00000146729	1587.29	0.882789	0.107774	8.19108	2.58894e-16	6.68403e-15	NIPSNAP2	protein_coding
ENSG00000156469	608.079	1.11285	0.135885	8.18964	2.62018e-16	6.75991e-15	MTERF3	protein_coding
ENSG00000163618	164.698	-9.56423	1.16816	-8.18739	2.66945e-16	6.88219e-15	CADPS	protein_coding
ENSG00000060718	13407.9	-5.68609	0.694571	-8.18648	2.68985e-16	6.92992e-15	COL11A1	protein_coding
ENSG00000087008	849.08	-1.27379	0.155635	-8.18449	2.7347e-16	7.04052e-15	ACOX3	protein_coding
ENSG00000126768	593.372	1.25585	0.153531	8.17973	2.84471e-16	7.3186e-15	TIMM17B	protein_coding
ENSG00000247077	1270.19	1.34785	0.164794	8.17902	2.86153e-16	7.3567e-15	PGAM5	protein_coding
ENSG00000138193	1740.41	-2.65677	0.324856	-8.17828	2.87913e-16	7.39675e-15	PLCE1	protein_coding
ENSG00000185252	429.42	1.2254	0.149855	8.17724	2.90425e-16	7.45607e-15	ZNF74	protein_coding
ENSG00000227036	88.3586	-3.68021	0.450078	-8.17682	2.91426e-16	7.47654e-15	LINC00511	lncRNA
ENSG00000162542	569.509	-2.71323	0.33184	-8.17633	2.92628e-16	7.50213e-15	TMCO4	protein_coding
ENSG00000166394	270.919	-4.58995	0.561417	-8.17566	2.94249e-16	7.53842e-15	CYB5R2	protein_coding
ENSG00000129625	3859.83	-1.18797	0.145317	-8.17502	2.95822e-16	7.57342e-15	REEP5	protein_coding
ENSG00000125871	596.218	1.4373	0.175827	8.17451	2.97068e-16	7.60001e-15	MGME1	protein_coding
ENSG00000147883	895.631	-4.54476	0.556139	-8.17198	3.03374e-16	7.75591e-15	CDKN2B	protein_coding
ENSG00000145730	15340.6	-2.4706	0.302354	-8.1712	3.05335e-16	7.80062e-15	PAM	protein_coding
ENSG00000011566	1734.1	-1.42392	0.174273	-8.17063	3.06774e-16	7.83192e-15	MAP4K3	protein_coding
ENSG00000147140	13112.6	0.967164	0.118376	8.17025	3.07754e-16	7.85147e-15	NONO	protein_coding
ENSG00000064932	2409.15	-1.66759	0.204159	-8.16811	3.13257e-16	7.9863e-15	SBNO2	protein_coding
ENSG00000099998	130.546	-8.12068	0.994369	-8.16666	3.17036e-16	8.07143e-15	GGT5	protein_coding
ENSG00000132294	4069.32	-1.42282	0.174222	-8.1667	3.16936e-16	8.07143e-15	EFR3A	protein_coding
ENSG00000281392	36.3396	-3.03883	0.372113	-8.16642	3.17683e-16	8.08229e-15	LINC00506	lncRNA
ENSG00000252960	27.0494	-7.1423	0.874845	-8.16407	3.23913e-16	8.23506e-15	RN7SKP258	misc_RNA
ENSG00000183161	295.016	1.15121	0.141011	8.16396	3.24208e-16	8.23686e-15	FANCF	protein_coding
ENSG00000163191	4471.91	-1.83162	0.224366	-8.16352	3.25398e-16	8.26136e-15	S100A11	protein_coding
ENSG00000151917	548.94	-1.86934	0.229045	-8.16145	3.31036e-16	8.3987e-15	BEND6	protein_coding
ENSG00000104549	2568.93	1.82023	0.223046	8.16078	3.32866e-16	8.43928e-15	SQLE	protein_coding
ENSG00000075624	172491	-1.83757	0.22518	-8.16044	3.33809e-16	8.45734e-15	ACTB	protein_coding
ENSG00000255176	57.4902	-3.20365	0.392597	-8.16014	3.34636e-16	8.47243e-15	gene_source "havana"	lncRNA
ENSG00000137841	127.207	4.48065	0.549197	8.15856	3.3904e-16	8.57802e-15	PLCB2	protein_coding
ENSG00000245532	60393	-3.42517	0.419895	-8.1572	3.42884e-16	8.6693e-15	NEAT1	lncRNA
ENSG00000159459	3002.06	-1.08266	0.132755	-8.15527	3.48404e-16	8.80277e-15	UBR1	protein_coding
ENSG00000257221	65.3921	-3.59605	0.440996	-8.15438	3.50972e-16	8.86157e-15	gene_source "havana"	lncRNA
ENSG00000197385	45.4948	-4.82336	0.591582	-8.15333	3.54045e-16	8.933e-15	ZNF860	protein_coding
ENSG00000112619	110.435	-5.03985	0.618213	-8.15229	3.57089e-16	9.00359e-15	PRPH2	protein_coding
ENSG00000154188	2196.36	-3.80357	0.46657	-8.1522	3.57362e-16	9.00428e-15	ANGPT1	protein_coding
ENSG00000112210	2444.95	-1.96753	0.24144	-8.14915	3.66478e-16	9.22763e-15	RAB23	protein_coding
ENSG00000093010	4030.6	-1.36471	0.167486	-8.1482	3.69374e-16	9.29417e-15	COMT	protein_coding
ENSG00000235419	19.864	-6.82861	0.83809	-8.14783	3.70521e-16	9.31665e-15	gene_source "havana"	lncRNA
ENSG00000199942	18.7757	-6.66147	0.8177	-8.1466	3.74311e-16	9.40549e-15	SNORD114-19	snoRNA
ENSG00000120217	179.672	-4.56391	0.560308	-8.14536	3.7815e-16	9.49544e-15	CD274	protein_coding
ENSG00000041880	1015.03	-1.69142	0.207675	-8.14453	3.80744e-16	9.55404e-15	PARP3	protein_coding
ENSG00000166448	168.946	-4.90264	0.602008	-8.14381	3.83035e-16	9.60496e-15	TMEM130	protein_coding
ENSG00000225937	91.1288	-7.43894	0.914408	-8.13525	4.11084e-16	1.03013e-14	PCA3	lncRNA
ENSG00000155754	127.953	-3.10745	0.381989	-8.13493	4.12176e-16	1.03216e-14	C2CD6	protein_coding
ENSG00000136603	4374.27	-2.11483	0.260028	-8.1331	4.18438e-16	1.04712e-14	SKIL	protein_coding
ENSG00000248222	114.399	-8.48245	1.04297	-8.13295	4.18957e-16	1.04771e-14	SLIT3-AS1	lncRNA
ENSG00000135048	3253.49	-2.63998	0.32462	-8.13253	4.20432e-16	1.05068e-14	CEMIP2	protein_coding
ENSG00000164168	1965.94	-1.21123	0.148955	-8.13148	4.24065e-16	1.05904e-14	TMEM184C	protein_coding
ENSG00000107984	2657.31	-4.19331	0.515724	-8.13093	4.2602e-16	1.06319e-14	DKK1	protein_coding
ENSG00000117748	1137.75	1.47332	0.181203	8.13079	4.26512e-16	1.0637e-14	RPA2	protein_coding
ENSG00000211445	194.932	-2.92285	0.359498	-8.13035	4.2806e-16	1.06581e-14	GPX3	protein_coding
ENSG00000279384	78.5532	-4.22387	0.519513	-8.13044	4.27732e-16	1.06581e-14	gene_source "havana"	TEC
ENSG00000279862	75.3272	-3.74128	0.460165	-8.1303	4.2823e-16	1.06581e-14	gene_source "havana"	TEC
ENSG00000256025	68.7618	-5.90066	0.726062	-8.12694	4.40276e-16	1.09504e-14	CACNA1C-AS4	lncRNA
ENSG00000130299	305.687	1.50566	0.185394	8.12143	4.60726e-16	1.14513e-14	GTPBP3	protein_coding
ENSG00000114491	1234.04	1.0462	0.128827	8.12104	4.62218e-16	1.14806e-14	UMPS	protein_coding
ENSG00000152240	602.127	1.49902	0.18467	8.11727	4.76772e-16	1.18341e-14	HAUS1	protein_coding
ENSG00000198909	1867.41	-1.52532	0.187931	-8.11638	4.80311e-16	1.19139e-14	MAP3K3	protein_coding
ENSG00000115541	626.743	1.6872	0.207958	8.11318	4.93132e-16	1.22236e-14	HSPE1	protein_coding
ENSG00000111364	744.785	1.15557	0.14248	8.1104	5.0453e-16	1.24977e-14	DDX55	protein_coding
ENSG00000170791	959.038	1.77886	0.219334	8.11028	5.05049e-16	1.25021e-14	CHCHD7	protein_coding
ENSG00000131725	1150.25	-1.165	0.143654	-8.10974	5.07269e-16	1.25486e-14	WDR44	protein_coding
ENSG00000104413	53.0494	10.022	1.23584	8.10946	5.08452e-16	1.25693e-14	ESRP1	protein_coding
ENSG00000139209	184.094	-4.00137	0.493475	-8.10856	5.12227e-16	1.26541e-14	SLC38A4	protein_coding
ENSG00000229951	30.1331	-4.82265	0.595003	-8.10524	5.26393e-16	1.29954e-14	FLJ31356	lncRNA
ENSG00000164674	169.144	-2.69524	0.332564	-8.10443	5.29948e-16	1.30743e-14	SYTL3	protein_coding
ENSG00000105509	487.882	-9.43517	1.16444	-8.10279	5.37131e-16	1.32426e-14	HAS1	protein_coding
ENSG00000111237	1685.71	0.90018	0.111099	8.10249	5.38452e-16	1.32625e-14	VPS29	protein_coding
ENSG00000235904	44.1995	-3.52247	0.434742	-8.10244	5.3866e-16	1.32625e-14	RBMS3-AS3	lncRNA
ENSG00000158109	1872.24	-1.66071	0.205	-8.10104	5.44916e-16	1.34075e-14	TPRG1L	protein_coding
ENSG00000070371	1431.53	-2.7098	0.3346	-8.09863	5.55817e-16	1.36665e-14	CLTCL1	protein_coding
ENSG00000201710	35.5656	-5.04247	0.622716	-8.09754	5.60836e-16	1.37807e-14	gene_source "ensembl"	snoRNA
ENSG00000267000	28.2021	-6.9221	0.854879	-8.09716	5.62551e-16	1.38136e-14	gene_source "havana"	lncRNA
ENSG00000273445	53.8887	-5.13254	0.633921	-8.0965	5.65639e-16	1.38801e-14	gene_source "havana"	lncRNA
ENSG00000128791	4592.11	-1.52284	0.188131	-8.09459	5.74585e-16	1.40902e-14	TWSG1	protein_coding
ENSG00000090339	557.658	-4.21254	0.52048	-8.09357	5.79414e-16	1.41991e-14	ICAM1	protein_coding
ENSG00000236857	74.3134	-4.94598	0.611289	-8.09106	5.91499e-16	1.44856e-14	RAP1BP1	processed_pseudogene
ENSG00000188013	28.4163	-6.67171	0.824653	-8.09033	5.95054e-16	1.45629e-14	MEIS3P2	processed_pseudogene
ENSG00000090989	2278.32	-1.07785	0.133245	-8.08923	6.00409e-16	1.46842e-14	EXOC1	protein_coding
ENSG00000237854	187.564	-1.82926	0.22614	-8.08906	6.0128e-16	1.46957e-14	LINC00674	transcribed_unprocessed_pseudogene
ENSG00000189184	4424.41	-3.19825	0.395514	-8.08631	6.14981e-16	1.50205e-14	PCDH18	protein_coding
ENSG00000163702	591.789	-1.45851	0.180399	-8.08488	6.2225e-16	1.5188e-14	IL17RC	protein_coding
ENSG00000281903	18.4558	-6.44803	0.797672	-8.08355	6.29068e-16	1.53442e-14	LINC02246	lncRNA
ENSG00000156831	603.918	0.865727	0.10713	8.08108	6.41982e-16	1.56487e-14	NSMCE2	protein_coding
ENSG00000108561	3122.54	1.33847	0.165639	8.08069	6.44034e-16	1.56883e-14	C1QBP	protein_coding
ENSG00000255565	76.3121	-4.39071	0.543444	-8.07941	6.50782e-16	1.58422e-14	gene_source "havana"	lncRNA
ENSG00000065154	5969.88	-2.23419	0.276537	-8.07919	6.51992e-16	1.58483e-14	OAT	protein_coding
ENSG00000105855	2404.03	-5.12174	0.633954	-8.07904	6.52762e-16	1.58483e-14	ITGB8	protein_coding
ENSG00000109680	2064.55	-2.39103	0.295947	-8.07926	6.51618e-16	1.58483e-14	TBC1D19	protein_coding
ENSG00000275894	62.2985	-3.48164	0.430945	-8.07908	6.52551e-16	1.58483e-14	gene_source "havana"	lncRNA
ENSG00000169583	281.92	-4.69173	0.580756	-8.07866	6.54813e-16	1.58876e-14	CLIC3	protein_coding
ENSG00000182004	1499.59	1.37006	0.169599	8.07821	6.5725e-16	1.59361e-14	SNRPE	protein_coding
ENSG00000122642	10533.9	-2.05939	0.254987	-8.07647	6.66712e-16	1.61549e-14	FKBP9	protein_coding
ENSG00000101825	1653.62	-7.70379	0.95413	-8.07415	6.79502e-16	1.64468e-14	MXRA5	protein_coding
ENSG00000169213	11711.8	-2.00357	0.248147	-8.07412	6.79656e-16	1.64468e-14	RAB3B	protein_coding
ENSG00000175792	2240.06	1.23601	0.153185	8.06876	7.10145e-16	1.71732e-14	RUVBL1	protein_coding
ENSG00000105887	9689.04	-1.1469	0.142151	-8.06819	7.13451e-16	1.72418e-14	MTPN	protein_coding
ENSG00000116670	800.773	1.4075	0.174459	8.06778	7.15865e-16	1.72887e-14	MAD2L2	protein_coding
ENSG00000196290	665.679	1.11044	0.13768	8.0654	7.29977e-16	1.7618e-14	NIF3L1	protein_coding
ENSG00000168067	671.388	1.44799	0.179655	8.05986	7.6385e-16	1.84234e-14	MAP4K2	protein_coding
ENSG00000103260	648.859	-2.59738	0.322359	-8.05743	7.79149e-16	1.878e-14	METRN	protein_coding
ENSG00000146426	1009.1	-2.1909	0.27193	-8.05683	7.82956e-16	1.88594e-14	TIAM2	protein_coding
ENSG00000178209	30441.3	-2.23903	0.278009	-8.05378	8.02766e-16	1.93238e-14	PLEC	protein_coding
ENSG00000227292	123.625	-7.34787	0.912757	-8.05019	8.26678e-16	1.98864e-14	gene_source "havana"	lncRNA
ENSG00000137547	1086.12	1.05802	0.131464	8.04795	8.4193e-16	2.024e-14	MRPL15	protein_coding
ENSG00000072201	160.683	-2.10458	0.26166	-8.04319	8.7527e-16	2.10277e-14	LNX1	protein_coding
ENSG00000173011	793.264	-1.25014	0.155483	-8.04037	8.95685e-16	2.15041e-14	TADA2B	protein_coding
ENSG00000136068	20761	-2.59661	0.3231	-8.03653	9.24186e-16	2.21738e-14	FLNB	protein_coding
ENSG00000177363	514.649	-6.67294	0.830367	-8.03614	9.27112e-16	2.22295e-14	LRRN4CL	protein_coding
ENSG00000169826	1682.54	-1.55376	0.19341	-8.03352	9.47153e-16	2.26952e-14	CSGALNACT2	protein_coding
ENSG00000165119	15136.3	0.783092	0.0974797	8.03338	9.48212e-16	2.27057e-14	HNRNPK	protein_coding
ENSG00000177606	4700.13	-1.7624	0.21939	-8.03319	9.4971e-16	2.27267e-14	JUN	protein_coding
ENSG00000136490	530.065	1.89417	0.235801	8.03291	9.51862e-16	2.27634e-14	LIMD2	protein_coding
ENSG00000105341	830.791	1.07952	0.134459	8.0286	9.85878e-16	2.35615e-14	DMAC2	protein_coding
ENSG00000183935	359.548	-2.05022	0.255392	-8.02772	9.93017e-16	2.37166e-14	HTR7P1	transcribed_processed_pseudogene
ENSG00000215021	4466.5	0.948163	0.118136	8.02603	1.00674e-15	2.40287e-14	PHB2	protein_coding
ENSG00000116117	1226.76	-2.83673	0.353484	-8.02507	1.0147e-15	2.42029e-14	PARD3B	protein_coding
ENSG00000148229	1370.77	1.33042	0.165798	8.02434	1.0207e-15	2.43303e-14	POLE3	protein_coding
ENSG00000201899	26.7146	-4.66852	0.581911	-8.02273	1.03424e-15	2.46369e-14	SNORD114-24	snoRNA
ENSG00000147408	510.186	-5.98725	0.746361	-8.02192	1.04107e-15	2.47836e-14	CSGALNACT1	protein_coding
ENSG00000203709	271.575	-2.93969	0.366762	-8.01524	1.09922e-15	2.61509e-14	MIR29B2CHG	lncRNA
ENSG00000149485	3935.46	1.84572	0.230297	8.01451	1.10581e-15	2.62905e-14	FADS1	protein_coding
ENSG00000148297	1235.05	0.90233	0.112599	8.01363	1.11369e-15	2.64609e-14	MED22	protein_coding
ENSG00000148459	252.416	1.62994	0.203409	8.01311	1.11844e-15	2.65564e-14	PDSS1	protein_coding
ENSG00000222022	36.9236	-7.60199	0.948711	-8.01297	1.11974e-15	2.65702e-14	gene_source "havana"	lncRNA
ENSG00000129128	9995.74	-1.90159	0.23735	-8.01174	1.13095e-15	2.68188e-14	SPCS3	protein_coding
ENSG00000270069	1461.6	-1.84857	0.230749	-8.01115	1.13641e-15	2.69309e-14	MIR222HG	lncRNA
ENSG00000129566	2014.83	-1.58029	0.197269	-8.01084	1.13929e-15	2.69816e-14	TEP1	protein_coding
ENSG00000171453	621.62	0.984935	0.122962	8.01005	1.14658e-15	2.71368e-14	POLR1C	protein_coding
ENSG00000275373	21.4638	-7.12041	0.889038	-8.00911	1.15539e-15	2.73276e-14	MIR6124	miRNA
ENSG00000258983	27.8009	-3.45681	0.431751	-8.00649	1.1803e-15	2.78987e-14	gene_source "havana"	lncRNA
ENSG00000100030	7387.05	-1.11758	0.139607	-8.00522	1.19252e-15	2.81694e-14	MAPK1	protein_coding
ENSG00000156265	1195.66	-5.10366	0.637563	-8.00495	1.19512e-15	2.82127e-14	MAP3K7CL	protein_coding
ENSG00000175662	2082.38	-1.79427	0.224172	-8.00401	1.2043e-15	2.84112e-14	TOM1L2	protein_coding
ENSG00000250384	28.1905	-7.21812	0.901905	-8.0032	1.21231e-15	2.85816e-14	UBE2CP3	processed_pseudogene
ENSG00000155966	288.685	-6.9645	0.870317	-8.00226	1.22154e-15	2.87809e-14	AFF2	protein_coding
ENSG00000177888	1764.33	-1.11226	0.139	-8.00185	1.22565e-15	2.88591e-14	ZBTB41	protein_coding
ENSG00000208004	21.3234	-6.39699	0.799495	-8.00128	1.23133e-15	2.89742e-14	MIR323B	miRNA
ENSG00000103496	974.888	-1.38653	0.173335	-7.99911	1.25325e-15	2.9471e-14	STX4	protein_coding
ENSG00000260832	44.2423	-7.74736	0.968626	-7.9983	1.26147e-15	2.96453e-14	gene_source "havana"	lncRNA
ENSG00000091732	653.204	0.961643	0.120233	7.99819	1.2626e-15	2.96528e-14	ZC3HC1	protein_coding
ENSG00000104154	1060.36	-1.89775	0.237284	-7.99781	1.26652e-15	2.9726e-14	SLC30A4	protein_coding
ENSG00000167637	647.321	-1.26674	0.158445	-7.99483	1.29752e-15	3.04339e-14	ZNF283	protein_coding
ENSG00000064205	313.038	-5.7469	0.719086	-7.99195	1.3282e-15	3.11337e-14	CCN5	protein_coding
ENSG00000173548	1832.33	-1.82188	0.227979	-7.99144	1.33372e-15	3.12432e-14	SNX33	protein_coding
ENSG00000104824	3987.96	0.995871	0.124624	7.99099	1.33862e-15	3.13379e-14	HNRNPL	protein_coding
ENSG00000152582	258.045	-2.51548	0.314797	-7.99078	1.34083e-15	3.13697e-14	SPEF2	protein_coding
ENSG00000091831	145.615	-2.83961	0.355492	-7.98783	1.37336e-15	3.21101e-14	ESR1	protein_coding
ENSG00000218336	4077.5	-4.00067	0.5009	-7.98696	1.3831e-15	3.23173e-14	TENM3	protein_coding
ENSG00000105738	1344.28	-2.11456	0.26488	-7.98308	1.42723e-15	3.33272e-14	SIPA1L3	protein_coding
ENSG00000221817	109.369	-1.55027	0.194227	-7.98178	1.44236e-15	3.3659e-14	PPP3CB-AS1	lncRNA
ENSG00000135241	1525.31	-1.43959	0.180377	-7.98101	1.45142e-15	3.38489e-14	PNPLA8	protein_coding
ENSG00000242290	33.7686	-5.33513	0.668553	-7.98012	1.46195e-15	3.40727e-14	ZBTB20-AS5	lncRNA
ENSG00000115216	5075.81	-1.24973	0.156611	-7.97983	1.46537e-15	3.41309e-14	NRBP1	protein_coding
ENSG00000165118	516.766	-2.70718	0.33927	-7.97942	1.47019e-15	3.42214e-14	C9orf64	protein_coding
ENSG00000120647	441.879	1.45708	0.182706	7.97498	1.52409e-15	3.54536e-14	CCDC77	protein_coding
ENSG00000074696	4864.17	1.11851	0.140259	7.97456	1.52922e-15	3.55502e-14	HACD3	protein_coding
ENSG00000077713	985.243	-2.56534	0.321694	-7.97446	1.53049e-15	3.55572e-14	SLC25A43	protein_coding
ENSG00000099377	269.252	-2.65771	0.333339	-7.97299	1.5488e-15	3.59598e-14	HSD3B7	protein_coding
ENSG00000186106	397.275	1.37776	0.172823	7.97209	1.56016e-15	3.62006e-14	ANKRD46	protein_coding
ENSG00000133687	1381.86	-6.19881	0.777602	-7.97169	1.56513e-15	3.62931e-14	TMTC1	protein_coding
ENSG00000244044	68.9437	-3.77234	0.473342	-7.96957	1.59226e-15	3.68988e-14	RN7SL735P	misc_RNA
ENSG00000240775	96.3481	-4.93001	0.618694	-7.96842	1.6072e-15	3.72215e-14	gene_source "havana"	processed_pseudogene
ENSG00000257438	58.5123	-5.8183	0.730387	-7.96605	1.63826e-15	3.79168e-14	gene_source "havana"	lncRNA
ENSG00000213625	3419.15	-1.71904	0.215805	-7.96571	1.64277e-15	3.79973e-14	LEPROT	protein_coding
ENSG00000196937	2381	-1.46501	0.183923	-7.96535	1.64761e-15	3.80852e-14	FAM3C	protein_coding
ENSG00000134318	7636.09	-1.47196	0.184821	-7.96423	1.66253e-15	3.84058e-14	ROCK2	protein_coding
ENSG00000213859	696.014	-2.06982	0.259894	-7.96408	1.66461e-15	3.84297e-14	KCTD11	protein_coding
ENSG00000171163	829.069	2.18999	0.275012	7.96325	1.67578e-15	3.86631e-14	ZNF692	protein_coding
ENSG00000179958	401.203	1.83643	0.230643	7.96222	1.68985e-15	3.89632e-14	DCTPP1	protein_coding
ENSG00000270108	111.987	-1.95179	0.245162	-7.96121	1.70361e-15	3.92558e-14	gene_source "havana"	lncRNA
ENSG00000146576	404.623	0.88365	0.111045	7.95762	1.75386e-15	4.03884e-14	C7orf26	protein_coding
ENSG00000064655	438.313	-6.55202	0.823395	-7.95733	1.75791e-15	4.04562e-14	EYA2	protein_coding
ENSG00000168785	2175.92	-2.05393	0.258255	-7.95312	1.81873e-15	4.18296e-14	TSPAN5	protein_coding
ENSG00000233554	44.6766	-3.42459	0.430634	-7.95243	1.82882e-15	4.20352e-14	B4GALT1-AS1	lncRNA
ENSG00000267061	26.6703	-6.93353	0.872062	-7.95074	1.85406e-15	4.25888e-14	gene_source "havana"	lncRNA
ENSG00000143379	1153.29	0.879311	0.110602	7.95024	1.86148e-15	4.27326e-14	SETDB1	protein_coding
ENSG00000092148	14036.5	-1.23701	0.155598	-7.95004	1.86452e-15	4.27753e-14	HECTD1	protein_coding
ENSG00000135535	8047	-1.12801	0.141914	-7.94859	1.88653e-15	4.32533e-14	CD164	protein_coding
ENSG00000138621	232.171	0.934138	0.11755	7.94674	1.91491e-15	4.38765e-14	PPCDC	protein_coding
ENSG00000089022	1314.92	0.720234	0.0906474	7.94544	1.93495e-15	4.43056e-14	MAPKAPK5	protein_coding
ENSG00000095752	387.879	-3.7984	0.478064	-7.94537	1.93605e-15	4.43056e-14	IL11	protein_coding
ENSG00000130340	5162.64	-2.16347	0.272305	-7.94503	1.94139e-15	4.44e-14	SNX9	protein_coding
ENSG00000153291	121.148	-4.54017	0.57159	-7.94305	1.97265e-15	4.50869e-14	SLC25A27	protein_coding
ENSG00000128923	2606.5	-1.89043	0.238036	-7.94178	1.99294e-15	4.55221e-14	MINDY2	protein_coding
ENSG00000138735	5657.58	-3.61588	0.455522	-7.93789	2.0565e-15	4.69448e-14	PDE5A	protein_coding
ENSG00000095203	222.016	-4.49926	0.56703	-7.93479	2.10845e-15	4.81008e-14	EPB41L4B	protein_coding
ENSG00000131738	63.0154	-7.70029	0.970506	-7.9343	2.11681e-15	4.82614e-14	KRT33B	protein_coding
ENSG00000267023	240.128	-1.80406	0.227428	-7.93241	2.14926e-15	4.89708e-14	LRRC37A16P	transcribed_unprocessed_pseudogene
ENSG00000172869	3794.28	-1.28833	0.162422	-7.932	2.15638e-15	4.91026e-14	DMXL1	protein_coding
ENSG00000100632	2116.75	1.04873	0.132234	7.9309	2.17558e-15	4.9509e-14	ERH	protein_coding
ENSG00000196510	1580.71	1.0488	0.132275	7.92891	2.21074e-15	5.02779e-14	ANAPC7	protein_coding
ENSG00000108828	10483.9	-1.93615	0.244223	-7.92781	2.23047e-15	5.06951e-14	VAT1	protein_coding
ENSG00000147274	6691.01	1.23687	0.156044	7.92645	2.25502e-15	5.12215e-14	RBMX	protein_coding
ENSG00000169764	4777.91	-1.57962	0.19931	-7.92545	2.27329e-15	5.16045e-14	UGP2	protein_coding
ENSG00000116209	7338.53	-1.82552	0.230346	-7.92513	2.27906e-15	5.17033e-14	TMEM59	protein_coding
ENSG00000235740	17.7372	-6.87596	0.868032	-7.92132	2.35006e-15	5.3281e-14	PHACTR2-AS1	lncRNA
ENSG00000125378	216.111	-6.38668	0.806477	-7.91923	2.38981e-15	5.41488e-14	BMP4	protein_coding
ENSG00000122694	1144.52	-2.35454	0.29733	-7.91895	2.39521e-15	5.42377e-14	GLIPR2	protein_coding
ENSG00000155561	3829.33	1.17953	0.148953	7.9188	2.39821e-15	5.42721e-14	NUP205	protein_coding
ENSG00000122008	1676.12	-1.04168	0.131597	-7.91566	2.45941e-15	5.56227e-14	POLK	protein_coding
ENSG00000102910	4949.23	-1.18174	0.149323	-7.91401	2.49221e-15	5.63297e-14	LONP2	protein_coding
ENSG00000107796	16139	-4.09981	0.51817	-7.91209	2.53098e-15	5.71708e-14	ACTA2	protein_coding
ENSG00000184432	13027.9	-1.19358	0.150899	-7.9098	2.57805e-15	5.81981e-14	COPB2	protein_coding
ENSG00000145780	1400.12	-1.39709	0.176661	-7.90831	2.60899e-15	5.88603e-14	FEM1C	protein_coding
ENSG00000127184	3751.23	1.12987	0.142877	7.90795	2.61657e-15	5.89951e-14	COX7C	protein_coding
ENSG00000229647	48.9688	-5.61006	0.709506	-7.90699	2.63687e-15	5.94164e-14	MYOSLID	lncRNA
ENSG00000164197	167.075	-5.14559	0.651016	-7.90394	2.70218e-15	6.08506e-14	RNF180	protein_coding
ENSG00000110057	516.445	-2.21018	0.279696	-7.90207	2.74318e-15	6.17358e-14	UNC93B1	protein_coding
ENSG00000134262	660.217	1.57822	0.199777	7.89987	2.79198e-15	6.27956e-14	AP4B1	protein_coding
ENSG00000143727	2400.63	0.961853	0.121768	7.89904	2.81057e-15	6.31749e-14	ACP1	protein_coding
ENSG00000011243	1148.63	1.09209	0.138259	7.89885	2.81497e-15	6.3235e-14	AKAP8L	protein_coding
ENSG00000187498	50424.1	-3.72341	0.47141	-7.89846	2.82378e-15	6.33941e-14	COL4A1	protein_coding
ENSG00000125966	232.147	-2.51019	0.317884	-7.89656	2.86697e-15	6.43243e-14	MMP24	protein_coding
ENSG00000110436	118.297	-7.524	0.952922	-7.89572	2.88653e-15	6.47237e-14	SLC1A2	protein_coding
ENSG00000159899	986.568	-2.13752	0.270838	-7.89226	2.96765e-15	6.65019e-14	NPR2	protein_coding
ENSG00000168386	1554.96	-3.29076	0.416993	-7.89163	2.98268e-15	6.67979e-14	FILIP1L	protein_coding
ENSG00000164209	2637	-1.65563	0.209856	-7.88935	3.03758e-15	6.79859e-14	SLC25A46	protein_coding
ENSG00000067113	774.41	-2.2744	0.288332	-7.88812	3.06785e-15	6.86213e-14	PLPP1	protein_coding
ENSG00000169252	172.981	-5.90283	0.748373	-7.88754	3.08197e-15	6.88952e-14	ADRB2	protein_coding
ENSG00000115207	1020.63	0.955409	0.121191	7.88348	3.18378e-15	7.11277e-14	GTF3C2	protein_coding
ENSG00000101442	268.323	0.960886	0.1219	7.88256	3.20732e-15	7.15696e-14	ACTR5	protein_coding
ENSG00000124813	686.067	-3.57667	0.453745	-7.88256	3.20746e-15	7.15696e-14	RUNX2	protein_coding
ENSG00000165030	1289.15	-2.32472	0.294942	-7.88198	3.2224e-15	7.1859e-14	NFIL3	protein_coding
ENSG00000131634	353.404	-3.23443	0.410453	-7.88013	3.2703e-15	7.28829e-14	TMEM204	protein_coding
ENSG00000168491	78.887	-2.93232	0.372148	-7.87945	3.28826e-15	7.32387e-14	CCDC110	protein_coding
ENSG00000225684	79.2728	-5.31855	0.675133	-7.87778	3.3325e-15	7.41789e-14	FAM225B	lncRNA
ENSG00000170893	290.674	-8.28076	1.05126	-7.87703	3.35266e-15	7.45825e-14	TRH	protein_coding
ENSG00000143390	1310.77	1.41705	0.179902	7.87676	3.35966e-15	7.46476e-14	RFX5	protein_coding
ENSG00000160214	935.05	1.05201	0.133558	7.87679	3.35907e-15	7.46476e-14	RRP1	protein_coding
ENSG00000162627	1381.03	-1.86449	0.236781	-7.87434	3.42533e-15	7.60607e-14	SNX7	protein_coding
ENSG00000163382	1455.1	1.05718	0.134263	7.87389	3.43778e-15	7.62908e-14	NAXE	protein_coding
ENSG00000143420	3233.11	1.01603	0.129068	7.8721	3.48743e-15	7.73459e-14	ENSA	protein_coding
ENSG00000150991	23539.3	-1.41374	0.179614	-7.87101	3.51798e-15	7.79763e-14	UBC	protein_coding
ENSG00000196754	88.4221	-2.56866	0.326501	-7.86725	3.62529e-15	8.03062e-14	S100A2	protein_coding
ENSG00000186310	442.266	-2.3905	0.303886	-7.86641	3.64955e-15	8.07948e-14	NAP1L3	protein_coding
ENSG00000223458	66.4154	-6.62071	0.841684	-7.86603	3.66064e-15	8.09914e-14	LMO7DN-IT1	lncRNA
ENSG00000245275	301.31	-2.70246	0.343711	-7.8626	3.76228e-15	8.319e-14	SAP30L-AS1	lncRNA
ENSG00000279541	371.966	-2.43579	0.309936	-7.85901	3.87182e-15	8.55604e-14	gene_source "havana"	TEC
ENSG00000153048	1346.97	1.45004	0.184513	7.85875	3.87973e-15	8.56835e-14	CARHSP1	protein_coding
ENSG00000172061	605.013	-5.6205	0.715266	-7.85792	3.90564e-15	8.6204e-14	LRRC15	protein_coding
ENSG00000204371	1437.15	1.09066	0.138801	7.8577	3.91265e-15	8.63067e-14	EHMT2	protein_coding
ENSG00000057019	20162.2	-2.52155	0.32091	-7.85751	3.91841e-15	8.63818e-14	DCBLD2	protein_coding
ENSG00000092199	15309	1.02241	0.130124	7.8572	3.92815e-15	8.65444e-14	HNRNPC	protein_coding
ENSG00000133131	2145.21	-1.21691	0.154886	-7.85683	3.93983e-15	8.67496e-14	MORC4	protein_coding
ENSG00000268812	45.5865	-5.24507	0.668012	-7.85175	4.10259e-15	9.02791e-14	LIF-AS2	lncRNA
ENSG00000142961	440.492	-1.41701	0.180475	-7.85159	4.10806e-15	9.03453e-14	MOB3C	protein_coding
ENSG00000281398	217.267	1.72019	0.219136	7.8499	4.16366e-15	9.15133e-14	SNHG4	lncRNA
ENSG00000272994	115.225	1.526	0.194558	7.84341	4.38487e-15	9.63174e-14	C2orf49-DT	lncRNA
ENSG00000162227	315.069	1.07833	0.137509	7.84186	4.4391e-15	9.74502e-14	TAF6L	protein_coding
ENSG00000127483	7833.27	0.776287	0.098994	7.84175	4.44293e-15	9.74759e-14	HP1BP3	protein_coding
ENSG00000204217	6302.18	-1.85353	0.236382	-7.84126	4.46046e-15	9.78019e-14	BMPR2	protein_coding
ENSG00000196531	13729.4	0.890627	0.113592	7.84059	4.48424e-15	9.82647e-14	NACA	protein_coding
ENSG00000153707	631.398	-5.38711	0.687088	-7.84049	4.48785e-15	9.82849e-14	PTPRD	protein_coding
ENSG00000100416	999.591	0.930955	0.118791	7.83691	4.61768e-15	1.01068e-13	TRMU	protein_coding
ENSG00000008294	9255.91	-1.35321	0.172683	-7.83636	4.63797e-15	1.01452e-13	SPAG9	protein_coding
ENSG00000231528	68.6564	-5.05016	0.644671	-7.83369	4.73759e-15	1.03569e-13	FAM225A	lncRNA
ENSG00000137124	3871.27	-3.21545	0.410758	-7.82809	4.95348e-15	1.08224e-13	ALDH1B1	protein_coding
ENSG00000105137	2394.85	-1.43269	0.183096	-7.82477	5.08587e-15	1.1105e-13	SYDE1	protein_coding
ENSG00000151376	384.21	-2.44617	0.312664	-7.82362	5.1325e-15	1.12002e-13	ME3	protein_coding
ENSG00000267397	47.0401	-3.16825	0.405061	-7.82165	5.21366e-15	1.13705e-13	gene_source "havana"	lncRNA
ENSG00000029153	1589.64	-2.08203	0.266213	-7.8209	5.24474e-15	1.14315e-13	ARNTL2	protein_coding
ENSG00000134864	136.771	-1.80833	0.231243	-7.82005	5.28005e-15	1.14948e-13	GGACT	protein_coding
ENSG00000270885	158.248	2.94252	0.376278	7.82005	5.28003e-15	1.14948e-13	RASL10B	protein_coding
ENSG00000154127	3092.34	-3.36029	0.429739	-7.81938	5.3085e-15	1.15499e-13	UBASH3B	protein_coding
ENSG00000114127	3576.07	-1.28527	0.164422	-7.8169	5.41403e-15	1.17725e-13	XRN1	protein_coding
ENSG00000243660	132.791	-1.28821	0.164827	-7.81555	5.47217e-15	1.18918e-13	ZNF487	protein_coding
ENSG00000188554	7463.86	-1.38031	0.176615	-7.81537	5.47998e-15	1.19018e-13	NBR1	protein_coding
ENSG00000259943	107.233	1.52003	0.194554	7.81291	5.58818e-15	1.21296e-13	ZMPSTE24-DT	lncRNA
ENSG00000055147	1110.44	-1.09737	0.14047	-7.8121	5.62434e-15	1.22008e-13	FAM114A2	protein_coding
ENSG00000146842	774.05	0.812269	0.104022	7.80863	5.78148e-15	1.25343e-13	TMEM209	protein_coding
ENSG00000248019	103.12	-2.86263	0.366679	-7.80691	5.86067e-15	1.26985e-13	FAM13A-AS1	lncRNA
ENSG00000162616	4747.09	-1.94204	0.248828	-7.80476	5.96167e-15	1.29097e-13	DNAJB4	protein_coding
ENSG00000159596	564.006	1.14968	0.147372	7.80126	6.12913e-15	1.32645e-13	TMEM69	protein_coding
ENSG00000243197	41.8598	-7.9035	1.01347	-7.79846	6.26651e-15	1.35507e-13	TUSC7	lncRNA
ENSG00000256235	1849.24	-2.61953	0.335905	-7.79842	6.26879e-15	1.35507e-13	SMIM3	protein_coding
ENSG00000157600	800.114	1.22454	0.157032	7.798	6.28953e-15	1.35875e-13	TMEM164	protein_coding
ENSG00000100744	866.876	-1.37206	0.175971	-7.79705	6.33713e-15	1.36823e-13	GSKIP	protein_coding
ENSG00000114554	8397.18	-1.48272	0.190172	-7.79677	6.35117e-15	1.37045e-13	PLXNA1	protein_coding
ENSG00000196776	3409.01	-1.45649	0.186809	-7.79669	6.35516e-15	1.37051e-13	CD47	protein_coding
ENSG00000215957	15.8151	-6.37179	0.817429	-7.79492	6.44505e-15	1.38908e-13	MIR300	miRNA
ENSG00000271576	51.8805	2.68912	0.345075	7.79284	6.55192e-15	1.41128e-13	PRKACB-DT	lncRNA
ENSG00000176894	105.354	1.44054	0.184874	7.79203	6.59437e-15	1.41876e-13	PXMP2	protein_coding
ENSG00000255400	44.112	-6.01073	0.771391	-7.79207	6.59221e-15	1.41876e-13	gene_source "havana"	lncRNA
ENSG00000185532	1136.41	-3.61217	0.463579	-7.79191	6.60025e-15	1.41919e-13	PRKG1	protein_coding
ENSG00000216179	22.8353	-6.04559	0.775959	-7.79111	6.64219e-15	1.42737e-13	MIR541	miRNA
ENSG00000167747	1128.37	1.51982	0.19513	7.78875	6.76768e-15	1.45349e-13	C19orf48	transcribed_unitary_pseudogene
ENSG00000245571	176.858	-2.01432	0.258671	-7.78717	6.85287e-15	1.47092e-13	FAM111A-DT	lncRNA
ENSG00000188916	152.021	-3.06806	0.394006	-7.78685	6.87025e-15	1.47379e-13	INSYN2A	protein_coding
ENSG00000161677	458.165	-1.62827	0.209119	-7.78632	6.89866e-15	1.47902e-13	JOSD2	protein_coding
ENSG00000112378	3146.3	-3.25372	0.417921	-7.78548	6.94481e-15	1.48804e-13	PERP	protein_coding
ENSG00000119537	2854.44	1.74	0.223498	7.78531	6.95434e-15	1.48921e-13	KDSR	protein_coding
ENSG00000177868	219.761	1.72	0.220985	7.78334	7.06319e-15	1.51164e-13	SVBP	protein_coding
ENSG00000175315	77.1436	-5.44119	0.699154	-7.78253	7.10867e-15	1.52048e-13	CST6	protein_coding
ENSG00000141499	304.097	1.43328	0.184185	7.78173	7.15405e-15	1.5293e-13	WRAP53	protein_coding
ENSG00000261456	6.36742	5.68244	0.730386	7.78005	7.24943e-15	1.54878e-13	TUBB8	protein_coding
ENSG00000251370	57.6458	-5.86817	0.754332	-7.7793	7.29287e-15	1.55716e-13	SEMA5A-AS1	lncRNA
ENSG00000267257	40.5145	-3.87773	0.498911	-7.77238	7.70227e-15	1.64361e-13	gene_source "havana"	lncRNA
ENSG00000271425	296.214	-1.67708	0.21581	-7.77107	7.78261e-15	1.65979e-13	NBPF10	protein_coding
ENSG00000220494	35.5689	-5.44482	0.700754	-7.76995	7.85183e-15	1.67358e-13	YAP1P1	processed_pseudogene
ENSG00000239926	37.1571	-5.55386	0.71488	-7.76895	7.91414e-15	1.68588e-13	PRDX3P4	processed_pseudogene
ENSG00000160219	83.8405	-2.44294	0.314455	-7.76881	7.92243e-15	1.68667e-13	GAB3	protein_coding
ENSG00000164941	1556.52	0.900165	0.115873	7.76855	7.93911e-15	1.68924e-13	INTS8	protein_coding
ENSG00000118655	430.801	1.44887	0.186655	7.7623	8.34007e-15	1.77289e-13	DCLRE1B	protein_coding
ENSG00000120215	56.5279	-2.67448	0.344548	-7.76228	8.34192e-15	1.77289e-13	MLANA	protein_coding
ENSG00000197345	823.74	1.16445	0.150024	7.76175	8.3765e-15	1.77921e-13	MRPL21	protein_coding
ENSG00000079459	3223.66	1.75896	0.226655	7.76052	8.45811e-15	1.7955e-13	FDFT1	protein_coding
ENSG00000205808	447.153	2.47468	0.318904	7.75996	8.49568e-15	1.80243e-13	PLPP6	protein_coding
ENSG00000138069	4965.68	-1.28186	0.165191	-7.75987	8.5016e-15	1.80264e-13	RAB1A	protein_coding
ENSG00000179119	1650.75	-1.13566	0.146357	-7.75953	8.5248e-15	1.80652e-13	SPTY2D1	protein_coding
ENSG00000048140	1856.39	-1.29676	0.167134	-7.75882	8.57236e-15	1.81555e-13	TSPAN17	protein_coding
ENSG00000255642	102.26	-3.06163	0.394681	-7.75723	8.68074e-15	1.83744e-13	PABPC1P4	processed_pseudogene
ENSG00000253305	230.544	-2.36608	0.30511	-7.75486	8.84421e-15	1.87096e-13	PCDHGB6	protein_coding
ENSG00000137960	53.7174	-4.4241	0.570546	-7.75415	8.8936e-15	1.87937e-13	GIPC2	protein_coding
ENSG00000263432	18.2757	-5.87006	0.757022	-7.75414	8.89419e-15	1.87937e-13	RN7SL689P	misc_RNA
ENSG00000111445	603.701	1.51776	0.195753	7.75346	8.94212e-15	1.88841e-13	RFC5	protein_coding
ENSG00000233429	64.7505	-4.3101	0.555921	-7.75309	8.96827e-15	1.89284e-13	HOTAIRM1	lncRNA
ENSG00000109099	1693.51	-3.51963	0.454325	-7.74693	9.41409e-15	1.98579e-13	PMP22	protein_coding
ENSG00000108950	298.136	-3.74494	0.483432	-7.74657	9.44048e-15	1.99021e-13	FAM20A	protein_coding
ENSG00000162645	388.763	-3.96099	0.511357	-7.74605	9.47936e-15	1.99726e-13	GBP2	protein_coding
ENSG00000147687	604.139	0.906525	0.117057	7.74428	9.6126e-15	2.02417e-13	TATDN1	protein_coding
ENSG00000104324	1637.74	-3.03287	0.391648	-7.74387	9.64318e-15	2.02912e-13	CPQ	protein_coding
ENSG00000255107	4.02714	5.3809	0.694864	7.74382	9.64718e-15	2.02912e-13	gene_source "havana"	processed_pseudogene
ENSG00000167085	2323.88	1.16611	0.150588	7.74373	9.65455e-15	2.0295e-13	PHB	protein_coding
ENSG00000129197	710.902	1.27412	0.164551	7.74301	9.70922e-15	2.03983e-13	RPAIN	protein_coding
ENSG00000161249	46.266	-8.20467	1.06018	-7.73892	1.00265e-14	2.10527e-13	DMKN	protein_coding
ENSG00000104356	730.222	1.19536	0.154547	7.73463	1.03703e-14	2.17622e-13	POP1	protein_coding
ENSG00000168172	4756.36	-1.42657	0.184455	-7.73397	1.04241e-14	2.18626e-13	HOOK3	protein_coding
ENSG00000138688	8925.55	-1.57499	0.203698	-7.73197	1.05891e-14	2.2196e-13	KIAA1109	protein_coding
ENSG00000153814	664.953	-2.05459	0.265739	-7.73161	1.06198e-14	2.22475e-13	JAZF1	protein_coding
ENSG00000207587	16.1943	-6.41969	0.830363	-7.73118	1.06556e-14	2.23097e-13	MIR544A	miRNA
ENSG00000175356	126.341	-2.44836	0.31671	-7.73061	1.07029e-14	2.23961e-13	SCUBE2	protein_coding
ENSG00000102241	2216.61	0.950914	0.123012	7.73028	1.07313e-14	2.24426e-13	HTATSF1	protein_coding
ENSG00000235593	33.1196	-5.48291	0.709379	-7.72917	1.08251e-14	2.26255e-13	RBMS3-AS1	lncRNA
ENSG00000257298	264.106	-3.14344	0.406703	-7.7291	1.08311e-14	2.26255e-13	gene_source "havana"	lncRNA
ENSG00000188869	17.0633	-6.40896	0.829272	-7.72842	1.08891e-14	2.27338e-13	TMC3	protein_coding
ENSG00000171812	1807.54	-5.22606	0.676268	-7.7278	1.09422e-14	2.28316e-13	COL8A2	protein_coding
ENSG00000259523	23.2719	-3.06963	0.397223	-7.72771	1.09501e-14	2.28351e-13	gene_source "havana"	lncRNA
ENSG00000185624	28562.3	-1.65819	0.214606	-7.72668	1.10384e-14	2.30062e-13	P4HB	protein_coding
ENSG00000084734	43.3744	-5.01665	0.649341	-7.72575	1.11198e-14	2.31627e-13	GCKR	protein_coding
ENSG00000135597	1301.72	0.706231	0.091416	7.72546	1.11452e-14	2.32024e-13	REPS1	protein_coding
ENSG00000135272	2478.41	-1.86862	0.241901	-7.72472	1.12099e-14	2.33239e-13	MDFIC	protein_coding
ENSG00000059728	482.967	-1.94451	0.251915	-7.7189	1.17334e-14	2.43992e-13	MXD1	protein_coding
ENSG00000137700	387.749	1.93351	0.250496	7.71873	1.17492e-14	2.44183e-13	SLC37A4	protein_coding
ENSG00000264596	31.5263	-4.79034	0.620765	-7.71683	1.19258e-14	2.47712e-13	gene_source "havana"	lncRNA
ENSG00000253658	68.7078	-5.87766	0.761821	-7.71527	1.20727e-14	2.50621e-13	LINC01592	lncRNA
ENSG00000239332	124.353	-4.24463	0.55035	-7.71261	1.23272e-14	2.55759e-13	LINC01119	lncRNA
ENSG00000164484	4033.36	-3.15753	0.409411	-7.71237	1.23506e-14	2.561e-13	TMEM200A	protein_coding
ENSG00000255496	43.762	-6.65013	0.86229	-7.71217	1.23692e-14	2.56342e-13	gene_source "havana"	lncRNA
ENSG00000165724	680.115	1.12286	0.145636	7.71006	1.25761e-14	2.60482e-13	ZMYND19	protein_coding
ENSG00000227932	188.662	10.8222	1.40374	7.70953	1.26285e-14	2.61418e-13	SELENOOLP	transcribed_unitary_pseudogene
ENSG00000132170	98.9141	-8.00256	1.03808	-7.70898	1.26831e-14	2.62401e-13	PPARG	protein_coding
ENSG00000187653	186.818	-2.56736	0.333048	-7.7087	1.27103e-14	2.62815e-13	TMSB4XP8	processed_pseudogene
ENSG00000207934	16.9617	-6.46517	0.838816	-7.7075	1.28309e-14	2.65159e-13	MIR654	miRNA
ENSG00000142166	2633.17	-1.22978	0.159606	-7.70509	1.30752e-14	2.70056e-13	IFNAR1	protein_coding
ENSG00000253485	130.188	-2.5537	0.331667	-7.6996	1.36497e-14	2.81763e-13	PCDHGA5	protein_coding
ENSG00000243398	40.781	-4.2732	0.555009	-7.69935	1.36765e-14	2.82158e-13	RN7SL141P	misc_RNA
ENSG00000245573	394.939	-3.06992	0.398732	-7.69923	1.36892e-14	2.82262e-13	BDNF-AS	lncRNA
ENSG00000156804	1527.96	-3.48315	0.452446	-7.69849	1.37684e-14	2.83734e-13	FBXO32	protein_coding
ENSG00000254154	27.3785	-4.62942	0.60137	-7.69812	1.38086e-14	2.84403e-13	CRYZL2P-SEC16B	lncRNA
ENSG00000141232	613.212	-1.77363	0.230418	-7.69744	1.38823e-14	2.85694e-13	TOB1	protein_coding
ENSG00000226017	36.0346	-4.85873	0.631218	-7.69739	1.38869e-14	2.85694e-13	PRICKLE2-AS3	lncRNA
ENSG00000241852	486.449	-1.36204	0.176998	-7.69519	1.41285e-14	2.90503e-13	C8orf58	protein_coding
ENSG00000148180	695.273	-1.70067	0.221069	-7.69292	1.43811e-14	2.95529e-13	GSN	protein_coding
ENSG00000115368	1927.08	0.876624	0.113965	7.69207	1.44775e-14	2.97345e-13	WDR75	protein_coding
ENSG00000133424	693.841	-4.19495	0.545389	-7.69166	1.45237e-14	2.98127e-13	LARGE1	protein_coding
ENSG00000261997	74.2605	-2.97902	0.38735	-7.69078	1.46238e-14	3.00014e-13	gene_source "havana"	lncRNA
ENSG00000094914	1485.64	1.18151	0.153636	7.6903	1.46792e-14	3.0098e-13	AAAS	protein_coding
ENSG00000100994	8512.09	-1.96426	0.255428	-7.6901	1.47021e-14	3.01282e-13	PYGB	protein_coding
ENSG00000156170	344.237	0.908234	0.118108	7.68983	1.47329e-14	3.01745e-13	NDUFAF6	protein_coding
ENSG00000163069	3231.32	-1.2567	0.163459	-7.68817	1.49252e-14	3.05513e-13	SGCB	protein_coding
ENSG00000269958	440.46	-1.424	0.18527	-7.68605	1.51743e-14	3.10438e-13	gene_source "havana"	lncRNA
ENSG00000165181	129.283	-2.98028	0.387773	-7.68563	1.52244e-14	3.11163e-13	SHOC1	protein_coding
ENSG00000225399	46.3734	-5.19409	0.67582	-7.68561	1.52267e-14	3.11163e-13	gene_source "ensembl_havana"	lncRNA
ENSG00000074964	1076.59	-1.86021	0.242068	-7.68465	1.53416e-14	3.13335e-13	ARHGEF10L	protein_coding
ENSG00000100852	5309.31	-1.6862	0.219608	-7.67823	1.61308e-14	3.29271e-13	ARHGAP5	protein_coding
ENSG00000112308	6291.61	-1.1344	0.147746	-7.67805	1.61527e-14	3.29534e-13	C6orf62	protein_coding
ENSG00000053372	1767.78	1.23331	0.160629	7.67797	1.61632e-14	3.29567e-13	MRTO4	protein_coding
ENSG00000164885	434.838	1.0029	0.130623	7.67779	1.61859e-14	3.29846e-13	CDK5	protein_coding
ENSG00000112079	3486.87	-1.59841	0.208201	-7.67722	1.62576e-14	3.31122e-13	STK38	protein_coding
ENSG00000105865	175.57	1.21759	0.158657	7.67434	1.66271e-14	3.38459e-13	DUS4L	protein_coding
ENSG00000171631	68.44	-4.25232	0.554138	-7.67376	1.67025e-14	3.39806e-13	P2RY6	protein_coding
ENSG00000101365	1856.71	0.875489	0.114105	7.67265	1.68481e-14	3.42578e-13	IDH3B	protein_coding
ENSG00000108784	1023.57	-1.68411	0.219559	-7.67044	1.71413e-14	3.48347e-13	NAGLU	protein_coding
ENSG00000207978	19.1161	-6.26797	0.817203	-7.67003	1.71953e-14	3.49251e-13	MIR154	miRNA
ENSG00000154553	1293.59	-5.15792	0.672618	-7.66841	1.74135e-14	3.53486e-13	PDLIM3	protein_coding
ENSG00000222032	59.7102	-7.15844	0.933506	-7.66834	1.74239e-14	3.53502e-13	gene_source "havana"	lncRNA
ENSG00000279142	25.4509	-6.75589	0.881068	-7.66784	1.74912e-14	3.54671e-13	gene_source "havana"	TEC
ENSG00000075223	12546.6	-3.06007	0.399263	-7.6643	1.79803e-14	3.64387e-13	SEMA3C	protein_coding
ENSG00000141570	221.953	1.5512	0.202422	7.6632	1.81351e-14	3.67322e-13	CBX8	protein_coding
ENSG00000070404	2888.31	-2.46212	0.321322	-7.66245	1.82416e-14	3.69274e-13	FSTL3	protein_coding
ENSG00000132423	202.024	1.52568	0.199139	7.6614	1.83923e-14	3.72119e-13	COQ3	protein_coding
ENSG00000123179	546.162	1.4026	0.183122	7.65939	1.86814e-14	3.7776e-13	EBPL	protein_coding
ENSG00000184831	264.158	1.19464	0.15598	7.65893	1.87484e-14	3.78907e-13	APOO	protein_coding
ENSG00000189129	509.652	-3.65724	0.477554	-7.65826	1.88465e-14	3.80679e-13	PLAC9	protein_coding
ENSG00000189056	1403.68	-10.3045	1.3458	-7.6568	1.90623e-14	3.84825e-13	RELN	protein_coding
ENSG00000128059	678.435	1.44305	0.188471	7.65664	1.90862e-14	3.85096e-13	PPAT	protein_coding
ENSG00000065600	410.393	1.33459	0.174372	7.65369	1.95288e-14	3.93808e-13	PACC1	protein_coding
ENSG00000175073	2382.74	-1.5039	0.19654	-7.65185	1.98103e-14	3.99266e-13	VCPIP1	protein_coding
ENSG00000156709	1023.82	1.15918	0.151503	7.65122	1.99087e-14	4.01029e-13	AIFM1	protein_coding
ENSG00000112640	1968.18	0.784233	0.102506	7.65063	1.99993e-14	4.02632e-13	PPP2R5D	protein_coding
ENSG00000117360	1933.76	0.828514	0.108323	7.64855	2.03264e-14	4.08993e-13	PRPF3	protein_coding
ENSG00000136897	690.349	1.11713	0.146087	7.64703	2.05679e-14	4.13627e-13	MRPL50	protein_coding
ENSG00000083844	1680.38	-1.50631	0.196993	-7.6465	2.06523e-14	4.15096e-13	ZNF264	protein_coding
ENSG00000231976	37.4697	10.1129	1.32263	7.64607	2.07211e-14	4.1625e-13	FAM238B	transcribed_unprocessed_pseudogene
ENSG00000146112	3735.67	-1.46946	0.192188	-7.64595	2.07401e-14	4.16404e-13	PPP1R18	protein_coding
ENSG00000167716	918.567	-1.57697	0.206287	-7.64454	2.097e-14	4.20789e-13	WDR81	protein_coding
ENSG00000237499	60.8312	-3.37299	0.441353	-7.64238	2.13248e-14	4.27674e-13	WAKMAR2	lncRNA
ENSG00000101361	4041.07	1.38461	0.181212	7.64087	2.15752e-14	4.32459e-13	NOP56	protein_coding
ENSG00000001461	4230.29	-1.98421	0.259739	-7.63923	2.18525e-14	4.37779e-13	NIPAL3	protein_coding
ENSG00000143337	2581.55	-1.21796	0.159442	-7.63888	2.19122e-14	4.38735e-13	TOR1AIP1	protein_coding
ENSG00000112186	1462.88	-1.39484	0.182606	-7.63852	2.19725e-14	4.39523e-13	CAP2	protein_coding
ENSG00000160949	555.067	1.67789	0.219661	7.63851	2.19756e-14	4.39523e-13	TONSL	protein_coding
ENSG00000266709	101.926	-4.00008	0.523731	-7.63766	2.21202e-14	4.42174e-13	gene_source "havana"	lncRNA
ENSG00000167088	1501.37	1.29821	0.169988	7.63707	2.22216e-14	4.4396e-13	SNRPD1	protein_coding
ENSG00000114859	202.78	1.39238	0.182338	7.63626	2.23619e-14	4.46518e-13	CLCN2	protein_coding
ENSG00000165819	1517.04	1.11202	0.145627	7.6361	2.23906e-14	4.46849e-13	METTL3	protein_coding
ENSG00000049541	817.196	1.65202	0.21635	7.63585	2.24333e-14	4.47457e-13	RFC2	protein_coding
ENSG00000234912	153.302	1.71825	0.225111	7.63291	2.29505e-14	4.57525e-13	SNHG20	lncRNA
ENSG00000107862	4796.09	-1.47501	0.193357	-7.62841	2.37659e-14	4.73266e-13	GBF1	protein_coding
ENSG00000175220	3263.81	-1.68761	0.221226	-7.62843	2.37629e-14	4.73266e-13	ARHGAP1	protein_coding
ENSG00000023445	399.201	-3.23027	0.423467	-7.62816	2.38135e-14	4.73956e-13	BIRC3	protein_coding
ENSG00000251364	44.8	-5.29658	0.694353	-7.62808	2.38273e-14	4.73973e-13	gene_source "havana"	lncRNA
ENSG00000254300	47.7773	-6.41221	0.840901	-7.6254	2.43283e-14	4.83677e-13	LINC01111	lncRNA
ENSG00000065057	276.296	1.346	0.176582	7.62256	2.48701e-14	4.94181e-13	NTHL1	protein_coding
ENSG00000231906	22.7429	-6.54719	0.85904	-7.62152	2.50702e-14	4.97886e-13	gene_source "havana"	processed_pseudogene
ENSG00000002834	14669.5	-1.73002	0.226993	-7.62145	2.50839e-14	4.97889e-13	LASP1	protein_coding
ENSG00000070501	472.531	1.18848	0.155942	7.62127	2.5119e-14	4.98316e-13	POLB	protein_coding
ENSG00000160007	11237.3	-1.91854	0.251798	-7.61935	2.5495e-14	5.05501e-13	ARHGAP35	protein_coding
ENSG00000186298	4189.22	1.07704	0.141406	7.61666	2.60321e-14	5.15872e-13	PPP1CC	protein_coding
ENSG00000169814	627.611	-1.64663	0.216189	-7.61659	2.60472e-14	5.15892e-13	BTD	protein_coding
ENSG00000082515	546.599	1.24071	0.162917	7.6156	2.62468e-14	5.19564e-13	MRPL22	protein_coding
ENSG00000204392	576.223	1.18569	0.155701	7.61518	2.63333e-14	5.20995e-13	LSM2	protein_coding
ENSG00000173269	112.385	-2.75001	0.361166	-7.61426	2.65199e-14	5.24404e-13	MMRN2	protein_coding
ENSG00000176769	48.2892	9.49724	1.24738	7.61372	2.66316e-14	5.26329e-13	TCERG1L	protein_coding
ENSG00000228741	12.1747	-6.36191	0.835628	-7.61333	2.67132e-14	5.27658e-13	SPATA13	lncRNA
ENSG00000079739	4430.12	-2.02727	0.266331	-7.61186	2.7018e-14	5.33391e-13	PGM1	protein_coding
ENSG00000181458	1547.72	-2.14486	0.281792	-7.61148	2.70983e-14	5.34688e-13	TMEM45A	protein_coding
ENSG00000099957	156.345	-4.48138	0.588795	-7.61111	2.71752e-14	5.35917e-13	P2RX6	protein_coding
ENSG00000001497	1184.81	1.07552	0.141342	7.60934	2.75507e-14	5.4303e-13	LAS1L	protein_coding
ENSG00000119408	3102.88	-1.69336	0.222559	-7.60858	2.77127e-14	5.45929e-13	NEK6	protein_coding
ENSG00000248115	81.2377	-3.50137	0.460219	-7.60805	2.78265e-14	5.47877e-13	gene_source "havana"	lncRNA
ENSG00000278206	23.1315	-2.34875	0.308778	-7.6066	2.81405e-14	5.53761e-13	gene_source "havana"	lncRNA
ENSG00000236776	55.5507	-6.47612	0.851508	-7.60548	2.83858e-14	5.5829e-13	RPL21P23	processed_pseudogene
ENSG00000184867	3960.76	-1.94706	0.25602	-7.60512	2.84642e-14	5.59531e-13	ARMCX2	protein_coding
ENSG00000163686	1023.76	3.20181	0.421164	7.60228	2.90951e-14	5.71626e-13	ABHD6	protein_coding
ENSG00000114166	641.878	-1.28728	0.169371	-7.60037	2.95277e-14	5.79816e-13	KAT2B	protein_coding
ENSG00000164048	405.419	1.89884	0.249857	7.5997	2.96815e-14	5.82524e-13	ZNF589	protein_coding
ENSG00000161547	2646.09	1.21178	0.15946	7.59928	2.97781e-14	5.84106e-13	SRSF2	protein_coding
ENSG00000154719	679.439	1.05673	0.139082	7.59792	3.00918e-14	5.89945e-13	MRPL39	protein_coding
ENSG00000147027	6447.78	-2.0525	0.270157	-7.59742	3.02088e-14	5.91887e-13	TMEM47	protein_coding
ENSG00000213431	28.8119	-7.18417	0.945614	-7.59736	3.02232e-14	5.91887e-13	gene_source "havana"	processed_pseudogene
ENSG00000176473	359.515	-1.30923	0.172358	-7.59602	3.0538e-14	5.97732e-13	WDR25	protein_coding
ENSG00000250659	28.8664	-3.08175	0.405963	-7.59121	3.16929e-14	6.20007e-13	gene_source "havana"	lncRNA
ENSG00000072422	1607.2	-1.89879	0.250203	-7.58902	3.22341e-14	6.30259e-13	RHOBTB1	protein_coding
ENSG00000232327	50.3058	-5.02255	0.661927	-7.58777	3.25467e-14	6.36032e-13	gene_source "havana"	processed_pseudogene
ENSG00000171051	53.9198	-8.30151	1.09467	-7.58357	3.36161e-14	6.5658e-13	FPR1	protein_coding
ENSG00000115760	13756	-1.34175	0.176976	-7.58155	3.41452e-14	6.66558e-13	BIRC6	protein_coding
ENSG00000265241	1598.18	0.971844	0.128196	7.58095	3.43031e-14	6.69285e-13	RBM8A	protein_coding
ENSG00000271064	62.6876	-2.73654	0.361004	-7.58036	3.44589e-14	6.71966e-13	gene_source "havana"	processed_pseudogene
ENSG00000096696	19856.5	-4.45619	0.587959	-7.57909	3.47988e-14	6.78039e-13	DSP	protein_coding
ENSG00000136114	501.46	-3.00364	0.396308	-7.57906	3.48073e-14	6.78039e-13	THSD1	protein_coding
ENSG00000139343	970.651	1.59865	0.21094	7.57873	3.48966e-14	6.79418e-13	SNRPF	protein_coding
ENSG00000169016	475.488	0.997375	0.131639	7.57658	3.5477e-14	6.90352e-13	E2F6	protein_coding
ENSG00000102554	462.06	-2.33763	0.308709	-7.57226	3.66784e-14	7.1335e-13	KLF5	protein_coding
ENSG00000163827	611.527	-3.25824	0.430384	-7.57055	3.71659e-14	7.2245e-13	LRRC2	protein_coding
ENSG00000171612	453.939	1.39286	0.18401	7.56948	3.74716e-14	7.28006e-13	SLC25A33	protein_coding
ENSG00000204540	27.3865	-3.85492	0.509425	-7.56719	3.81385e-14	7.4057e-13	PSORS1C1	protein_coding
ENSG00000133935	548.881	1.54704	0.204528	7.56395	3.91e-14	7.58838e-13	ERG28	protein_coding
ENSG00000111144	2888.51	1.28235	0.16955	7.56326	3.93105e-14	7.62521e-13	LTA4H	protein_coding
ENSG00000154237	1096.79	-2.56781	0.339597	-7.56135	3.98922e-14	7.73393e-13	LRRK1	protein_coding
ENSG00000169902	1250.15	-1.86446	0.246612	-7.5603	4.0213e-14	7.79202e-13	TPST1	protein_coding
ENSG00000184117	1785.35	1.17718	0.155734	7.55891	4.06465e-14	7.87186e-13	NIPSNAP1	protein_coding
ENSG00000129910	242.089	-6.54685	0.866317	-7.55711	4.12117e-14	7.9729e-13	CDH15	protein_coding
ENSG00000248610	39.1637	-3.66866	0.485457	-7.55712	4.1209e-14	7.9729e-13	HSPA8P4	processed_pseudogene
ENSG00000145685	3052.98	-3.17455	0.420094	-7.55676	4.13226e-14	7.99013e-13	LHFPL2	protein_coding
ENSG00000260788	32.6047	-7.24022	0.95845	-7.5541	4.2178e-14	8.15122e-13	gene_source "havana"	lncRNA
ENSG00000135905	3028.44	-3.24655	0.429815	-7.55336	4.24181e-14	8.19331e-13	DOCK10	protein_coding
ENSG00000147586	112.399	1.11732	0.147937	7.55268	4.26377e-14	8.2314e-13	MRPS28	protein_coding
ENSG00000237172	937.693	-1.70058	0.225192	-7.55168	4.29678e-14	8.29076e-13	B3GNT9	protein_coding
ENSG00000124615	554.178	-1.5742	0.208488	-7.55053	4.3348e-14	8.3597e-13	MOCS1	protein_coding
ENSG00000135749	1032.99	-2.40136	0.318062	-7.54996	4.35379e-14	8.39192e-13	PCNX2	protein_coding
ENSG00000188976	3125.06	1.18089	0.156417	7.54964	4.36476e-14	8.40865e-13	NOC2L	protein_coding
ENSG00000148572	1375.03	-1.65222	0.219011	-7.54401	4.55721e-14	8.77479e-13	NRBF2	protein_coding
ENSG00000183378	66.2482	-8.01416	1.06254	-7.54246	4.61183e-14	8.8753e-13	OVCH2	protein_coding
ENSG00000080815	2845.92	-1.25166	0.166001	-7.54009	4.69655e-14	9.03359e-13	PSEN1	protein_coding
ENSG00000101464	664.677	1.00566	0.133379	7.53983	4.70596e-14	9.04547e-13	PIGU	protein_coding
ENSG00000160679	1661.16	1.09418	0.145121	7.53978	4.70766e-14	9.04547e-13	CHTOP	protein_coding
ENSG00000112118	2585.18	1.78382	0.236615	7.53889	4.73986e-14	9.10257e-13	MCM3	protein_coding
ENSG00000149257	33790.1	-1.99065	0.264056	-7.53874	4.74517e-14	9.10799e-13	SERPINH1	protein_coding
ENSG00000200832	19.827	-6.37135	0.845305	-7.53734	4.79655e-14	9.2018e-13	SNORD114-4	snoRNA
ENSG00000130592	751.11	-7.26182	0.963963	-7.53329	4.94757e-14	9.48656e-13	LSP1	protein_coding
ENSG00000230844	167.023	1.24052	0.164715	7.53133	5.02255e-14	9.62529e-13	ZNF674-AS1	lncRNA
ENSG00000166750	8455.27	-2.21824	0.294606	-7.52951	5.09327e-14	9.75571e-13	SLFN5	protein_coding
ENSG00000158122	647.966	-1.81894	0.241577	-7.52943	5.09623e-14	9.7563e-13	PRXL2C	protein_coding
ENSG00000120860	1074.56	-1.24041	0.164754	-7.52887	5.11809e-14	9.79302e-13	WASHC3	protein_coding
ENSG00000180425	50.7063	1.13832	0.15125	7.52607	5.22917e-14	1.00003e-12	C11orf71	protein_coding
ENSG00000158315	69.4372	-2.95998	0.39331	-7.52583	5.23873e-14	1.00134e-12	RHBDL2	protein_coding
ENSG00000141699	2402.61	-1.27332	0.169209	-7.52513	5.26695e-14	1.00621e-12	RETREG3	protein_coding
ENSG00000092330	1426.7	-1.26626	0.168314	-7.52324	5.34357e-14	1.02032e-12	TINF2	protein_coding
ENSG00000270640	31.6673	-4.9891	0.663179	-7.52301	5.35286e-14	1.02156e-12	gene_source "havana"	lncRNA
ENSG00000136271	2190.75	0.999074	0.132817	7.5222	5.38641e-14	1.02743e-12	DDX56	protein_coding
ENSG00000004487	4664.8	1.18538	0.157608	7.52108	5.43275e-14	1.03572e-12	KDM1A	protein_coding
ENSG00000106617	701.572	-2.33577	0.310611	-7.51993	5.48059e-14	1.0443e-12	PRKAG2	protein_coding
ENSG00000236671	30.2485	-3.42762	0.455912	-7.51815	5.55547e-14	1.05802e-12	PRKG1-AS1	lncRNA
ENSG00000237352	16.9931	-6.15086	0.818307	-7.51657	5.62304e-14	1.07033e-12	LINC01358	lncRNA
ENSG00000138600	3459.44	-1.20688	0.160581	-7.51567	5.66201e-14	1.07719e-12	SPPL2A	protein_coding
ENSG00000167840	199.23	1.18644	0.15787	7.51528	5.679e-14	1.07986e-12	ZNF232	protein_coding
ENSG00000123159	3142.12	-1.45833	0.194058	-7.51491	5.69481e-14	1.08231e-12	GIPC1	protein_coding
ENSG00000138642	89.2923	-2.88977	0.384555	-7.51458	5.70919e-14	1.08448e-12	HERC6	protein_coding
ENSG00000135074	3324.02	-4.07117	0.54178	-7.51443	5.71595e-14	1.0852e-12	ADAM19	protein_coding
ENSG00000103066	1122.08	-1.93644	0.257714	-7.51392	5.73806e-14	1.08883e-12	PLA2G15	protein_coding
ENSG00000280120	68.0827	1.62748	0.2166	7.51375	5.74591e-14	1.08976e-12	gene_source "havana"	TEC
ENSG00000138835	2574.42	-2.272	0.30241	-7.51298	5.77949e-14	1.09556e-12	RGS3	protein_coding
ENSG00000126602	1413.29	1.46689	0.195296	7.51111	5.86284e-14	1.11079e-12	TRAP1	protein_coding
ENSG00000159579	2055.53	-1.21541	0.16189	-7.50766	6.01927e-14	1.13984e-12	RSPRY1	protein_coding
ENSG00000165609	1498.65	0.928525	0.123688	7.50699	6.05043e-14	1.14515e-12	NUDT5	protein_coding
ENSG00000164054	4544.42	-1.29468	0.172522	-7.50442	6.16994e-14	1.16716e-12	SHISA5	protein_coding
ENSG00000137513	543.868	1.19781	0.159616	7.50435	6.17334e-14	1.1672e-12	NARS2	protein_coding
ENSG00000162650	215.786	1.82108	0.242681	7.504	6.18992e-14	1.16974e-12	ATXN7L2	protein_coding
ENSG00000101608	11609.4	-1.68682	0.224795	-7.50384	6.1977e-14	1.1706e-12	MYL12A	protein_coding
ENSG00000100462	1201.35	1.13471	0.151228	7.50329	6.22353e-14	1.17427e-12	PRMT5	protein_coding
ENSG00000243137	199.71	-9.13504	1.21747	-7.50331	6.22255e-14	1.17427e-12	PSG4	protein_coding
ENSG00000074527	16228.5	-4.01516	0.53513	-7.50314	6.2308e-14	1.17504e-12	NTN4	protein_coding
ENSG00000221036	16.6298	-6.4091	0.854271	-7.50242	6.265e-14	1.18088e-12	MIR1193	miRNA
ENSG00000165355	820.696	-1.31115	0.174767	-7.50228	6.27157e-14	1.18151e-12	FBXO33	protein_coding
ENSG00000156467	3624.46	0.904043	0.120504	7.50217	6.27706e-14	1.18194e-12	UQCRB	protein_coding
ENSG00000229110	17.3526	-6.09065	0.812457	-7.49658	6.55043e-14	1.23278e-12	gene_source "havana"	processed_pseudogene
ENSG00000167770	1675.65	0.904194	0.120617	7.49643	6.558e-14	1.23357e-12	OTUB1	protein_coding
ENSG00000175084	1286.74	-7.55994	1.00859	-7.49554	6.60251e-14	1.24131e-12	DES	protein_coding
ENSG00000274115	34.0875	-4.30168	0.573944	-7.49495	6.63215e-14	1.24624e-12	MIR6081	miRNA
ENSG00000143322	6514.08	-1.41449	0.188825	-7.49102	6.83424e-14	1.28356e-12	ABL2	protein_coding
ENSG00000102738	476.018	0.766545	0.102335	7.49054	6.85908e-14	1.28756e-12	MRPS31	protein_coding
ENSG00000134007	50.6639	-3.75265	0.501071	-7.48925	6.92666e-14	1.29958e-12	ADAM20	protein_coding
ENSG00000028137	166.344	-5.31691	0.709956	-7.48906	6.93694e-14	1.30085e-12	TNFRSF1B	protein_coding
ENSG00000148925	1945.92	-1.31881	0.176137	-7.48737	7.02657e-14	1.31698e-12	BTBD10	protein_coding
ENSG00000143578	161.303	1.59236	0.212691	7.48673	7.06084e-14	1.32273e-12	CREB3L4	protein_coding
ENSG00000100300	5409.65	-1.69327	0.226198	-7.48579	7.11189e-14	1.33161e-12	TSPO	protein_coding
ENSG00000159784	149.926	-2.48655	0.332202	-7.48507	7.15111e-14	1.33827e-12	FAM131B	protein_coding
ENSG00000226928	28.9794	-4.89215	0.653703	-7.48375	7.22333e-14	1.35109e-12	RPS14P4	processed_pseudogene
ENSG00000113161	2632.32	1.61863	0.216395	7.47997	7.43398e-14	1.38979e-12	HMGCR	protein_coding
ENSG00000197632	3294.74	-7.35432	0.983263	-7.47951	7.46023e-14	1.39398e-12	SERPINB2	protein_coding
ENSG00000167065	192.391	-1.3412	0.179343	-7.47838	7.52421e-14	1.40522e-12	DUSP18	protein_coding
ENSG00000184992	536.627	1.5248	0.203956	7.47616	7.65247e-14	1.42845e-12	BRI3BP	protein_coding
ENSG00000162511	116.301	-5.96674	0.798351	-7.47384	7.78895e-14	1.45318e-12	LAPTM5	protein_coding
ENSG00000229657	52.6878	-7.10428	0.950622	-7.4733	7.82112e-14	1.45844e-12	gene_source "havana"	processed_pseudogene
ENSG00000122643	597.65	0.946561	0.126689	7.47153	7.92675e-14	1.47739e-12	NT5C3A	protein_coding
ENSG00000076321	1187.19	-0.940879	0.125949	-7.47031	8.00067e-14	1.49041e-12	KLHL20	protein_coding
ENSG00000172403	2576.05	-5.35799	0.717297	-7.4697	8.03806e-14	1.49661e-12	SYNPO2	protein_coding
ENSG00000081189	565.958	-2.37378	0.317811	-7.46914	8.07202e-14	1.50217e-12	MEF2C	protein_coding
ENSG00000143374	737.065	0.916729	0.122807	7.46477	8.34448e-14	1.55209e-12	TARS2	protein_coding
ENSG00000235173	564.228	0.892418	0.119581	7.46288	8.46483e-14	1.57368e-12	HGH1	protein_coding
ENSG00000140937	23767.8	-1.59188	0.213332	-7.46201	8.52107e-14	1.58292e-12	CDH11	protein_coding
ENSG00000199798	14.1963	-6.19165	0.829759	-7.46198	8.52316e-14	1.58292e-12	SNORD114-5	snoRNA
ENSG00000276517	185.299	-1.93025	0.258713	-7.46096	8.58926e-14	1.59438e-12	gene_source "havana"	lncRNA
ENSG00000166562	734.342	1.79	0.239934	7.46037	8.62776e-14	1.60072e-12	SEC11C	protein_coding
ENSG00000230479	53.7686	-5.87598	0.787762	-7.45908	8.71255e-14	1.61563e-12	gene_source "havana"	lncRNA
ENSG00000109084	592.462	2.33709	0.313345	7.45854	8.74859e-14	1.6215e-12	TMEM97	protein_coding
ENSG00000254245	83.5961	-3.4267	0.459439	-7.45844	8.75547e-14	1.62195e-12	PCDHGA3	protein_coding
ENSG00000099337	1071.62	-3.32562	0.445955	-7.45731	8.8308e-14	1.63508e-12	KCNK6	protein_coding
ENSG00000124767	4586.95	1.20067	0.161018	7.45672	8.86996e-14	1.6415e-12	GLO1	protein_coding
ENSG00000236581	636.008	-3.30457	0.443555	-7.45019	9.3203e-14	1.72397e-12	STARD13-AS	lncRNA
ENSG00000280132	22.5648	-2.3457	0.314894	-7.44918	9.39193e-14	1.73635e-12	gene_source "havana"	TEC
ENSG00000207961	13.8311	-6.17318	0.828901	-7.44743	9.51773e-14	1.75784e-12	MIR496	miRNA
ENSG00000267579	22.8846	-6.75402	0.906893	-7.44743	9.51779e-14	1.75784e-12	gene_source "havana"	lncRNA
ENSG00000139168	1341.65	0.804382	0.108033	7.4457	9.64321e-14	1.78011e-12	ZCRB1	protein_coding
ENSG00000121897	241.695	0.8276	0.111162	7.44499	9.69481e-14	1.78873e-12	LIAS	protein_coding
ENSG00000280276	86.5351	-5.35563	0.719413	-7.44445	9.73527e-14	1.7953e-12	gene_source "havana"	TEC
ENSG00000275226	46.7643	-7.79482	1.04735	-7.44241	9.88662e-14	1.82229e-12	LINC00547	lncRNA
ENSG00000151498	824.415	1.15794	0.155598	7.44187	9.92721e-14	1.82885e-12	ACAD8	protein_coding
ENSG00000200612	21.1166	-4.29249	0.576846	-7.44132	9.96813e-14	1.83547e-12	SNORD114-25	snoRNA
ENSG00000105856	1879.11	-1.45323	0.195311	-7.44061	1.00225e-13	1.84455e-12	HBP1	protein_coding
ENSG00000170634	295.753	-1.45627	0.195731	-7.44014	1.00576e-13	1.84832e-12	ACYP2	protein_coding
ENSG00000197140	180.29	-1.83455	0.246575	-7.44014	1.00581e-13	1.84832e-12	ADAM32	protein_coding
ENSG00000235777	24.4784	-3.88153	0.521701	-7.44014	1.00579e-13	1.84832e-12	DPYD-AS2	lncRNA
ENSG00000159079	202.898	0.973143	0.130805	7.43964	1.0096e-13	1.85436e-12	CFAP298	protein_coding
ENSG00000121440	1336.86	-3.82257	0.51388	-7.43864	1.01728e-13	1.86753e-12	PDZRN3	protein_coding
ENSG00000175040	253.981	-3.83279	0.515511	-7.43493	1.04621e-13	1.91895e-12	CHST2	protein_coding
ENSG00000207742	13.7397	-6.11038	0.821849	-7.43492	1.04634e-13	1.91895e-12	MIR487A	miRNA
[truncated: 41,922 more rows]
