# Supplementary material for: Characterisation of Bespoke Patient-Derived In Vitro Models of Ewing Sarcoma
Source: Cancers (Basel). 2026 Feb 4;18(3):512. doi: 10.3390/cancers18030512 (PMC12897393; doi:10.3390/cancers18030512)
Supplement: Supplementary file 1 [file cancers-18-00512-s001.zip › Supplementary Table S3.xlsx]

## Sheet: Supp Table 2
Ontology	Pathway ID	Pathway description	setSize (number of genes in DEGs list present in target pathway)	Enrichment Score (degree by which the DEGs are over-represented in the ranked list, positive value=xxxx, negative value=xxxx)	NES (normalised enrichment score; normalises the enrichment score by accounting for differences in the gene set size)	p value	Adjusted p value	Q value	Rank	leading_edge	Gene ID
CC	GO:0062023	collagen-containing extracellular matrix	226	-0.562466	-2.6958	1e-10	6.65714e-09	4.78195e-09	1448	tags=62%, list=23%, signal=49%	THSD4/COL16A1/ANGPTL7/ADAMTS9/COL4A2/TIMP1/LAMB2/ECM2/MMRN2/SDC3/HRNR/S100A4/IL7/NID1/S100A10/LAMC1/DST/SERPINE2/COLEC12/WNT2/GPC1/SPON1/EDIL3/COL5A2/COL14A1/SPARC/A2M/WNT5B/CDH2/MFGE8/P3H2/HSPG2/ANGPTL5/F3/COL10A1/VWF/LGALS3/ADAMTS1/FBLN5/LTBP1/SRPX/SERPINB1/GDF15/COL4A1/S100A6/ANGPT1/ABI3BP/CCN1/TGFB1I1/LOX/CXCL12/ASPN/NTN4/MMP2/CSPG4/ADAM19/NID2/ACTA2/CCN2/ICAM1/CPA3/LUM/SERPINA5/FN1/FBN1/COL5…
CC	GO:0031012	extracellular matrix	283	-0.553419	-2.68181	1e-10	6.65714e-09	4.78195e-09	1526	tags=61%, list=24%, signal=48%	THSD4/COL16A1/MMP16/ANGPTL7/ADAMTS9/LRRN3/COL4A2/TIMP1/LAMB2/ECM2/SERAC1/MMRN2/SDC3/BMPER/HRNR/S100A4/IL7/LRRC17/MMP14/ADAMTS16/NID1/S100A10/LAMC1/DST/SERPINE2/ADAMTSL5/COLEC12/WNT2/GPC1/SPON1/SPON2/EDIL3/COL5A2/COL14A1/FBLN7/VASN/SPARC/OPTC/A2M/ADAMTS7/WNT5B/CDH2/ADAMTS14/MFGE8/P3H2/HSPG2/ANGPTL5/F3/COL10A1/VWF/LGALS3/ADAMTS1/FBLN5/LTBP1/SRPX/SERPINB1/GDF15/COL4A1/S100A6/ELFN2/ANGPT1/ABI3BP/CCN1…
CC	GO:0030312	external encapsulating structure	284	-0.550208	-2.67015	1e-10	6.65714e-09	4.78195e-09	1526	tags=61%, list=24%, signal=48%	THSD4/COL16A1/MMP16/ANGPTL7/ADAMTS9/LRRN3/COL4A2/TIMP1/LAMB2/ECM2/SERAC1/MMRN2/SDC3/BMPER/HRNR/S100A4/IL7/LRRC17/MMP14/ADAMTS16/NID1/S100A10/LAMC1/DST/SERPINE2/ADAMTSL5/COLEC12/WNT2/GPC1/SPON1/SPON2/EDIL3/COL5A2/COL14A1/FBLN7/VASN/SPARC/OPTC/A2M/ADAMTS7/WNT5B/CDH2/ADAMTS14/MFGE8/P3H2/HSPG2/ANGPTL5/F3/COL10A1/VWF/LGALS3/ADAMTS1/FBLN5/LTBP1/SRPX/SERPINB1/GDF15/COL4A1/S100A6/ELFN2/ANGPT1/ABI3BP/CCN1…
CC	GO:0098687	chromosomal region	155	0.408869	2.64193	1e-10	6.65714e-09	4.78195e-09	2608	tags=83%, list=42%, signal=49%	TERT/SYCP1/CHMP4C/SYCP2L/ORC1/EZH2/BLM/PLK1/CDCA5/AURKB/MCM2/MCM7/OIP5/BUB1B/SPC25/RAD51AP1/KIF2C/HNRNPA2B1/NUF2/CDC20/CDK1/ZWINT/CENPH/MCM3/MACROH2A2/SPAG5/SKA3/RECQL4/CENPV/CENPM/SEPTIN6/CENPU/CDCA8/CCNB1/CENPA/NEK2/KNTC1/MAD2L1/FEN1/SGO1/CDT1/DNA2/GAR1/PARP1/MCM4/SUV39H1/KIF22/CDK2/ZNF618/TEX14/CENPF/TTK/AURKA/MCM5/POLD1/TOP2A/RPA2/NCAPG/INCENP/DCLRE1B/SMC1A/CTC1/HJURP/CHAMP1/WRAP53/MTBP/RAD51…
CC	GO:0030016	myofibril	133	-0.535704	-2.45548	1e-10	6.65714e-09	4.78195e-09	1811	tags=63%, list=29%, signal=46%	PLEC/CASQ1/SYNM/PARVA/PDLIM7/SQSTM1/ANK2/FLNA/CAPN3/PDLIM5/FLNC/PARVB/PDLIM4/ATP2B4/FLNB/SYNE1/MYH3/FERMT2/RYR3/DST/ANK1/NEXN/MYBPHL/CACNA1C/MYL4/TPM2/TTN/AHNAK/ACTN1/SDC4/CALD1/ASB2/PDLIM2/FBXO32/PALLD/CAV3/ACTA1/JPH2/KLHL41/LDB3/LMOD3/TNNC1/TPM1/TNNI1/TNNT2/KCNE1/MYOZ2/MMP2/FHL2/MYOM3/DMD/ANKRD2/CRYAB/AHNAK2/LMOD1/MYH13/TNNI2/KY/COL6A1/MYO18B/MYH2/KCNJ8/SYNC/MYBPH/PDLIM3/MYH8/MYH1/SYNPO2/FHOD3/…
CC	GO:0043292	contractile fiber	138	-0.52796	-2.42879	1e-10	6.65714e-09	4.78195e-09	1811	tags=62%, list=29%, signal=45%	PLEC/CASQ1/SYNM/PARVA/PDLIM7/SQSTM1/ANK2/FLNA/CAPN3/PDLIM5/FLNC/PARVB/PDLIM4/ATP2B4/FLNB/SYNE1/MYH3/FERMT2/RYR3/DST/ANK1/NEXN/MYBPHL/CACNA1C/MYL4/TPM2/TTN/AHNAK/ACTN1/SDC4/CALD1/ASB2/PDLIM2/FBXO32/PALLD/CAV3/ACTA1/JPH2/KLHL41/LDB3/LMOD3/TNNC1/TPM1/TNNI1/TNNT2/KCNE1/MYOZ2/MMP2/FHL2/MYOM3/ACTA2/DMD/ANKRD2/CRYAB/AHNAK2/LMOD1/MYH13/TNNI2/KY/COL6A1/MYO18B/MYH2/KCNJ8/SYNC/MYBPH/PDLIM3/MYH8/MYH1/SYNPO2/…
CC	GO:0030017	sarcomere	118	-0.535275	-2.40809	1e-10	6.65714e-09	4.78195e-09	1811	tags=64%, list=29%, signal=46%	PLEC/CASQ1/PARVA/PDLIM7/SQSTM1/ANK2/FLNA/CAPN3/PDLIM5/FLNC/PARVB/PDLIM4/ATP2B4/FLNB/SYNE1/MYH3/FERMT2/RYR3/DST/ANK1/NEXN/MYBPHL/CACNA1C/MYL4/TPM2/TTN/ACTN1/ASB2/PDLIM2/FBXO32/PALLD/CAV3/ACTA1/JPH2/KLHL41/LDB3/LMOD3/TNNC1/TPM1/TNNI1/TNNT2/KCNE1/MYOZ2/MMP2/FHL2/MYOM3/DMD/ANKRD2/CRYAB/LMOD1/TNNI2/KY/MYO18B/MYH2/SYNC/MYBPH/PDLIM3/MYH8/MYH1/SYNPO2/FHOD3/TNNT3/UNC45B/PDLIM1/ANKRD1/SORBS2/MYL9/CACNA1S/D…
REACT	R-HSA-72203	Processing of Capped Intron-Containing Pre-mRNA	75	0.525853	3.04715	1e-10	1.778e-08	1.33895e-08	2695	tags=95%, list=43%, signal=55%	NUP210/SRSF12/FUS/POLR2F/HNRNPD/HNRNPA2B1/UPF3B/SRRM1/HNRNPA3/SRRM2/LUC7L3/SNRPF/SNRPA1/SF3A2/CHERP/HNRNPA1/SF1/NDC1/PNN/SNRPB/PCBP2/SNRPE/PPIH/DDX39B/NUP107/SNRPD1/SNRPA/MAGOH/HNRNPM/NUP35/SF3A1/LSM5/DDX39A/PRPF19/SNRNP200/SRSF7/RBMX/PRCC/WBP11/CPSF4/PPIL1/SF3B4/SRSF2/PABPN1/POM121/LSM2/AAAS/NUP205/PQBP1/NSRP1/THOC6/NUP188/PRPF38A/CPSF1/METTL3/NUP214/NUP160/CHTOP/SNRNP25/LSM4/SRRT/NXF1/SRSF9/TCE…
REACT	R-HSA-1640170	Cell Cycle	244	0.39688	2.83292	1e-10	1.778e-08	1.33895e-08	2500	tags=78%, list=40%, signal=49%	TERT/SYCP1/TUBB8/TUBB4A/CHMP4C/NUP210/E2F2/MYBL2/PRKAR2B/ZNF385A/SYCE3/ORC1/MND1/TYMS/POLR2F/PRIM1/ESPL1/CKS1B/BLM/TUBB2B/PLK1/EXO1/E2F1/CDCA5/AURKB/MCM2/NCAPH/MCM7/CDC25A/CDC7/BANF1/OIP5/BUB1B/SPC25/KIF2C/NUF2/CDC20/CDK1/E2F5/ORC6/MSH5/CDC45/CDC25C/ZWINT/CEP72/MDC1/GINS4/CENPH/GINS1/LMNB1/MCM3/POLE/UBE2C/RRM2/GMNN/RFC4/GTSE1/RFC3/RMI2/MCM10/CHTF18/FOXM1/LIG1/CENPM/RFC2/CENPU/CDCA8/CCNB1/CENPA/GI…
REACT	R-HSA-8953854	Metabolism of RNA	154	0.415399	2.76221	1e-10	1.778e-08	1.33895e-08	2695	tags=86%, list=43%, signal=50%	IGF2BP1/NUP210/RPL3L/TRMT9B/IGF2BP3/SRSF12/FUS/POLR2F/RPP25/HNRNPD/HNRNPA2B1/GTF2H4/FBL/UPF3B/SRRM1/HNRNPA3/RPS16/SRRM2/LUC7L3/ANP32A/CNOT3/GAR1/SNRPF/SNRPA1/SF3A2/NCL/GTPBP3/CHERP/HNRNPA1/SF1/NDC1/PNN/SNRPB/RPL39L/RPP21/PCBP2/KHSRP/NOP56/UTP4/FAM98B/SNRPE/BOP1/PPIH/EXOSC2/DDX39B/TNFSF13/SMG7/PPP2R2A/EDC3/NUP107/SNRPD1/SNRPA/MAGOH/HNRNPM/NUP35/RPS21/SF3A1/LSM5/PAN2/DDX39A/PRPF19/RPL36A/SNRNP200/S…
REACT	R-HSA-69278	Cell Cycle, Mitotic	200	0.385397	2.71717	1e-10	1.778e-08	1.33895e-08	2595	tags=81%, list=41%, signal=49%	TUBB8/TUBB4A/CHMP4C/NUP210/E2F2/MYBL2/PRKAR2B/ORC1/TYMS/PRIM1/ESPL1/CKS1B/TUBB2B/PLK1/E2F1/CDCA5/AURKB/MCM2/NCAPH/MCM7/CDC25A/CDC7/BANF1/BUB1B/SPC25/KIF2C/NUF2/CDC20/CDK1/E2F5/ORC6/CDC45/CDC25C/ZWINT/CEP72/GINS4/CENPH/GINS1/LMNB1/MCM3/POLE/UBE2C/RRM2/GMNN/RFC4/GTSE1/RFC3/MCM10/FOXM1/LIG1/CENPM/RFC2/CENPU/CDCA8/CCNB1/CENPA/GINS3/MCM8/NEK2/KNTC1/GINS2/MAD2L1/FEN1/SGO1/HDAC1/CDT1/DNA2/VRK1/MCM4/CDK2…
REACT	R-HSA-1474244	Extracellular matrix organization	185	-0.530975	-2.49849	1e-10	1.778e-08	1.33895e-08	1657	tags=64%, list=26%, signal=48%	TNC/CAPN3/BMP1/ITGA5/TIMP2/ITGB1/PRKCA/MMP24/COL16A1/MMP16/ADAMTS9/ITGA4/COL4A2/TIMP1/LAMB2/CTRB1/SDC3/ITGA2/ITGAV/MMP14/ADAMTS16/NID1/LAMC1/ITGA10/DST/ITGA6/SDC1/COL5A2/COL14A1/ACTN1/ITGA7/P4HA2/SPARC/OPTC/PLOD2/SDC4/A2M/ADAMTS14/CAPNS2/P3H2/HSPG2/SPOCK3/COL10A1/VWF/P4HA3/ADAMTS1/FBLN5/LTBP1/COL4A1/PCOLCE2/LOX/MMP19/CDH1/ASPN/NTN4/MMP2/ADAM19/NID2/MUSK/FGF2/DMD/ICAM1/CTRB2/LUM/FN1/FBN1/COL5A1/EL…
MF	GO:0005201	extracellular matrix structural constituent	102	-0.587412	-2.56425	1e-10	1.66898e-08	1.37225e-08	1204	tags=62%, list=19%, signal=51%	SPON1/EDIL3/COL5A2/COL14A1/SPARC/OPTC/MFGE8/HSPG2/COL10A1/VWF/FBLN5/LTBP1/SRPX/COL4A1/ABI3BP/CCN1/ASPN/NID2/LUM/FN1/FBN1/COL5A1/ELN/HAPLN1/COL1A2/COL3A1/COL8A1/COL6A1/COL6A2/TNXB/COL5A3/ANOS1/COL15A1/DCN/FGL2/COL8A2/LTBP2/CTHRC1/LAMA1/COL11A1/LAMA2/PODN/IGFBP7/THBS1/TGFBI/LAMA4/LAMC2/VCAN/EFEMP1/DPT/PRELP/FBLN2/COL1A1/COL12A1/TINAGL1/COL6A3/CHI3L1/MXRA5/POSTN/THBS2/MFAP5/COMP/ACAN
MF	GO:0005539	glycosaminoglycan binding	119	-0.553289	-2.47504	1e-10	1.66898e-08	1.37225e-08	1477	tags=61%, list=24%, signal=48%	LTF/JCHAIN/LXN/ECM2/LAYN/TMEM184A/STAB1/TGFBR2/SERPINE2/CXCL8/ADAMTSL5/FSTL1/FBLN7/MPO/NRP1/ADGRG1/SPOCK3/ADAMTS1/SULF2/PCOLCE2/CCN1/CCN2/EPYC/FGF2/FGF1/SAA1/SERPINA5/FN1/FBN1/COL5A1/HAPLN3/HAPLN1/CCDC80/GPNMB/CCL7/CCN3/TNXB/CD44/COL5A3/ADAMTS15/ANOS1/LIPC/DCN/NAV2/LIPG/LTBP2/NRP2/COL11A1/CCN5/CLEC3B/SULF1/SEMA5A/THBS1/LAMC2/ADAMTS5/VCAN/BMP4/PRELP/SMOC1/CXCL6/SOD3/H1-1/CRISPLD2/VIT/POSTN/CEMIP/S…
MF	GO:0008201	heparin binding	87	-0.57725	-2.4685	1.05132e-10	1.66898e-08	1.37225e-08	1269	tags=60%, list=20%, signal=48%	SERPINE2/CXCL8/ADAMTSL5/FSTL1/FBLN7/MPO/NRP1/ADGRG1/ADAMTS1/PCOLCE2/CCN1/CCN2/FGF2/FGF1/SAA1/SERPINA5/FN1/FBN1/COL5A1/CCDC80/GPNMB/CCL7/CCN3/TNXB/COL5A3/ADAMTS15/ANOS1/LIPC/NAV2/LIPG/LTBP2/NRP2/COL11A1/CCN5/CLEC3B/THBS1/LAMC2/ADAMTS5/BMP4/PRELP/SMOC1/CXCL6/SOD3/H1-1/CRISPLD2/POSTN/SLIT3/THBS2/FGF7/GREM2/CCN4/COMP
MF	GO:0005198	structural molecule activity	296	-0.431948	-2.07679	1e-10	1.66898e-08	1.37225e-08	1339	tags=40%, list=21%, signal=33%	SNTB1/KRT80/NID1/LAMC1/DST/CRYBG3/ANK1/NEXN/SPON1/EDIL3/COL5A2/TPM2/TTN/PLP1/COL14A1/AHNAK/ACTN1/SPARC/MAP1B/OPTC/HSPB2/KRT38/MFGE8/HSPG2/ACTA1/KRT31/COL10A1/VWF/CLDN5/FBLN5/LTBP1/SRPX/COL4A1/PPL/SPTA1/TPM1/ABI3BP/CCN1/ASPN/HMOX1/NID2/FLG2/DMD/LUM/CLDN14/FN1/ANKRD2/KRT13/CRYAB/FBN1/COL5A1/KRT23/ELN/DSP/KRT32/HAPLN1/EPB41L4B/COL1A2/COL3A1/COL8A1/COL6A1/UPK1B/HSPB6/COL6A2/TNXB/COL5A3/ANOS1/COL15A1/…
REACT	R-HSA-6805567	Keratinization	42	-0.700057	-2.60945	1.61674e-10	2.39548e-08	1.80395e-08	1163	tags=74%, list=19%, signal=61%	LIPJ/CDSN/PERP/KRT38/KRT31/PPL/KRTAP2-4/KRT13/KRT23/KRTAP4-11/DSP/KRT32/KRTAP2-2/KRT86/TGM5/DSG2/DSC3/PKP3/FLG/KRTAP2-3/KRT33B/LCE3A/KRT15/KRT19/KRT81/KRTAP1-1/KRT14/KRT7/KRT16/KRTAP1-5/RPTN
KEGG	hsa04820	Cytoskeleton in muscle cells	159	-0.530857	-2.4745	1e-10	2.97e-08	2.37895e-08	1683	tags=63%, list=27%, signal=47%	ANK2/LMNA/CAPN3/PDLIM5/ITGA5/FLNC/ITGB1/SSPN/PDLIM4/TLN1/ITGA4/SYNE1/COL4A2/MYH3/SDC3/ITGA2/ITGAV/SNTB1/NID1/ITGA10/FHL1/MYBPHL/ITGA6/MYL4/SDC1/COL5A2/TPM2/TTN/AMPD3/MYH9/ITGA7/SDC4/PDLIM2/HSPG2/ACTA1/LDB3/COL4A1/LMOD3/TNNC1/SGCG/TPM1/TNNI1/TNNT2/MYOZ2/FHL2/MYOM3/NID2/DMD/FN1/ANKRD2/FBN1/COL5A1/ELN/LMOD1/DSP/MYH13/COL1A2/TNNI2/COL3A1/ITGA3/COL6A1/COL6A2/COL5A3/FMN2/MYH2/DCN/ITGB8/MYBPH/PDLIM3/MYH…
BP	GO:0006261	DNA-templated DNA replication	80	0.508975	2.99341	1e-10	3.63636e-08	2.70431e-08	2199	tags=85%, list=35%, signal=56%	KHDC3L/CAMSAP3/NUGGC/ORC1/PRIM1/BLM/E2F8/MCM2/MCM7/TIMELESS/CDC7/EME1/ORC6/CDC45/GINS4/GINS1/MCM3/POLE/GMNN/TICRR/RFC4/RFC3/MCM10/RECQL4/ATAD5/CHTF18/TONSL/LIG1/SLFN11/RFC2/GINS3/DBF4B/MCM8/GINS2/FEN1/CDT1/DNA2/PARP1/MCM4/CDK2/DDX11/RFC5/TRAIP/MCM5/POLD1/POLE2/TWNK/MGME1/TIPIN/CDC6/RAD51/POLG2/PCNA/POLA2/FBXO5/POLA1/DBF4/POLE3/CENPS/MCM6/CENPX/POLQ/RPA1/DSCC1/POLD3/POLB/CCNE2/RFWD3
BP	GO:0045229	external encapsulating structure organization	183	-0.520582	-2.44211	1e-10	3.63636e-08	2.70431e-08	1591	tags=57%, list=25%, signal=44%	ITGB1/MMP24/PHLDB2/THSD4/B4GALT1/COL16A1/MMP16/ANGPTL7/ADAMTS9/COL4A2/LAMB2/RECK/ECM2/SERAC1/QSOX1/HRNR/MMP14/ADAMTS16/NID1/LAMC1/ADAMTSL5/HAS3/COL5A2/COL14A1/TGFBR1/OPTC/ADAMTS7/LRP1/MYO1E/DPP4/ADAMTS14/COL10A1/ADAMTS1/FBLN5/SULF2/COL4A1/FAP/ABI3BP/CCN1/LOX/MMP19/ADAMTS19/OLFML2B/FOXC1/CREB3L1/NTN4/MMP2/NID2/FOXF1/LARGE1/LUM/SLC2A10/COL5A1/ELN/CCDC80/COL1A2/COL3A1/AGT/LOXL3/ADAMTS6/COL8A1/COL6A1…
BP	GO:0030198	extracellular matrix organization	182	-0.519449	-2.43619	1e-10	3.63636e-08	2.70431e-08	1591	tags=57%, list=25%, signal=44%	ITGB1/MMP24/PHLDB2/THSD4/B4GALT1/COL16A1/MMP16/ANGPTL7/ADAMTS9/COL4A2/LAMB2/RECK/ECM2/SERAC1/QSOX1/MMP14/ADAMTS16/NID1/LAMC1/ADAMTSL5/HAS3/COL5A2/COL14A1/TGFBR1/OPTC/ADAMTS7/LRP1/MYO1E/DPP4/ADAMTS14/COL10A1/ADAMTS1/FBLN5/SULF2/COL4A1/FAP/ABI3BP/CCN1/LOX/MMP19/ADAMTS19/OLFML2B/FOXC1/CREB3L1/NTN4/MMP2/NID2/FOXF1/LARGE1/LUM/SLC2A10/COL5A1/ELN/CCDC80/COL1A2/COL3A1/AGT/LOXL3/ADAMTS6/COL8A1/COL6A1/TNXB…
BP	GO:0043062	extracellular structure organization	183	-0.517581	-2.42803	1e-10	3.63636e-08	2.70431e-08	1591	tags=57%, list=25%, signal=44%	ITGB1/MMP24/PHLDB2/THSD4/B4GALT1/COL16A1/MMP16/ANGPTL7/ADAMTS9/COL4A2/LAMB2/RECK/ECM2/SERAC1/QSOX1/MMP14/ADAMTS16/NID1/LAMC1/ADAMTSL5/HAS3/COL5A2/COL14A1/TGFBR1/OPTC/ADAMTS7/LRP1/MYO1E/DPP4/ADAMTS14/COL10A1/ADAMTS1/FBLN5/SULF2/COL4A1/FAP/ABI3BP/CCN1/LOX/MMP19/ADAMTS19/OLFML2B/FOXC1/CREB3L1/NTN4/MMP2/NID2/FOXF1/LARGE1/LUM/SLC2A10/COL5A1/ELN/CCDC80/COL1A2/COL3A1/AGT/LOXL3/ADAMTS6/COL8A1/COL6A1/TNXB…
BP	GO:0051276	chromosome organization	246	0.344317	2.38496	1e-10	3.63636e-08	2.70431e-08	2623	tags=80%, list=42%, signal=48%	TERT/SYCP1/CHMP4C/TEX15/MEIOB/TAL1/KIF25/MAPK15/HFM1/HHEX/RAD21L1/MYBL2/MAPT/KIF4B/SYCE3/EZH2/MND1/RAD54L/ESPL1/NUSAP1/BLM/PLK1/EXO1/H1-0/NASP/CDCA5/AURKB/KIF18B/MCM2/NCAPH/MCM7/BANF1/OIP5/BUB1B/SPC25/KIF2C/HNRNPD/HNRNPA2B1/NUF2/CDC20/CDK1/MSH5/CDC45/ZWINT/GINS4/CENPH/GINS1/MCM3/USP44/UBE2C/SPAG5/HMGB3/HMGB2/SKA3/RFC4/RFC3/RMI2/TACC3/RECQL4/ATF7IP2/CHTF18/CENPV/FANCD2/PSRC1/RFC2/CDCA8/CCNB1/CENPA…
BP	GO:0051146	striated muscle cell differentiation	166	-0.491634	-2.28907	1e-10	3.63636e-08	2.70431e-08	1814	tags=59%, list=29%, signal=43%	TBX18/PLEC/CASQ1/WDR1/KLF5/MEF2C/BVES/SIX1/LMNA/CAPN3/NIBAN2/PDLIM5/FLNC/ITGB1/POPDC3/FZD7/FOXP1/IRX3/ALPK3/TANC1/SYNE1/CD9/MYH3/ERVW-1/AKAP6/HEY2/MMP14/PDGFRB/DLL1/NOX4/SDC1/TTN/COL14A1/MYH9/CDH2/DOCK5/NFATC2/ASB2/BHLHE41/CAV3/ACTA1/KLHL41/PRKG1/LDB3/GDF15/LMOD3/TPM1/TNNT2/RCAN1/MYOZ2/FHL2/MYOM3/EHD2/DKK1/LARGE1/ALPK2/RIPOR2/HOPX/LMOD1/RGS4/IGFBP5/COL6A1/MYO18B/CCN3/GREM1/ADAMTS15/PLPP7/KCNJ8/PR…
BP	GO:0042692	muscle cell differentiation	212	-0.482276	-2.28556	1e-10	3.63636e-08	2.70431e-08	1696	tags=54%, list=27%, signal=41%	MEF2C/BVES/ANK2/SIX1/LMNA/CAPN3/NIBAN2/PDLIM5/FLNC/ITGB1/POPDC3/FZD7/FOXP1/IRX3/PRDM6/ALPK3/TANC1/SYNE1/CD9/MYH3/LAMB2/ERVW-1/AKAP6/HEY2/MMP14/NID1/ZEB1/LAMC1/PDGFRB/DLL1/NOX4/RORA/SDC1/TTN/COL14A1/MYH9/ACTN1/TMEM204/WNT5B/CDH2/DOCK5/NFATC2/ASB2/BHLHE41/CAV3/ACTA1/KLHL41/PRKG1/LDB3/GDF15/LMOD3/TPM1/LOX/TNNT2/ADM/RCAN1/MYOZ2/FHL2/MYOM3/EHD2/FOXF1/DKK1/LARGE1/DMD/ALPK2/RIPOR2/HOPX/LMOD1/RGS4/IGFBP5…
BP	GO:0003012	muscle system process	219	-0.461824	-2.19758	1e-10	3.63636e-08	2.70431e-08	1593	tags=51%, list=25%, signal=39%	TACR1/PRKCA/UTRN/FOXP1/SSPN/ATP2B4/SLC8A3/SCN1B/IL6ST/MYH3/CHRND/TACR2/AKAP6/ITGA2/RYR3/HEY2/SNTB1/CAMK2D/CACNA1C/MYL4/PLN/SCN9A/TPM2/TTN/COL14A1/KCNMA1/CALD1/FXYD1/DOCK5/ADORA1/FBXO32/CAV3/ACTA1/KLHL41/PRKG1/PDE5A/MYLK/CNN1/SULF2/LMOD3/IL1B/TNNC1/TPM1/TNNI1/TNNT2/KCNE1/MYOZ2/HMOX1/ACTA2/LARGE1/DMD/JSRP1/ANKRD2/CRYAB/LMOD1/DSP/MYH13/P2RX6/SPHK1/MYOF/TNNI2/AGT/RGS4/IGFBP5/COL6A1/MYH2/PRKAG3/KCNJ8/…
BP	GO:0061061	muscle structure development	333	-0.442987	-2.17076	1e-10	3.63636e-08	2.70431e-08	1696	tags=50%, list=27%, signal=38%	MEF2C/BVES/ANK2/LGALS1/SIX1/LMNA/PLCB1/CAPN3/NIBAN2/PDLIM5/FLNC/ITGB1/POPDC3/FZD7/UTRN/FOXP1/GSC/IRX3/PRDM6/PDLIM4/ALPK3/TANC1/FLNB/SYNE1/CD9/MYH3/CHRND/LAMB2/ERVW-1/AKAP6/ARID5B/HEY2/MMP14/NID1/ZEB1/LAMC1/PDGFRB/FHL1/DLL1/WNT2/NOX4/GPC1/RORA/MAFF/SDC1/TTN/COL14A1/TGFBR1/MYH9/VAMP5/ACTN1/ITGA7/TMEM204/HSPB2/WNT5B/CDH2/DOCK5/NFATC2/ASB2/PDLIM2/BHLHE41/CAV3/ACTA1/JPH2/KLHL41/PRKG1/LDB3/MYLK/GDF15/L…
BP	GO:0001568	blood vessel development	360	-0.416725	-2.04599	1e-10	3.63636e-08	2.70431e-08	2044	tags=57%, list=33%, signal=41%	EFEMP2/ACVR1/SLC1A1/TYMP/ZFPM2/SPRY2/IL18/VEGFA/SAT1/TLR3/ID1/ANXA2/ANGPTL4/FKBP10/NPR2/HIPK2/APLN/SMAD7/ENG/GPER1/NOTCH2/TJP1/NOG/LOXL1/SASH1/FOXC2/IL12A/PARVA/ACVRL1/KLF5/PTPRJ/PKD2/MEF2C/GADD45A/FLNA/SIX1/AMOTL2/DDAH1/C1GALT1/NIBAN2/PRRX1/FOSL1/ITGA5/ITGB1/JUNB/PRKCA/TNFSF12/B4GALT1/ATP2B4/AQP1/ADAMTS9/ANXA3/RHOB/LEPR/CEMIP2/SERPINB7/COL4A2/RECK/MMRN2/NDST1/AHR/SOCS3/BMPER/ITGAV/NPR3/HEY2/MMP1…
BP	GO:0001944	vasculature development	376	-0.413463	-2.03493	1e-10	3.63636e-08	2.70431e-08	2044	tags=57%, list=33%, signal=41%	EFEMP2/ACVR1/SLC1A1/TYMP/ZFPM2/SPRY2/IL18/VEGFA/SAT1/TLR3/ID1/ANXA2/ANGPTL4/FKBP10/NPR2/HIPK2/APLN/SMAD7/ENG/GPER1/NOTCH2/TJP1/NOG/LOXL1/SASH1/FOXC2/IL12A/PARVA/ACVRL1/KLF5/PTPRJ/PKD2/MEF2C/GADD45A/FLNA/ERRFI1/SIX1/AMOTL2/DDAH1/C1GALT1/NIBAN2/PRRX1/FOSL1/ITGA5/ITGB1/JUNB/PRKCA/TNFSF12/B4GALT1/ATP2B4/AQP1/ANGPTL7/ADAMTS9/ANXA3/RHOB/LEPR/CEMIP2/SERPINB7/COL4A2/RECK/MMRN2/NDST1/AHR/SOCS3/BMPER/ITGAV…
REACT	R-HSA-69620	Cell Cycle Checkpoints	92	0.455097	2.68747	2.98573e-10	3.79187e-08	2.85552e-08	2449	tags=86%, list=39%, signal=53%	ZNF385A/ORC1/BLM/PLK1/EXO1/AURKB/MCM2/MCM7/CDC25A/CDC7/BUB1B/SPC25/KIF2C/NUF2/CDC20/CDK1/ORC6/CDC45/CDC25C/ZWINT/MDC1/CENPH/MCM3/UBE2C/RFC4/GTSE1/RFC3/RMI2/MCM10/CENPM/RFC2/CENPU/CDCA8/CCNB1/CENPA/MCM8/KNTC1/MAD2L1/SGO1/DNA2/RMI1/MCM4/CDK2/CENPF/RFC5/MCM5/RPA2/INCENP/CCNB2/CDC6/BIRC5/BUB1/CHEK1/CHEK2/NDC80/ITGB3BP/DBF4/CLSPN/NUDC/RAD9A/CENPS/MCM6/NUP107/KIF18A/RPA3/CENPK/RPA1/DSN1/ERCC6L/RCC2/H2A…
BP	GO:0006281	DNA repair	217	0.324649	2.22491	1.32792e-10	4.08591e-08	3.03863e-08	2609	tags=76%, list=42%, signal=46%	SYCP1/KHDC3L/TEX15/MEIOB/PRKCG/TP73/RAD21L1/ANKLE1/WAS/FUS/RAD54L/BLM/PLK1/EXO1/CDCA5/NEIL1/XRCC2/UBE2T/MCM2/MCM7/TIMELESS/CDC7/RAD51AP1/EME1/CDK1/MSH5/CDC45/AUNIP/FANCI/CHAF1B/GTF2H4/BRME1/MDC1/GINS4/FANCA/MCM3/POLE/USP44/HMGB2/TICRR/PARPBP/RFC4/RFC3/DTL/RMI2/RECQL4/FANCD2/RNASEH2A/TONSL/FOXM1/LIG1/RFC2/ARID1A/CHAF1A/MCM8/GINS2/FEN1/DNA2/PARP1/PCLAF/RMI1/MCM4/KIF22/CDK2/CBX8/DDX11/RFC5/TRAIP/MCM…
BP	GO:0048514	blood vessel morphogenesis	318	-0.411239	-2.01095	1.25549e-10	4.08591e-08	3.03863e-08	2044	tags=58%, list=33%, signal=41%	EFEMP2/ACVR1/SLC1A1/TYMP/ZFPM2/SPRY2/IL18/VEGFA/SAT1/TLR3/ID1/ANXA2/ANGPTL4/FKBP10/NPR2/HIPK2/APLN/SMAD7/ENG/NOTCH2/TJP1/NOG/SASH1/FOXC2/IL12A/PARVA/ACVRL1/KLF5/PTPRJ/PKD2/GADD45A/FLNA/SIX1/AMOTL2/DDAH1/C1GALT1/NIBAN2/PRRX1/ITGA5/ITGB1/JUNB/PRKCA/TNFSF12/B4GALT1/ATP2B4/AQP1/ADAMTS9/ANXA3/RHOB/LEPR/CEMIP2/COL4A2/RECK/MMRN2/BMPER/ITGAV/NPR3/HEY2/MMP14/STAB1/TGFBR2/HIF1A/PDGFRB/ANPEP/IL12B/DLL1/CXCL…
BP	GO:0035239	tube morphogenesis	418	-0.380608	-1.88176	3.35112e-10	9.57463e-08	7.1205e-08	1709	tags=47%, list=27%, signal=37%	PTPRJ/PKD2/MEF2C/GADD45A/FLNA/SIX1/TNC/AMOTL2/DDAH1/C1GALT1/NIBAN2/PRRX1/ITGA5/ITGB1/JUNB/PRKCA/TNFSF12/SFRP5/FOXP1/IRX3/B4GALT1/ATP2B4/AQP1/ADAMTS9/ANXA3/RHOB/LEPR/CEMIP2/COL4A2/RECK/MMRN2/BMPER/ITGAV/NPR3/HEY2/ESR1/MMP14/ADAMTS16/STAB1/TGFBR2/ZEB1/HIF1A/PDGFRB/ANPEP/IL12B/DLL1/CXCL8/TNFRSF12A/WNT2/RORA/HHIP/CSF1/MET/TGFBR1/MYH9/HOXA1/SPARC/KLF2/NRP1/ADGRG1/SDC4/NR3C1/KIF26B/GREB1L/LRP1/THY1/CAL…
MF	GO:1901681	sulfur compound binding	120	-0.518009	-2.31758	7.80485e-10	9.91216e-08	8.14991e-08	1269	tags=49%, list=20%, signal=40%	SERPINE2/CXCL8/ADAMTSL5/FSTL1/FBLN7/HS3ST5/MPO/NRP1/ADGRG1/LRP1/ADAMTS1/SULT1C3/PCOLCE2/CCN1/CD34/CCN2/FGF2/FGF1/SAA1/SERPINA5/FN1/FBN1/COL5A1/CCDC80/GPNMB/CCL7/CCN3/TNXB/COL5A3/ADAMTS15/ANOS1/LIPC/NAV2/LIPG/LTBP2/NRP2/COL11A1/CCN5/CLEC3B/SEMA5A/CHST15/THBS1/LAMC2/ADAMTS5/BMP4/PRELP/SMOC1/CXCL6/SOD3/H1-1/CRISPLD2/POSTN/FST/SLIT3/THBS2/FGF7/GREM2/CCN4/COMP
BP	GO:0006260	DNA replication	125	0.392846	2.55357	5.54369e-10	1.47832e-07	1.0994e-07	2533	tags=85%, list=40%, signal=52%	KHDC3L/CAMSAP3/NUGGC/NPM2/ORC1/PRIM1/BLM/NASP/E2F8/MCM2/MCM7/TIMELESS/CDC25A/CDC7/GLI1/EME1/CDK1/ORC6/CDC45/CHAF1B/GINS4/GINS1/MCM3/POLE/GMNN/TICRR/RFC4/RFC3/DTL/RMI2/MCM10/RECQL4/ATAD5/CHTF18/RNASEH2A/TONSL/LIG1/SLFN11/RFC2/CHAF1A/GINS3/DBF4B/MCM8/GINS2/FEN1/CDT1/DNA2/PARP1/PCLAF/RMI1/MCM4/TOP1MT/CDK2/DDX11/RFC5/TRAIP/MCM5/POLD1/RPA2/POLE2/TWNK/MGME1/CTC1/TIPIN/CDC6/RAD51/PIF1/POLG2/PCNA/POLA2/F…
CC	GO:0000228	nuclear chromosome	96	0.422791	2.57449	3.3376e-09	1.76008e-07	1.2643e-07	2531	tags=88%, list=40%, signal=53%	SYCP1/CAMSAP3/SYCP2L/SYN1/SINHCAF/SYCE3/ORC1/PRIM1/BLM/PLK1/MCM2/NCAPH/MCM7/TIMELESS/EME1/ORC6/CDC45/GINS4/GINS1/MCM3/POLE/MACROH2A2/MCM10/TONSL/GINS3/NEK2/GINS2/HDAC1/PARP1/MCM4/SUV39H1/MCM5/POLD1/TOP2A/SYCE2/EP400/RPA2/NCAPG/POLE2/INCENP/SMC1A/TIPIN/RAD51/BIRC5/ANP32E/PCNA/POLA2/TARDBP/NCAPD3/TOP1/POLA1/CHEK1/ZMIZ2/RAD9A/POLE3/MCM6/NCAPG2/PSMC3IP/PHF12/RPA3/RPA1/PRPF19/NCAPD2/CCNB1IP1/RUVBL1/H2…
CC	GO:0000775	chromosome, centromeric region	100	0.415186	2.5322	3.39931e-09	1.76008e-07	1.2643e-07	2480	tags=81%, list=40%, signal=50%	SYCP1/CHMP4C/SYCP2L/EZH2/PLK1/CDCA5/AURKB/OIP5/BUB1B/SPC25/KIF2C/NUF2/CDC20/ZWINT/CENPH/SPAG5/SKA3/CENPV/CENPM/SEPTIN6/CENPU/CDCA8/CCNB1/CENPA/NEK2/KNTC1/MAD2L1/SGO1/CDT1/SUV39H1/KIF22/ZNF618/TEX14/CENPF/TTK/AURKA/TOP2A/NCAPG/INCENP/SMC1A/HJURP/CHAMP1/MTBP/MIS18A/BIRC5/BUB1/NCAPD3/HELLS/CENPW/DNMT3A/NDC80/ITGB3BP/SMARCD1/KDM4D/POLE3/CENPS/SMARCC1/NUP107/CENPX/KIF18A/DNMT1/CENPK/KNSTRN/DSCC1/DSN1/…
BP	GO:0006954	inflammatory response	319	-0.405863	-1.98381	6.83568e-10	1.70892e-07	1.2709e-07	1452	tags=41%, list=23%, signal=33%	IL6ST/LXN/NLRX1/TIMP1/CXCL3/NDST1/AHR/SOCS3/NEK7/ESR1/STAB1/METRNL/SOCS5/HIF1A/IL12B/CCL21/CXCL8/WFDC1/NOX4/RORA/CSF1/CRH/SCN9A/PLP1/OSMR/BIRC3/NFKBIZ/RAB44/CYP19A1/NR3C1/DUSP10/LGALS2/A2M/LRP1/ADORA1/IER3/CCL2/HSPG2/IL5/F3/LACC1/C3/CCR7/TNFSF4/FABP4/IL16/IL1B/CHST2/PTGIR/TNFAIP3/ETS1/GBP2/ADM/AIM2/HMOX1/BST1/FOSL2/CXCR3/OLR1/CD28/NT5E/IL1R2/FOXF1/LARGE1/IL34/SAA1/FN1/FPR2/SEMA7A/EGFR/F2RL1/AXL/S…
MF	GO:0005178	integrin binding	102	-0.530673	-2.31656	1.58722e-09	1.67981e-07	1.38116e-07	1599	tags=62%, list=26%, signal=47%	ITGA5/ITGB1/PRKCA/UTRN/COL16A1/TLN1/ITGA4/CD9/LAMB2/ECM2/FERMT2/ITGA2/ITGAV/MMP14/ITGA10/DST/ITGA6/EDIL3/MYH9/ACTN1/ITGA7/THY1/MFGE8/VWF/FBLN5/IL1B/FAP/CCN1/CXCL12/CCN2/FGF2/FGF1/ICAM1/FN1/FBN1/COL5A1/SEMA7A/EGFR/GPNMB/COL3A1/ITGA3/CCN3/TNXB/VCAM1/ITGB8/SPP1/CCN5/THBS1/ITGB3/TGFBI/PLPP3/ADAMTS5/SVEP1/ITGA8/IBSP/ITGB6/IGF2/ITGBL1/ITGA11/ESM1/GFRA1/CCN4/COMP
REACT	R-HSA-68877	Mitotic Prometaphase	77	0.46785	2.68936	2.42453e-09	2.69426e-07	2.02895e-07	2567	tags=88%, list=41%, signal=53%	TUBB8/TUBB4A/PRKAR2B/TUBB2B/PLK1/CDCA5/AURKB/NCAPH/BUB1B/SPC25/KIF2C/NUF2/CDC20/CDK1/ZWINT/CEP72/CENPH/CENPM/CENPU/CDCA8/CCNB1/CENPA/NEK2/KNTC1/MAD2L1/SGO1/CEP152/TUBA8/CENPF/HAUS1/NCAPG/INCENP/CCNB2/SMC1A/HAUS8/BIRC5/BUB1/PLK4/NDC80/ITGB3BP/NUDC/CENPS/NINL/NUP107/KIF18A/CENPK/DSN1/NCAPD2/CNTRL/TUBA3D/ERCC6L/RCC2/CENPJ/PDS5B/YWHAE/CENPI/CENPE/SMC4/HAUS5/NUP160/CENPO/RAD21/PPP1CC/SMC2/SMC3/TUBGCP3…
BP	GO:0007507	heart development	265	-0.415876	-2.01494	1.46309e-09	3.44256e-07	2.56018e-07	1909	tags=54%, list=30%, signal=39%	DLC1/RARB/FGFRL1/APLN/SMAD7/ENG/GPER1/NOTCH2/SMAD3/NOG/TBX18/PLEC/FOXC2/PARVA/PDLIM7/ACVRL1/PKD2/PIM1/MEF2C/BVES/ANK2/FLNA/SIX1/LMNA/PDLIM5/PCSK5/FES/ITGB1/POPDC3/FZD7/FOXP1/IRX3/PDLIM4/ALPK3/ADAMTS9/SYNE1/NDST1/AKAP6/FOXL1/RPS6KA2/HEY2/TGFBR2/HIF1A/PDGFRB/DLL1/CACNA1C/WNT2/NOX4/SEMA3C/PLN/TTN/COL14A1/TGFBR1/NRP1/GREB1L/ASB2/PDLIM2/CAV3/JPH2/NKX3-1/PRKG1/ADAMTS1/LDB3/CLDN5/DHRS3/TNNC1/SGCG/SNAI2/…
REACT	R-HSA-176187	Activation of ATR in response to replication stress	27	0.68297	3.07428	3.74085e-09	3.69513e-07	2.78267e-07	2004	tags=100%, list=32%, signal=68%	ORC1/MCM2/MCM7/CDC25A/CDC7/ORC6/CDC45/CDC25C/MCM3/RFC4/RFC3/MCM10/RFC2/MCM8/MCM4/CDK2/RFC5/MCM5/RPA2/CDC6/CHEK1/DBF4/CLSPN/RAD9A/MCM6/RPA3/RPA1
REACT	R-HSA-68886	M Phase	117	0.38791	2.46715	5.59628e-09	4.97509e-07	3.74656e-07	2567	tags=79%, list=41%, signal=48%	TUBB8/TUBB4A/CHMP4C/NUP210/PRKAR2B/ESPL1/TUBB2B/PLK1/CDCA5/AURKB/NCAPH/BANF1/BUB1B/SPC25/KIF2C/NUF2/CDC20/CDK1/ZWINT/CEP72/CENPH/LMNB1/UBE2C/CENPM/CENPU/CDCA8/CCNB1/CENPA/NEK2/KNTC1/MAD2L1/SGO1/VRK1/CEP152/TUBA8/CENPF/TMPO/HAUS1/NCAPG/NDC1/INCENP/CCNB2/SMC1A/LBR/HAUS8/BIRC5/BUB1/PTTG1/PLK4/FBXO5/NCAPD3/CTDNEP1/NDC80/ITGB3BP/NUDC/CENPS/NCAPG2/PPP2R2A/NINL/NUP107/KIF18A/NUP35/CENPK/DSN1/NCAPD2/CNTR…
MF	GO:0050840	extracellular matrix binding	42	-0.655419	-2.46522	5.2232e-09	4.73818e-07	3.8958e-07	1389	tags=76%, list=22%, signal=60%	ITGA2/ITGAV/NID1/ADAMTSL5/THSD1/ITGA6/GPC1/SPARC/ADGRG1/LGALS3/LTBP1/CCN1/OLFML2B/NTN4/ELN/ITGA3/SSC5D/TNXB/ADAMTS15/DCN/SPP1/LTBP2/LRRC15/COL11A1/THBS1/ITGB3/TGFBI/ADAMTS5/SMOC1/FBLN2/TINAGL1/CLEC14A
REACT	R-HSA-68962	Activation of the pre-replicative complex	26	0.68286	3.03945	6.52687e-09	5.2749e-07	3.97234e-07	2004	tags=100%, list=32%, signal=68%	ORC1/PRIM1/MCM2/MCM7/CDC7/ORC6/CDC45/MCM3/POLE/GMNN/MCM10/MCM8/CDT1/MCM4/CDK2/MCM5/RPA2/POLE2/CDC6/POLA2/POLA1/DBF4/POLE3/MCM6/RPA3/RPA1
BP	GO:0060537	muscle tissue development	205	-0.440781	-2.08154	2.5838e-09	5.74177e-07	4.27007e-07	1912	tags=57%, list=31%, signal=41%	NPR2/RARB/SMAD7/ENG/NOTCH2/SMAD3/NOG/TBX18/PLEC/CASQ1/FOXC2/KLF5/PKD2/PIM1/MEF2C/BVES/SIX1/LMNA/NIBAN2/PDLIM5/FES/ITGB1/POPDC3/FZD7/FOXP1/IRX3/ALPK3/FLNB/ADAMTS9/SYNE1/CHRND/AKAP6/HEY2/PDGFRB/DLL1/WNT2/NOX4/GPC1/MAFF/SEMA3C/PLN/TTN/COL14A1/TGFBR1/VAMP5/ASB2/CAV3/ACTA1/JPH2/KLHL41/PRKG1/MYLK/LMOD3/FOXL2/TNNC1/SGCG/TPM1/LOX/TNNI1/TNNT2/FOXC1/RCAN1/MYOZ2/FOSL2/FHL2/FGF2/DKK1/LARGE1/DMD/ALPK2/HOPX/EL…
BP	GO:0007167	enzyme-linked receptor protein signaling pathway	441	-0.363624	-1.80191	3.66015e-09	7.70559e-07	5.73052e-07	1462	tags=37%, list=23%, signal=30%	PLCE1/IL6ST/COL4A2/CD109/FERMT2/MMRN2/NDST1/SOCS3/BMPER/BCAR3/ARID5B/SORBS1/PLAT/TGFBR2/ZEB1/SOCS5/NREP/HIF1A/PDGFRB/IL12B/DLL1/RGMB/MAGI2/CBLB/GPC1/HHIP/CSF1/MET/FSTL1/IGFBP4/GHR/TGFBR1/VASN/TMEM204/DAB2/NRP1/UBASH3B/MVP/LRP1/PTPRE/HTRA4/MYO1E/ARHGEF28/CRIM1/CAV3/F3/RUNX2/NKX3-1/FGF16/CLDN5/PRLR/LTBP1/ACVR1C/SULF2/GDF15/COL4A1/IL1B/HTRA3/ANGPT1/CCN1/TGFB1I1/LOX/SHISA2/PTGIR/SAMD12/FOXC1/ASPN/CRE…
REACT	R-HSA-72163	mRNA Splicing - Major Pathway	52	0.523194	2.79674	1.54623e-08	1.1455e-06	8.62631e-07	2695	tags=94%, list=43%, signal=54%	SRSF12/FUS/POLR2F/HNRNPD/HNRNPA2B1/UPF3B/SRRM1/HNRNPA3/SRRM2/LUC7L3/SNRPF/SNRPA1/SF3A2/CHERP/HNRNPA1/SF1/PNN/SNRPB/PCBP2/SNRPE/PPIH/DDX39B/SNRPD1/SNRPA/MAGOH/HNRNPM/SF3A1/LSM5/PRPF19/SNRNP200/SRSF7/RBMX/PRCC/WBP11/PPIL1/SF3B4/SRSF2/LSM2/PQBP1/NSRP1/PRPF38A/LSM4/SRRT/SRSF9/TCERG1/SNRPG/HNRNPC/ACIN1/POLR2H
BP	GO:0071363	cellular response to growth factor stimulus	323	-0.391196	-1.91481	5.92746e-09	1.18549e-06	8.81631e-07	1324	tags=38%, list=21%, signal=31%	TGFBR2/ZEB1/NREP/HIF1A/PDGFRB/IL12B/DLL1/CXCL8/RGMB/MAGI2/WNT2/GPC1/HHIP/FSTL1/TGFBR1/VASN/TMEM204/DAB2/NFKBIZ/NRP1/MAP1B/NR3C1/ADAMTS7/HTRA4/CCL2/CRIM1/FEZ1/CAV3/RUNX2/FGF16/CLDN5/LTBP1/ACVR1C/SULF2/GDF15/IL1B/HTRA3/SNAI2/CCN1/TGFB1I1/LOX/SHISA2/FOXC1/ASPN/CREB3L1/MT3/ACTA2/CCN2/FGF2/FGF1/DKK1/DOK5/DCSTAMP/FOXD1/CCBE1/SLC2A10/FBN1/EGFR/NTRK2/COL1A2/SPHK1/CDKN2B/VEPH1/COL3A1/ITGA3/AGT/GRIA1/PDE3A…
MF	GO:0005125	cytokine activity	80	-0.555455	-2.35064	1.48698e-08	1.18029e-06	9.70449e-07	1633	tags=65%, list=26%, signal=49%	BMP1/WNT9A/TNFSF12/IL17B/CLCF1/TIMP1/CXCL3/IL7/IL12B/CCL21/CXCL8/WNT2/CSF1/IL32/TNFSF8/WNT5B/CCL2/IL5/TNFSF4/IL16/GDF15/IL1B/IL11/CXCL12/THNSL2/TNFSF10/FGF2/WNT16/IL34/KITLG/CCL7/GREM1/IFNE/AREG/SPP1/TNFSF15/IL15/INHBA/EDN1/CXCL2/IFNA1/LIF/GDF5/BMP4/CXCL5/CXCL6/IL26/WNT7B/CXCL1/GREM2/IL6/INHBB
REACT	R-HSA-72172	mRNA Splicing	53	0.524042	2.83121	1.90034e-08	1.29954e-06	9.78637e-07	2695	tags=94%, list=43%, signal=54%	SRSF12/FUS/POLR2F/HNRNPD/HNRNPA2B1/UPF3B/SRRM1/HNRNPA3/SRRM2/LUC7L3/SNRPF/SNRPA1/SF3A2/CHERP/HNRNPA1/SF1/PNN/SNRPB/PCBP2/SNRPE/PPIH/DDX39B/SNRPD1/SNRPA/MAGOH/HNRNPM/SF3A1/LSM5/PRPF19/SNRNP200/SRSF7/RBMX/PRCC/WBP11/PPIL1/SF3B4/SRSF2/LSM2/PQBP1/NSRP1/PRPF38A/SNRNP25/LSM4/SRRT/SRSF9/TCERG1/SNRPG/HNRNPC/ACIN1/POLR2H
BP	GO:0051241	negative regulation of multicellular organismal process	467	-0.355386	-1.76739	7.35646e-09	1.40123e-06	1.04207e-06	1500	tags=38%, list=24%, signal=31%	RNLS/ANGPTL7/ADAMTS9/LTF/ITGA4/SCT/CD9/COL4A2/NLRX1/TIMP1/TACR2/MMRN2/IRF1/NPR3/LRRC17/HEY2/PLAT/STAB1/TIGIT/SOCS5/HIF1A/IL12B/C1QTNF1/DLL1/SERPINE2/CBLB/SEMA3C/CRTAM/CRH/PLN/NAV3/TGFBR1/HS3ST5/VASN/CDK6/TRPC5/SPARC/KLF2/NRP1/SDC4/GBP1/DUSP10/UBASH3B/ADAMTS7/THY1/CD74/DOCK5/STC2/ADORA1/STAT1/HSPG2/CD24/CAV3/CYGB/NKX3-1/PRKG1/PDE5A/LGALS3/CCR7/TNFSF4/ADAMTS1/PLAU/CLDN5/SERPINB1/ACVR1C/GDF15/IL1B/H…
REACT	R-HSA-6809371	Formation of the cornified envelope	36	-0.674348	-2.45388	2.25338e-08	1.4309e-06	1.07756e-06	1163	tags=69%, list=19%, signal=57%	LIPJ/CDSN/PERP/KRT38/KRT31/PPL/KRT13/KRT23/DSP/KRT32/KRT86/TGM5/DSG2/DSC3/PKP3/FLG/KRT33B/LCE3A/KRT15/KRT19/KRT81/KRT14/KRT7/KRT16/RPTN
REACT	R-HSA-73886	Chromosome Maintenance	50	0.510818	2.75376	3.39289e-08	2.01085e-06	1.5143e-06	2425	tags=88%, list=39%, signal=54%	TERT/POLR2F/PRIM1/BLM/OIP5/CENPH/RFC4/RFC3/CHTF18/LIG1/CENPM/RFC2/CENPU/CENPA/FEN1/DNA2/GAR1/CDK2/RFC5/POLD1/RPA2/CTC1/HJURP/WRAP53/PIF1/MIS18A/PCNA/POLA2/POLA1/CENPW/ITGB3BP/CENPS/CENPX/RPA3/CENPK/RPA1/DSCC1/DKC1/RUVBL1/H2AX/POLD3/CENPI/RBBP4/CENPO
BP	GO:0001525	angiogenesis	267	-0.404305	-1.96048	1.21292e-08	2.2053e-06	1.64005e-06	1787	tags=51%, list=29%, signal=38%	SASH1/FOXC2/IL12A/PARVA/ACVRL1/KLF5/PTPRJ/GADD45A/FLNA/AMOTL2/DDAH1/C1GALT1/NIBAN2/ITGA5/ITGB1/PRKCA/TNFSF12/B4GALT1/ATP2B4/AQP1/ADAMTS9/ANXA3/RHOB/LEPR/CEMIP2/COL4A2/RECK/MMRN2/BMPER/ITGAV/NPR3/MMP14/STAB1/TGFBR2/HIF1A/PDGFRB/ANPEP/IL12B/DLL1/CXCL8/TNFRSF12A/RORA/TGFBR1/MYH9/SPARC/KLF2/NRP1/ADGRG1/THY1/CALD1/MFGE8/CCL2/STAT1/HSPG2/F3/C3/ADAMTS1/CLDN5/COL4A1/IL1B/HOXA5/FAP/PTPRB/ANGPT1/CCN1/MMP19…
CC	GO:0031674	I band	78	-0.548742	-2.32527	5.51137e-08	2.33482e-06	1.67714e-06	1811	tags=65%, list=29%, signal=47%	PLEC/CASQ1/PARVA/PDLIM7/ANK2/FLNA/CAPN3/PDLIM5/FLNC/PARVB/PDLIM4/ATP2B4/FLNB/FERMT2/RYR3/DST/ANK1/NEXN/CACNA1C/TTN/ACTN1/ASB2/PDLIM2/FBXO32/PALLD/CAV3/JPH2/LDB3/KCNE1/MYOZ2/FHL2/DMD/ANKRD2/CRYAB/KY/MYO18B/SYNC/PDLIM3/SYNPO2/FHOD3/UNC45B/PDLIM1/ANKRD1/SORBS2/MYL9/CACNA1S/DES/MYH7/KRT19/ACTC1/REM1
CC	GO:0030055	cell-substrate junction	221	-0.41644	-1.99322	5.22817e-08	2.33482e-06	1.67714e-06	2527	tags=67%, list=40%, signal=42%	ACTR3/GJA1/REXO2/ERBIN/P4HB/CAP1/PROCR/RSU1/LIMS1/GSN/SCARF2/STARD8/LASP1/CORO1C/CAPN2/SCARB2/PVR/RAC2/COL17A1/ILK/CASS4/VASP/ITGA1/ACTB/MRC2/VCL/TPM4/ADAM10/ACTN4/TRIOBP/ARPC1B/LIMA1/RRAS2/ACTG1/VIM/ITGB5/EHD3/ANXA5/PPFIBP1/ITGB7/ADAM9/TNS1/TLN2/CNN2/MARCKS/DLC1/ARHGAP26/ENG/ALCAM/TNS2/PLEC/CDC42EP1/ZYX/LIMS2/PARVA/CD151/PDLIM7/LPXN/FLNA/TNC/ITGA5/FES/FLNC/PARVB/ITGB1/PHLDB2/ARHGAP31/ABCB4/MISP/…
CC	GO:0005925	focal adhesion	217	-0.416208	-1.99272	6.61457e-08	2.56866e-06	1.84512e-06	2527	tags=67%, list=40%, signal=42%	ACTR3/GJA1/REXO2/P4HB/CAP1/PROCR/RSU1/LIMS1/GSN/SCARF2/STARD8/LASP1/CORO1C/CAPN2/SCARB2/PVR/RAC2/ILK/CASS4/VASP/ITGA1/ACTB/MRC2/VCL/TPM4/ADAM10/ACTN4/TRIOBP/ARPC1B/LIMA1/RRAS2/ACTG1/VIM/ITGB5/EHD3/ANXA5/PPFIBP1/ITGB7/ADAM9/TNS1/TLN2/CNN2/MARCKS/DLC1/ARHGAP26/ENG/ALCAM/TNS2/PLEC/CDC42EP1/ZYX/LIMS2/PARVA/CD151/PDLIM7/LPXN/FLNA/TNC/ITGA5/FES/FLNC/PARVB/ITGB1/PHLDB2/ARHGAP31/ABCB4/MISP/FLNB/TLN1/RHOB…
KEGG	hsa04512	ECM-receptor interaction	58	-0.602078	-2.43353	2.09662e-08	2.40832e-06	1.92905e-06	1657	tags=74%, list=26%, signal=55%	TNC/FRAS1/ITGA5/ITGB1/ITGA4/COL4A2/LAMB2/ITGA2/ITGAV/LAMC1/ITGA10/ITGA6/SDC1/ITGA7/SDC4/HSPG2/VWF/COL4A1/FN1/COL1A2/ITGA3/COL6A1/COL6A2/TNXB/CD44/ITGB8/SPP1/LAMA1/CD36/LAMA2/THBS1/ITGB3/LAMA4/LAMC2/ITGA8/IBSP/ITGB6/COL1A1/COL6A3/ITGA11/THBS2/RELN/COMP
KEGG	hsa04060	Cytokine-cytokine receptor interaction	112	-0.498516	-2.2294	2.43265e-08	2.40832e-06	1.92905e-06	1576	tags=57%, list=25%, signal=44%	TNFSF12/IL17B/CLCF1/LEPR/LTBR/IL6ST/CXCL3/IL7/TGFBR2/IL12B/CCL21/CXCL8/TNFRSF12A/IL21R/CSF1/IL32/GHR/TGFBR1/OSMR/TNFSF8/CCL2/IL5/CCR7/TNFSF4/PRLR/ACVR1C/IL16/GDF15/IL1B/IL11/CXCL12/TNFRSF19/TNFSF10/CXCR3/IL1R2/IL34/IL15RA/CCL7/TNFRSF9/EDA2R/IFNE/TNFSF15/TNFRSF1B/IL15/NGF/INHBA/CXCL2/IL1R1/IFNA1/LIF/GDF5/IL13RA2/IL18R1/BMP4/CXCL5/CSF2RB/IL7R/IL1RL2/CXCL6/IL26/IL1RL1/CXCL1/IL6/INHBB
BP	GO:0030155	regulation of cell adhesion	361	-0.37339	-1.8342	1.50624e-08	2.61955e-06	1.94812e-06	1599	tags=43%, list=26%, signal=34%	ITGA5/FES/PRKCA/FZD7/PHLDB2/UTRN/PLXNB3/COL16A1/TLN1/ITGA4/CORO2B/IL6ST/CD9/LAMB2/ECM2/FERMT2/IRF1/ITGA2/ITGAV/MBP/PEAK1/IL7/MMP14/TGFBR2/NID1/TIGIT/SOCS5/S100A10/LAMC1/IL12B/C1QTNF1/DLL1/CCL21/SERPINE2/CXCL8/CBLB/ITGA6/PRKCE/CSF1/CRTAM/EDIL3/DUSP1/LMO7/CDK6/DAB2/NFKBIZ/CDSN/NRP1/ADGRG1/SDC4/KIF26B/GBP1/DUSP10/UBASH3B/THY1/CD74/DOCK5/DPP4/CCL2/HSPG2/CD55/CD24/PRKG1/PDE5A/LGALS3/CCR7/TNFSF4/NUAK1/…
REACT	R-HSA-69306	DNA Replication	50	0.505009	2.72245	5.16375e-08	2.70034e-06	2.03353e-06	2190	tags=86%, list=35%, signal=56%	ORC1/PRIM1/MCM2/MCM7/CDC7/ORC6/CDC45/GINS4/GINS1/MCM3/POLE/UBE2C/GMNN/RFC4/RFC3/MCM10/LIG1/RFC2/GINS3/MCM8/GINS2/FEN1/CDT1/DNA2/MCM4/CDK2/RFC5/MCM5/POLD1/RPA2/POLE2/CDC6/PCNA/POLA2/POLA1/DBF4/POLE3/MCM6/RPA3/RPA1/H2AX/POLD3/CCNE2
REACT	R-HSA-3000171	Non-integrin membrane-ECM interactions	40	-0.65738	-2.42406	4.95159e-08	2.70034e-06	2.03353e-06	1657	tags=85%, list=26%, signal=63%	TNC/ITGB1/PRKCA/COL4A2/LAMB2/SDC3/ITGA2/ITGAV/LAMC1/ITGA6/SDC1/COL5A2/ACTN1/SDC4/HSPG2/COL10A1/COL4A1/NTN4/FGF2/DMD/FN1/COL5A1/COL1A2/COL3A1/PDGFA/COL5A3/LAMA1/COL11A1/LAMA2/THBS1/ITGB3/LAMA4/LAMC2/COL1A1
BP	GO:0007059	chromosome segregation	176	0.319022	2.11709	2.22533e-08	3.70888e-06	2.75823e-06	2500	tags=76%, list=40%, signal=47%	SYCP1/TUBB8/CHMP4C/TEX15/MEIOB/KIF25/MAPK15/RAD21L1/MYBL2/KIF4B/SYCE3/MND1/ESPL1/NUSAP1/PLK1/CDCA5/AURKB/KIF18B/NCAPH/OIP5/BUB1B/SPC25/KIF2C/NUF2/CDC20/CDK1/MSH5/ZWINT/CENPH/USP44/UBE2C/SPAG5/SKA3/RMI2/TACC3/MKI67/FANCD2/PSRC1/CENPM/CENPU/CDCA8/CCNB1/KIF4A/ARID1A/NEK2/KIFC1/KNTC1/MAD2L1/SGO1/CDT1/KIF22/TEX14/CENPF/TTK/AURKA/KIF14/HAUS1/TPX2/RGS14/TOP2A/SYCE2/STARD9/CEP85/NCAPG/PRC1/NDC1/INCENP/CC…
MF	GO:0030546	signaling receptor activator activity	188	-0.425236	-1.9774	5.26602e-08	3.71547e-06	3.05491e-06	1644	tags=52%, list=26%, signal=40%	QRFP/BMP1/WNT9A/NBL1/TNFSF12/IL17B/CLCF1/METRN/NRG2/SCT/TIMP1/CXCL3/S100A4/IL7/METRNL/OXT/IL12B/DLL1/CCL21/CXCL8/PRKCE/WNT2/CSF1/SEMA3C/CRH/IL32/FGF14/CDC42EP2/TNFSF8/WNT5B/STC2/DPP4/CCL2/IL5/FGF16/LGALS3/TNFSF4/IL16/GDF15/IL1B/IL11/CXCL12/THNSL2/ADM/COLEC10/SEMA3E/TNFSF10/FGF2/FGF1/WNT16/DKK1/IL34/KITLG/FBN1/SEMA7A/EGFR/GPNMB/CCL7/AGT/PDGFA/CCN3/GREM1/POMC/IFNE/AREG/SPP1/TNFSF15/IL15/MACC1/BDNF/…
BP	GO:0070848	response to growth factor	338	-0.379459	-1.85923	2.58024e-08	4.12838e-06	3.07021e-06	1324	tags=36%, list=21%, signal=30%	TGFBR2/ZEB1/NREP/HIF1A/PDGFRB/IL12B/DLL1/CXCL8/RGMB/MAGI2/WNT2/GPC1/HHIP/FSTL1/TGFBR1/VASN/TMEM204/DAB2/NFKBIZ/NRP1/MAP1B/NR3C1/ADAMTS7/HTRA4/CCL2/CRIM1/FEZ1/CAV3/RUNX2/FGF16/CLDN5/LTBP1/ACVR1C/SULF2/GDF15/IL1B/HTRA3/SNAI2/CCN1/TGFB1I1/LOX/SHISA2/FOXC1/ASPN/CREB3L1/MT3/ACTA2/CCN2/FGF2/FGF1/DKK1/DOK5/DCSTAMP/FOXD1/CCBE1/SLC2A10/FBN1/EGFR/NTRK2/COL1A2/SPHK1/CDKN2B/VEPH1/COL3A1/ITGA3/AGT/GRIA1/PDE3A…
REACT	R-HSA-216083	Integrin cell surface interactions	58	-0.588964	-2.38643	8.67691e-08	4.28543e-06	3.2272e-06	1657	tags=74%, list=26%, signal=55%	TNC/ITGA5/ITGB1/COL16A1/ITGA4/COL4A2/ITGA2/ITGAV/ITGA10/ITGA6/COL5A2/ITGA7/HSPG2/COL10A1/VWF/COL4A1/CDH1/ICAM1/LUM/FN1/FBN1/COL5A1/COL1A2/COL3A1/ITGA3/COL8A1/COL6A1/COL6A2/CD44/COL5A3/VCAM1/ITGB8/SPP1/COL8A2/THBS1/ITGB3/ITGA8/IBSP/ITGB6/COL1A1/COL6A3/ITGA11/COMP
BP	GO:0055001	muscle cell development	112	-0.501126	-2.24301	3.04434e-08	4.6836e-06	3.48312e-06	1814	tags=61%, list=29%, signal=44%	TBX18/PLEC/CASQ1/WDR1/BVES/ANK2/SIX1/LMNA/CAPN3/NIBAN2/PDLIM5/FLNC/ITGB1/FOXP1/ALPK3/MYH3/AKAP6/HEY2/PDGFRB/SDC1/TTN/COL14A1/ACTN1/NFATC2/ASB2/CAV3/ACTA1/KLHL41/PRKG1/LDB3/LMOD3/TPM1/LOX/TNNT2/ADM/RCAN1/MYOZ2/FHL2/MYOM3/LARGE1/DMD/ALPK2/LMOD1/RGS4/COL6A1/MYO18B/MEGF10/PRICKLE1/MYBPH/CACNB4/FHOD3/TNNT3/EDN1/BMP4/PDGFRA/ANKRD1/SORBS2/MYL9/MYOG/MYF6/CACNA1S/SGCD/MYH7/KRT19/ACTC1/MYOD1/PI16/COMP
REACT	R-HSA-3000178	ECM proteoglycans	51	-0.604148	-2.35331	1.01006e-07	4.72603e-06	3.55901e-06	1448	tags=71%, list=23%, signal=55%	COL4A2/LAMB2/ITGA2/ITGAV/LAMC1/COL5A2/ITGA7/SPARC/HSPG2/COL4A1/ASPN/MUSK/LUM/FN1/COL5A1/HAPLN1/COL1A2/COL3A1/COL6A1/COL6A2/TNXB/COL5A3/DCN/LAMA1/LAMA2/SERPINE1/ITGB3/LAMA4/VCAN/ITGA8/IBSP/ITGB6/COL1A1/COL6A3/COMP/ACAN
REACT	R-HSA-68882	Mitotic Anaphase	78	0.425091	2.46877	1.18225e-07	5.25509e-06	3.95742e-06	2480	tags=82%, list=40%, signal=50%	TUBB8/TUBB4A/CHMP4C/ESPL1/TUBB2B/PLK1/CDCA5/AURKB/BANF1/BUB1B/SPC25/KIF2C/NUF2/CDC20/CDK1/ZWINT/CENPH/LMNB1/UBE2C/CENPM/CENPU/CDCA8/CCNB1/CENPA/KNTC1/MAD2L1/SGO1/VRK1/TUBA8/CENPF/TMPO/NDC1/INCENP/CCNB2/SMC1A/LBR/BIRC5/BUB1/PTTG1/NDC80/ITGB3BP/NUDC/CENPS/PPP2R2A/NUP107/KIF18A/NUP35/CENPK/DSN1/TUBA3D/ERCC6L/RCC2/POM121/PDS5B/NUP205/RCC1/CENPI/CENPE/NUP188/NUP160/CENPO/RAD21/PPP1CC/SMC3
REACT	R-HSA-2555396	Mitotic Metaphase and Anaphase	79	0.427143	2.49584	1.35836e-07	5.75038e-06	4.3304e-06	2480	tags=82%, list=40%, signal=50%	TUBB8/TUBB4A/CHMP4C/ESPL1/TUBB2B/PLK1/CDCA5/AURKB/BANF1/BUB1B/SPC25/KIF2C/NUF2/CDC20/CDK1/ZWINT/CENPH/LMNB1/UBE2C/CENPM/CENPU/CDCA8/CCNB1/CENPA/KNTC1/MAD2L1/SGO1/VRK1/TUBA8/CENPF/TMPO/NDC1/INCENP/CCNB2/SMC1A/LBR/BIRC5/BUB1/PTTG1/FBXO5/NDC80/ITGB3BP/NUDC/CENPS/PPP2R2A/NUP107/KIF18A/NUP35/CENPK/DSN1/TUBA3D/ERCC6L/RCC2/POM121/PDS5B/NUP205/RCC1/CENPI/CENPE/NUP188/NUP160/CENPO/RAD21/PPP1CC/SMC3
REACT	R-HSA-2500257	Resolution of Sister Chromatid Cohesion	55	0.484498	2.64799	1.53632e-07	6.20813e-06	4.67512e-06	2480	tags=87%, list=40%, signal=53%	TUBB8/TUBB4A/TUBB2B/PLK1/CDCA5/AURKB/BUB1B/SPC25/KIF2C/NUF2/CDC20/CDK1/ZWINT/CENPH/CENPM/CENPU/CDCA8/CCNB1/CENPA/KNTC1/MAD2L1/SGO1/TUBA8/CENPF/INCENP/CCNB2/SMC1A/BIRC5/BUB1/NDC80/ITGB3BP/NUDC/CENPS/NUP107/KIF18A/CENPK/DSN1/TUBA3D/ERCC6L/RCC2/PDS5B/CENPI/CENPE/NUP160/CENPO/RAD21/PPP1CC/SMC3
CC	GO:0034708	methyltransferase complex	37	0.563775	2.6058	2.30419e-07	7.76007e-06	5.57421e-06	2563	tags=97%, list=41%, signal=58%	DYDC2/EZH2/KDM6B/ZC3H13/SNRPF/C17orf49/SNRPB/NCOA6/SNRPE/EPOP/SETD1B/KMT2B/SNRPD1/TAF4/KMT2D/SETD1A/ASH2L/CBX5/WDR4/RUVBL1/HDAC2/PELP1/PAXIP1/PRMT5/PRMT1/JARID2/METTL3/MTF2/HCFC1/RBBP4/WDR77/LAS1L/MEN1/INO80C/ERH/SNRPG
CC	GO:0031091	platelet alpha granule	41	-0.63409	-2.38986	2.33135e-07	7.76007e-06	5.57421e-06	1449	tags=68%, list=23%, signal=53%	CD9/CD109/TIMP1/QSOX1/SERPINE2/LHFPL2/ACTN1/SPARC/A2M/VWF/ISLR/SERPINA5/FN1/SRGN/PDGFA/PHACTR2/SERPINA1/CD36/GAS6/SERPINE1/THBS1/ITGB3/VEGFC/IGF2/HGF/F13A1/THBS2/VAMP7
BP	GO:0006936	muscle contraction	170	-0.445012	-2.07366	5.63725e-08	8.35148e-06	6.21086e-06	1198	tags=51%, list=19%, signal=42%	TACR1/UTRN/SSPN/ATP2B4/SLC8A3/SCN1B/MYH3/CHRND/TACR2/ITGA2/RYR3/SNTB1/CAMK2D/CACNA1C/MYL4/PLN/SCN9A/TPM2/TTN/KCNMA1/CALD1/FXYD1/DOCK5/ADORA1/CAV3/ACTA1/KLHL41/PRKG1/PDE5A/MYLK/CNN1/SULF2/LMOD3/TNNC1/TPM1/TNNI1/TNNT2/KCNE1/ACTA2/LARGE1/DMD/JSRP1/ANKRD2/CRYAB/LMOD1/DSP/MYH13/P2RX6/SPHK1/MYOF/TNNI2/MYH2/KCNJ8/MYBPH/SCN3A/PTGS2/OXTR/MYH8/MYH1/DSG2/KCNA1/TNNT3/KCNJ2/SULF1/EDN1/TBX2/ADRB2/HTR7/RCSD1/KC…
MF	GO:0030545	signaling receptor regulator activity	201	-0.41968	-1.96122	1.41165e-07	8.964e-06	7.37032e-06	1644	tags=51%, list=26%, signal=39%	QRFP/BMP1/WNT9A/NBL1/TNFSF12/IL17B/CLCF1/METRN/NRG2/SCT/TIMP1/CXCL3/S100A4/IL7/METRNL/OXT/IL12B/MRAP2/DLL1/CCL21/CXCL8/PRKCE/WNT2/CSF1/SEMA3C/CRH/IL32/FGF14/CDC42EP2/TNFSF8/WNT5B/STC2/DPP4/CCL2/IL5/FGF16/LGALS3/TNFSF4/IL16/GDF15/LYNX1/IL1B/IL11/CXCL12/THNSL2/ADM/COLEC10/SEMA3E/TNFSF10/FGF2/FGF1/WNT16/DKK1/IL34/KITLG/FBN1/LYPD6B/SEMA7A/EGFR/GPNMB/CCL7/AGT/PDGFA/CCN3/GREM1/POMC/DKK3/IFNE/AREG/SPP1/…
BP	GO:0009887	animal organ morphogenesis	443	-0.351402	-1.74162	8.1927e-08	1.17039e-05	8.70398e-06	1361	tags=37%, list=22%, signal=31%	IL7/ARID5B/HEY2/ESR1/MMP14/ADAMTS16/TGFBR2/ZEB1/PHLDA2/HIF1A/FHL1/DLL1/ITGA6/WNT2/HHIP/CSF1/SEMA3C/GHR/COL5A2/TTN/LCTL/TGFBR1/HOXA1/ETV7/CDSN/PERP/NRP1/NR3C1/KIF26B/GREB1L/CDX1/THY1/CDH2/ASB2/HOXA11/CCL2/STAT1/CAV3/ACTA1/RUNX2/NKX3-1/FGF16/ADAMTS1/MYLK/CLDN5/ANKH/SULF2/FAM20A/FOXL2/HOXA5/DHRS3/TNNC1/SNAI2/TPM1/CCN1/TNNI1/EMX2/TNNT2/TNFAIP3/HOXA3/FOXC1/ADM/ASPN/PTPRM/TENM3/NTN4/CD34/MMP2/FOSL2/FHL…
BP	GO:0030334	regulation of cell migration	469	-0.342477	-1.70477	8.70373e-08	1.20051e-05	8.92803e-06	2241	tags=54%, list=36%, signal=38%	TGFB2/CLIC4/BMPR2/MEAK7/SWAP70/ECM1/MDM2/PTGER4/C5AR1/FER/SPRED1/VCL/OSGIN1/ADAM10/EMILIN1/IL6R/JAG1/RIN2/MAP2K3/CSF1R/ACTN4/SRPX2/PTN/RRAS2/ACTG1/CXCL16/DAPK3/ANGPTL3/ACVR1/MCC/RHOD/SPRY2/SEMA3B/CREB3/MMP28/VEGFA/PTPRG/ADAM9/KANK1/CNN2/DLC1/SMAD7/ENG/TCAF2/PDGFC/TNFRSF14/GPER1/SMAD3/TJP1/NOG/MACF1/SASH1/TMSB4X/FOXC2/IL12A/CD151/NF2/SRGAP1/STK10/ACVRL1/GLIPR2/PTPRJ/MEF2C/GADD45A/FLNA/LMNA/TNC/AMO…
MF	GO:0048018	receptor ligand activity	183	-0.425801	-1.9792	1.90318e-07	1.09865e-05	9.03327e-06	1644	tags=52%, list=26%, signal=40%	QRFP/BMP1/WNT9A/NBL1/TNFSF12/IL17B/CLCF1/METRN/NRG2/SCT/TIMP1/CXCL3/S100A4/IL7/METRNL/OXT/IL12B/DLL1/CCL21/CXCL8/WNT2/CSF1/SEMA3C/CRH/IL32/FGF14/CDC42EP2/TNFSF8/WNT5B/STC2/DPP4/CCL2/IL5/FGF16/LGALS3/TNFSF4/IL16/GDF15/IL1B/IL11/CXCL12/THNSL2/ADM/COLEC10/SEMA3E/TNFSF10/FGF2/FGF1/WNT16/DKK1/IL34/KITLG/FBN1/SEMA7A/GPNMB/CCL7/AGT/PDGFA/CCN3/GREM1/POMC/IFNE/AREG/SPP1/TNFSF15/IL15/MACC1/BDNF/NGF/INHBA/G…
REACT	R-HSA-1474228	Degradation of the extracellular matrix	80	-0.522609	-2.24621	3.711e-07	1.43438e-05	1.08018e-05	1641	tags=66%, list=26%, signal=50%	CAPN3/BMP1/TIMP2/MMP24/COL16A1/MMP16/ADAMTS9/COL4A2/TIMP1/CTRB1/MMP14/ADAMTS16/NID1/LAMC1/COL5A2/COL14A1/OPTC/A2M/CAPNS2/HSPG2/SPOCK3/COL10A1/ADAMTS1/COL4A1/MMP19/CDH1/MMP2/CTRB2/FN1/FBN1/COL5A1/ELN/COL1A2/COL3A1/SCUBE1/COL8A1/COL6A1/COL6A2/CD44/COL5A3/COL15A1/DCN/SPP1/COL8A2/COL11A1/LAMC2/ADAMTS5/SCUBE3/HTRA1/COL1A1/COL12A1/COL6A3/ACAN
REACT	R-HSA-69481	G2/M Checkpoints	46	0.518932	2.71974	4.15383e-07	1.53865e-05	1.1587e-05	2004	tags=83%, list=32%, signal=57%	ORC1/BLM/EXO1/MCM2/MCM7/CDC25A/CDC7/CDK1/ORC6/CDC45/CDC25C/MDC1/MCM3/RFC4/GTSE1/RFC3/RMI2/MCM10/RFC2/CCNB1/MCM8/DNA2/RMI1/MCM4/CDK2/RFC5/MCM5/RPA2/CCNB2/CDC6/CHEK1/CHEK2/DBF4/CLSPN/RAD9A/MCM6/RPA3/RPA1
REACT	R-HSA-69190	DNA strand elongation	29	0.618116	2.8265	4.41859e-07	1.57125e-05	1.18325e-05	2004	tags=93%, list=32%, signal=64%	PRIM1/MCM2/MCM7/CDC45/GINS4/GINS1/MCM3/RFC4/RFC3/LIG1/RFC2/GINS3/MCM8/GINS2/FEN1/DNA2/MCM4/RFC5/MCM5/POLD1/RPA2/PCNA/POLA2/POLA1/MCM6/RPA3/RPA1
BP	GO:0000070	mitotic sister chromatid segregation	85	0.407961	2.44861	1.39025e-07	1.79909e-05	1.33796e-05	2484	tags=82%, list=40%, signal=50%	CHMP4C/KIF25/MYBL2/KIF4B/ESPL1/NUSAP1/PLK1/CDCA5/AURKB/KIF18B/NCAPH/BUB1B/SPC25/KIF2C/NUF2/CDC20/CDK1/ZWINT/USP44/UBE2C/SPAG5/SKA3/PSRC1/CDCA8/CCNB1/KIF4A/NEK2/KIFC1/KNTC1/MAD2L1/CDT1/KIF22/TEX14/CENPF/TTK/KIF14/TPX2/NCAPG/PRC1/INCENP/SMC1A/CHAMP1/BIRC5/BUB1/MAD2L2/HASPIN/FBXO5/NCAPD3/TRIP13/CHEK2/NDC80/NUDC/NCAPG2/DLGAP5/RANGRF/KIF18A/CENPK/KNSTRN/NCAPD2/RACGAP1/AAAS/CENPI/KIF11/CENPE/SMC4/AKAP8…
BP	GO:0044057	regulation of system process	235	-0.405387	-1.94218	1.3943e-07	1.79909e-05	1.33796e-05	1593	tags=46%, list=25%, signal=35%	TACR1/ITGB1/PRKCA/FOXP1/IRX3/ATP2B4/SLC8A3/AQP1/RNLS/ITGA4/CORO2B/SYNE1/SCN1B/SCT/IL6ST/TACR2/AKAP6/ITGA2/GLS/HEY2/CAMK2D/C1QTNF1/CACNA1C/MYL4/CRH/PLN/DAB2/CYP19A1/FXYD1/DOCK5/ADORA1/FBXO32/CAV3/NKX3-1/PRKG1/PDE5A/CNN1/FOXL2/KCNMB2/TNNC1/TPM1/TNNI1/TNNT2/ADM/KCNE1/MMP2/CORIN/DMD/HOPX/DSP/EGFR/F2RL1/SPHK1/AGT/RGS4/IGFBP5/CCN3/POMC/MGLL/PRKAG3/KCNJ8/MYBPH/SPP1/PTGS2/RIMS1/OXTR/CRHBP/HRH1/LMCD1/TNFR…
CC	GO:0042383	sarcolemma	85	-0.517949	-2.22373	6.50919e-07	2.00424e-05	1.43968e-05	1978	tags=67%, list=32%, signal=47%	ANXA2/ANXA5/SLC2A1/STAC/PLEC/CASQ1/SYNM/SLC30A1/BVES/ANK2/CAPN3/KCNB1/FLNC/ITGB1/POPDC3/UTRN/SSPN/ATP2B4/SLC8A3/AQP1/SCN1B/AKAP6/RYR3/SNTB1/CAMK2D/ANK1/CACNA1C/AHNAK/CDH2/FXYD1/CAV3/PRKG1/SGCG/SLC27A6/DMD/AHNAK2/COL6A1/COL6A2/VCAM1/KCNJ8/SYNC/DYSF/STBD1/ANXA8/KCNJ2/LAMA2/KCND3/ATP1A2/SGCA/ANXA8L1/CACNA1S/COL6A3/TRIM72/DES/SGCD/KRT19/REM1
CC	GO:0070161	anchoring junction	438	-0.33693	-1.67382	6.8815e-07	2.00424e-05	1.43968e-05	2021	tags=56%, list=32%, signal=41%	STARD8/MAGI1/LASP1/MICALL2/BAIAP2L2/CORO1C/CAPN2/SCARB2/PVR/RAC2/COL17A1/ILK/GJB7/SNTA1/CASS4/VASP/S100A11/ITGA1/ACTB/CLIC4/BMPR2/FER/MRC2/VCL/TPM4/ADAM10/JAG1/WTIP/ACTN4/TRIOBP/ARPC1B/LIMA1/RRAS2/ACTG1/VIM/TNKS1BP1/ITGB5/CLDN18/VEGFA/CYTH3/TMEM47/NECTIN3/EHD3/ANXA2/ANXA5/PPFIBP1/ITGB7/ADAM9/ADD3/TNS1/TLN2/SIPA1L3/CNN2/MARCKS/DLC1/ARHGAP26/SLC2A1/FGFRL1/WNK4/USP53/SMAD7/ENG/ALCAM/TJP1/TNS2/PLEC/C…
BP	GO:0007517	muscle organ development	166	-0.436134	-2.03066	1.6356e-07	2.0445e-05	1.52046e-05	1896	tags=55%, list=30%, signal=39%	FGFRL1/SMAD7/ENG/SMAD3/NOG/PLEC/CASQ1/FOXC2/KLF5/MEF2C/BVES/SIX1/CAPN3/NIBAN2/ITGB1/POPDC3/UTRN/GSC/FLNB/MYH3/CHRND/ARID5B/HEY2/FHL1/DLL1/WNT2/GPC1/MAFF/TTN/TGFBR1/VAMP5/ITGA7/ASB2/CAV3/ACTA1/JPH2/KLHL41/MYLK/LMOD3/FOXL2/TNNC1/SGCG/TPM1/LOX/TNNI1/TNNT2/FOXC1/RCAN1/MYOZ2/TAGLN/LARGE1/DMD/ANKRD2/RIPOR2/CRYAB/ELN/DSP/HEG1/COL3A1/KY/COL6A1/MEGF10/TCF21/RBM24/NUPR1/COL11A1/LAMA2/UNC45B/LIF/BMP4/ANKRD1…
KEGG	hsa05410	Hypertrophic cardiomyopathy	60	-0.561772	-2.28576	2.71252e-07	2.01405e-05	1.61324e-05	1658	tags=67%, list=26%, signal=49%	LMNA/ITGA5/ITGB1/SSPN/SLC8A3/ITGA4/ITGA2/ITGAV/SNTB1/ITGA10/ITGA6/CACNA1C/TPM2/TTN/ITGA7/CAV3/TNNC1/SGCG/TPM1/TNNT2/DMD/ITGA3/AGT/PRKAG3/ITGB8/CACNB4/LAMA1/EDN1/LAMA2/ITGB3/ITGA8/ITGB6/SGCA/CACNA1S/ITGA11/DES/SGCD/MYH7/ACTC1/IL6
CC	GO:0005604	basement membrane	50	-0.586164	-2.31717	8.24951e-07	2.26134e-05	1.62436e-05	1448	tags=66%, list=23%, signal=51%	COL4A2/TIMP1/LAMB2/MMRN2/NID1/LAMC1/DST/SPARC/P3H2/HSPG2/ADAMTS1/COL4A1/NTN4/NID2/ACTA2/FN1/FBN1/COL5A1/TIMP3/CCDC80/COL8A1/COL6A1/COL15A1/LOXL2/COL8A2/LAMA1/LAMA2/TGFBI/LAMA4/LAMC2/FREM3/SMOC1/THBS2
BP	GO:0071345	cellular response to cytokine stimulus	341	-0.361653	-1.77387	2.03112e-07	2.46196e-05	1.83092e-05	1415	tags=36%, list=23%, signal=30%	CXCL3/SELPLG/SOCS3/IRF1/AKAP6/GSDME/IL7/ARID5B/UGCG/SOCS5/HIF1A/IL12B/TLE4/CCL21/CXCL8/EPS8/IL21R/RORA/CSF1/GHR/DUSP1/OSMR/BIRC3/NFKBIZ/KLF2/OAS2/NLRC5/GBP1/GFPT2/CDC42EP2/ADAMTS7/CD74/ABCA1/CCL2/STAT1/CD24/IL5/F3/NKX3-1/STAT4/CCR7/MRAS/FABP4/PRLR/IL1B/IL11/ANGPT1/PCOLCE2/LOX/CXCL12/TNFAIP3/FOXC1/GBP2/AIM2/MMP2/TNFRSF19/IRAK3/MT3/STAT5A/CXCR3/IL1R2/FOXF1/ICAM1/IL34/DCSTAMP/RIPOR2/IL15RA/F2RL1/DOC…
BP	GO:0000819	sister chromatid segregation	102	0.374655	2.34425	2.28496e-07	2.61472e-05	1.94453e-05	2484	tags=79%, list=40%, signal=49%	CHMP4C/KIF25/MAPK15/MYBL2/KIF4B/ESPL1/NUSAP1/PLK1/CDCA5/AURKB/KIF18B/NCAPH/BUB1B/SPC25/KIF2C/NUF2/CDC20/CDK1/ZWINT/USP44/UBE2C/SPAG5/SKA3/RMI2/TACC3/PSRC1/CDCA8/CCNB1/KIF4A/ARID1A/NEK2/KIFC1/KNTC1/MAD2L1/CDT1/KIF22/TEX14/CENPF/TTK/KIF14/TPX2/TOP2A/NCAPG/PRC1/INCENP/SMC1A/CHAMP1/CDC6/BIRC5/BUB1/MAD2L2/HASPIN/FBXO5/NCAPD3/TRIP13/CHEK2/NDC80/SMARCD1/NUDC/NCAPG2/SMARCC1/BCL7A/DLGAP5/RANGRF/KIF18A/CEN…
BP	GO:0048738	cardiac muscle tissue development	117	-0.474217	-2.13589	2.28788e-07	2.61472e-05	1.94453e-05	1908	tags=62%, list=30%, signal=44%	RARB/SMAD7/ENG/NOTCH2/NOG/TBX18/PLEC/FOXC2/PIM1/MEF2C/BVES/LMNA/PDLIM5/FES/ITGB1/FZD7/FOXP1/IRX3/ALPK3/ADAMTS9/SYNE1/AKAP6/HEY2/PDGFRB/DLL1/WNT2/NOX4/PLN/TTN/COL14A1/TGFBR1/ASB2/CAV3/JPH2/PRKG1/TNNC1/SGCG/TPM1/TNNI1/TNNT2/FOXC1/FHL2/FGF2/DKK1/LARGE1/ALPK2/HOPX/DSP/HEG1/RGS4/MYO18B/GREM1/KCNJ8/PRICKLE1/DSG2/FHOD3/COL11A1/EDN1/TBX2/NPPB/BMP4/PDGFRA/ANKRD1/MYOCD/TENM4/GATA6/SORBS2/RBP4/SGCD/MYH7/KCN…
MF	GO:0140640	catalytic activity, acting on a nucleic acid	173	0.29817	2.02259	4.61591e-07	2.44259e-05	2.00833e-05	2817	tags=81%, list=45%, signal=46%	TERT/AZGP1/MEIOB/TRMT9B/HFM1/ANKLE1/RAD54L/POLR2F/PRIM1/RPP25/BLM/EXO1/NEIL1/XRCC2/MCM2/MCM7/EME1/POLR3G/MSH5/DQX1/FBL/MCM3/POLE/RFC4/RFC3/RECQL4/ATAD5/CHTF18/RNASEH2A/PLD6/LIG1/SLFN11/RFC2/SLFN13/MCM8/FEN1/POLR3K/DNA2/MCM4/TOP1MT/DDX11/RFC5/MCM5/CHD1L/DNMT3B/POLD1/TARBP1/TOP2A/EP400/POLE2/DCLRE1B/TWNK/MGME1/RAD51/PIF1/POLG2/APEX1/PCNA/RPP21/RIDA/TOP1/HELLS/POLA1/DNMT3A/NTHL1/EXOSC2/RAD9A/USB1/NY…
BP	GO:0090329	regulation of DNA-templated DNA replication	31	0.605753	2.90633	2.82448e-07	3.05349e-05	2.27083e-05	2014	tags=94%, list=32%, signal=64%	CAMSAP3/NUGGC/BLM/E2F8/MCM2/MCM7/TIMELESS/CDC7/MCM3/GMNN/TICRR/RFC4/RFC3/CHTF18/SLFN11/RFC2/DBF4B/CDT1/MCM4/CDK2/RFC5/MCM5/TIPIN/POLG2/PCNA/FBXO5/DBF4/MCM6/DSCC1
BP	GO:0034097	response to cytokine	379	-0.361265	-1.77698	2.80274e-07	3.05349e-05	2.27083e-05	1627	tags=40%, list=26%, signal=31%	DPYSL3/SSTR1/IFITM2/MT2A/FOSL1/TIMP2/PRKCA/FOXP1/CLCF1/FLNB/IRAK2/LEPR/ITGA4/IL6ST/TIMP1/CXCL3/SELPLG/SOCS3/IRF1/AKAP6/GSDME/IL7/ARID5B/UGCG/SOCS5/HIF1A/IL12B/TLE4/CCL21/CXCL8/EPS8/IL21R/RORA/CSF1/GHR/DUSP1/OSMR/BIRC3/NFKBIZ/KLF2/OAS2/NLRC5/GBP1/GFPT2/CDC42EP2/ADAMTS7/CD74/ABCA1/CCL2/STAT1/CD24/IL5/F3/NKX3-1/STAT4/CCR7/MRAS/FABP4/PRLR/IL1B/IL11/ANGPT1/PCOLCE2/LOX/CXCL12/TNFAIP3/FOXC1/GBP2/AIM2/MM…
BP	GO:2000145	regulation of cell motility	485	-0.339099	-1.69086	3.04411e-07	3.20433e-05	2.38301e-05	2241	tags=54%, list=36%, signal=38%	TGFB2/ARHGAP18/CLIC4/BMPR2/MEAK7/SWAP70/ECM1/MDM2/PTGER4/C5AR1/FER/SPRED1/VCL/OSGIN1/ADAM10/EMILIN1/IL6R/JAG1/RIN2/MAP2K3/CSF1R/ACTN4/SRPX2/PTN/RRAS2/ACTG1/CXCL16/DAPK3/ANGPTL3/ACVR1/MCC/RHOD/SPRY2/SEMA3B/CREB3/MMP28/VEGFA/PTPRG/CATSPER1/ADAM9/KANK1/CNN2/DLC1/SMAD7/ENG/TCAF2/PDGFC/TNFRSF14/GPER1/SMAD3/TJP1/NOG/MACF1/SASH1/TMSB4X/FOXC2/IL12A/CD151/NF2/SRGAP1/STK10/ACVRL1/GLIPR2/PTPRJ/MEF2C/GADD45A…
BP	GO:0030324	lung development	89	-0.511599	-2.23426	3.15233e-07	3.23316e-05	2.40445e-05	866	tags=43%, list=14%, signal=37%	HOXA5/LOX/FOSL2/CCN2/FOXF1/FGF2/FGF1/CCBE1/HOPX/HEG1/EGFR/COL3A1/ITGA3/PDGFA/IGFBP5/LOXL3/PGR/COL6A1/CTSZ/MME/TCF21/LAMA1/THRB/TBX2/LIF/EPAS1/BMP4/PDGFRA/RXFP1/ITGB6/MYOCD/GATA6/WNT7B/RBP4/CRISPLD2/CHI3L1/ADAMTS2/FGF7
BP	GO:0006302	double-strand break repair	117	0.35223	2.17367	3.60257e-07	3.5147e-05	2.61383e-05	2687	tags=81%, list=43%, signal=47%	KHDC3L/TEX15/MEIOB/RAD21L1/ANKLE1/WAS/FUS/RAD54L/BLM/PLK1/CDCA5/XRCC2/MCM2/MCM7/TIMELESS/CDC7/RAD51AP1/EME1/CDC45/AUNIP/BRME1/GINS4/MCM3/HMGB2/PARPBP/RMI2/RECQL4/FANCD2/TONSL/FOXM1/ARID1A/MCM8/GINS2/FEN1/DNA2/PARP1/RMI1/MCM4/DDX11/MCM5/HMGB1/EP400/RPA2/ATP23/DCLRE1B/WRAP53/RAD51/MAD2L2/POGZ/TRIP13/POLA1/CHEK1/PARP2/CHEK2/SPIRE2/SMARCD1/KDM4D/YEATS4/MCM6/SMARCC1/BCL7A/RPA3/POLQ/RPA1/DPF1/PRPF19/RA…
BP	GO:0040012	regulation of locomotion	496	-0.331304	-1.65248	3.555e-07	3.5147e-05	2.61383e-05	2241	tags=53%, list=36%, signal=37%	TGFB2/ARHGAP18/CLIC4/BMPR2/MEAK7/SWAP70/ECM1/MDM2/PTGER4/C5AR1/FER/SPRED1/VCL/OSGIN1/ADAM10/EMILIN1/IL6R/JAG1/RIN2/MAP2K3/CSF1R/ACTN4/SRPX2/PTN/RRAS2/ACTG1/CXCL16/DAPK3/ANGPTL3/ACVR1/MCC/RHOD/SPRY2/SEMA3B/CREB3/MMP28/VEGFA/PTPRG/CATSPER1/ADAM9/KANK1/CNN2/DLC1/SMAD7/ENG/TCAF2/PDGFC/TNFRSF14/GPER1/SMAD3/TJP1/NOG/MACF1/SASH1/TMSB4X/FOXC2/IL12A/CD151/NF2/SRGAP1/STK10/ACVRL1/GLIPR2/PTPRJ/MEF2C/BVES/GA…
BP	GO:0030323	respiratory tube development	91	-0.504558	-2.2135	4.06842e-07	3.87469e-05	2.88154e-05	866	tags=42%, list=14%, signal=37%	HOXA5/LOX/FOSL2/CCN2/FOXF1/FGF2/FGF1/CCBE1/HOPX/HEG1/EGFR/COL3A1/ITGA3/PDGFA/IGFBP5/LOXL3/PGR/COL6A1/CTSZ/MME/TCF21/LAMA1/THRB/TBX2/LIF/EPAS1/BMP4/PDGFRA/RXFP1/ITGB6/MYOCD/GATA6/WNT7B/RBP4/CRISPLD2/CHI3L1/ADAMTS2/FGF7
BP	GO:0042060	wound healing	194	-0.413524	-1.94928	4.31939e-07	4.01803e-05	2.98815e-05	1978	tags=55%, list=32%, signal=39%	ANXA2/ANXA5/KANK1/FKBP10/CNN2/NPR2/NOTCH2/SMAD3/NOG/PLEC/MACF1/FOXC2/CD151/ACVRL1/SERPIND1/DGKB/FLNA/TFPI2/ITGA5/ITGB1/PRKCA/FZD7/PHLDB2/DCBLD2/PAPSS2/B4GALT1/AQP1/RHOC/TLN1/IL6ST/CD9/CD109/TIMP1/FERMT2/ITGA2/ITGAV/PLAT/S100A10/HIF1A/DST/C1QTNF1/SERPINE2/TNFRSF12A/WFDC1/PRKCE/CD59/TGFBR1/MYH9/AHNAK/SDC4/UBASH3B/F10/CAV3/F3/VWF/PRKG1/PLAU/MYLK/PEAR1/PPL/FAP/TPM1/CCN1/TNFAIP3/CD34/HMOX1/CDKN1A/ARHG…
REACT	R-HSA-69239	Synthesis of DNA	45	0.506776	2.67623	1.24144e-06	4.24478e-05	3.19659e-05	2190	tags=87%, list=35%, signal=57%	ORC1/PRIM1/MCM2/MCM7/ORC6/CDC45/GINS4/GINS1/MCM3/POLE/UBE2C/GMNN/RFC4/RFC3/LIG1/RFC2/GINS3/MCM8/GINS2/FEN1/CDT1/DNA2/MCM4/CDK2/RFC5/MCM5/POLD1/RPA2/POLE2/CDC6/PCNA/POLA2/POLA1/POLE3/MCM6/RPA3/RPA1/POLD3/CCNE2
CC	GO:0030018	Z disc	69	-0.524621	-2.16988	1.80057e-06	4.66148e-05	3.34843e-05	1811	tags=65%, list=29%, signal=47%	PLEC/CASQ1/PARVA/PDLIM7/ANK2/FLNA/CAPN3/PDLIM5/FLNC/PARVB/PDLIM4/ATP2B4/FLNB/RYR3/DST/ANK1/NEXN/CACNA1C/TTN/ACTN1/ASB2/PDLIM2/FBXO32/PALLD/CAV3/JPH2/LDB3/KCNE1/MYOZ2/FHL2/DMD/CRYAB/KY/MYO18B/SYNC/PDLIM3/SYNPO2/FHOD3/UNC45B/PDLIM1/SORBS2/MYL9/DES/MYH7/KRT19
BP	GO:0003013	circulatory system process	276	-0.37604	-1.82769	4.96519e-07	4.51381e-05	3.35685e-05	1517	tags=43%, list=24%, signal=34%	ATP2B4/SLC8A3/RNLS/LEPR/ITGA4/CORO2B/SCN1B/FERMT2/TACR2/ERAP2/NPR3/RPS6KA2/HEY2/ADAMTS16/CAMK2D/SLC4A4/DLL1/SLC2A3/CACNA1C/NOX4/MYL4/CRH/PLN/SCN9A/SLC6A17/TTN/KCNMA1/KLF2/ABCG2/KCNK6/LRP1/FXYD1/DOCK5/ADORA1/IER3/STAT1/CAV3/PRKG1/PDE5A/CLDN5/KCNMB2/TNNC1/SGCG/ANGPT1/TPM1/TNNI1/CXCL12/TNNT2/FOXC1/ADM/KCNE1/MMP2/OLR1/ACTA2/CORIN/DMD/CPA3/SLC2A10/HOPX/ELN/DSP/HEG1/EGFR/F2RL1/COL1A2/MYOF/TNNI2/AGT/RGS…
BP	GO:0043410	positive regulation of MAPK cascade	192	-0.414119	-1.95118	5.3158e-07	4.72515e-05	3.51402e-05	1472	tags=45%, list=24%, signal=35%	MID1/LTBR/LPAR1/FERMT2/NDST1/GADD45B/BMPER/BCAR3/GSDME/TPD52L1/SH3RF1/PDGFRB/C1QTNF1/CCL21/AVPI1/PRKCE/NOX4/IGFBP4/GHR/NRP1/CDH2/CD74/ADORA1/CCL2/CD24/CCR7/GDF15/TNIK/IL1B/IL11/ANGPT1/SH3RF3/NEK10/TNFRSF19/CSPG4/MT3/ACTA2/CCN2/FGF2/FGF1/WNT16/DKK1/ICAM1/IL34/P2RY6/DOK5/FPR2/SEMA7A/EGFR/NTRK2/GPNMB/F2RL1/SPHK1/CCL7/PDGFA/EDA2R/CD44/TEK/IGFBP6/INHBA/CD36/IGFBP3/GAS6/EDN1/NTRK3/NTF3/THBS1/ITGB3/ADRB…
MF	GO:0038023	signaling receptor activity	430	-0.340152	-1.67466	9.51661e-07	4.31646e-05	3.54905e-05	1481	tags=40%, list=24%, signal=33%	OR52B6/LEPR/ITGA4/GPR78/IL6ST/CHRND/LPAR1/RECK/CHRM5/PAQR7/TACR2/AHR/ITGA2/ITGAV/NPR3/GPR150/ESR1/MRGPRF/TGFBR2/NID1/PDGFRB/ANPEP/IL12B/OR2A1/RGMB/OR1K1/COLEC12/TSHR/RXFP4/IL21R/RORA/MET/OR52H1/GHR/TGFBR1/EVI2A/NR1I2/OSMR/NRP1/ADGRG1/SDC4/NR3C1/LRP1/PTPRE/CD74/ADORA1/GPR176/ADGRF4/ABCA1/CRIM1/GABBR2/F3/LHCGR/OR10AD1/NKX3-1/GRPR/CCR7/PRLR/LTBP1/GLP2R/PEAR1/ACVR1C/GRIA3/OR2AG1/HLA-DRA/PTPRB/GRID1/C…
MF	GO:0060089	molecular transducer activity	430	-0.340152	-1.67466	9.51661e-07	4.31646e-05	3.54905e-05	1481	tags=40%, list=24%, signal=33%	OR52B6/LEPR/ITGA4/GPR78/IL6ST/CHRND/LPAR1/RECK/CHRM5/PAQR7/TACR2/AHR/ITGA2/ITGAV/NPR3/GPR150/ESR1/MRGPRF/TGFBR2/NID1/PDGFRB/ANPEP/IL12B/OR2A1/RGMB/OR1K1/COLEC12/TSHR/RXFP4/IL21R/RORA/MET/OR52H1/GHR/TGFBR1/EVI2A/NR1I2/OSMR/NRP1/ADGRG1/SDC4/NR3C1/LRP1/PTPRE/CD74/ADORA1/GPR176/ADGRF4/ABCA1/CRIM1/GABBR2/F3/LHCGR/OR10AD1/NKX3-1/GRPR/CCR7/PRLR/LTBP1/GLP2R/PEAR1/ACVR1C/GRIA3/OR2AG1/HLA-DRA/PTPRB/GRID1/C…
BP	GO:0060541	respiratory system development	99	-0.483179	-2.12218	5.66007e-07	4.9218e-05	3.66026e-05	866	tags=39%, list=14%, signal=34%	HOXA5/LOX/FOSL2/CCN2/FOXF1/FGF2/FGF1/CCBE1/HOPX/HEG1/EGFR/COL3A1/ITGA3/PDGFA/IGFBP5/LOXL3/PGR/COL6A1/CTSZ/MME/TCF21/LAMA1/THRB/TBX2/LIF/EPAS1/BMP4/PDGFRA/RXFP1/ITGB6/MYOCD/GATA6/WNT7B/RBP4/ALDH1A3/CRISPLD2/CHI3L1/ADAMTS2/FGF7
CC	GO:0000779	condensed chromosome, centromeric region	75	0.393941	2.21664	2.12036e-06	5.20045e-05	3.73559e-05	2088	tags=72%, list=33%, signal=49%	CHMP4C/SYCP2L/PLK1/AURKB/BUB1B/SPC25/KIF2C/NUF2/CDC20/ZWINT/CENPH/SPAG5/SKA3/CENPV/CENPM/SEPTIN6/CENPU/CCNB1/CENPA/NEK2/KNTC1/MAD2L1/SGO1/CDT1/KIF22/TEX14/CENPF/TTK/AURKA/NCAPG/INCENP/SMC1A/HJURP/CHAMP1/MTBP/BIRC5/BUB1/NCAPD3/CENPW/NDC80/ITGB3BP/SMARCD1/CENPS/SMARCC1/NUP107/CENPX/KIF18A/CENPK/KNSTRN/DSN1/CBX5/SMARCA4/NCAPD2/ERCC6L
KEGG	hsa03030	DNA replication	27	0.611936	2.7383	8.20991e-07	4.87669e-05	3.90619e-05	2177	tags=96%, list=35%, signal=63%	PRIM1/MCM2/MCM7/MCM3/POLE/RFC4/RFC3/RNASEH2A/LIG1/RFC2/FEN1/DNA2/MCM4/RFC5/MCM5/POLD1/RPA2/POLE2/PCNA/POLA2/POLA1/POLE3/MCM6/RPA3/RPA1/POLD3
BP	GO:0032101	regulation of response to external stimulus	419	-0.344025	-1.70139	6.21634e-07	5.2905e-05	3.93446e-05	1673	tags=39%, list=27%, signal=31%	LGALS1/GPRC5B/FLNA/TNC/CAPN3/EPG5/FOSL1/NBL1/PRKCA/PHLDB2/FOXP1/MGST2/RAET1G/USP17L2/IRAK2/USP50/LTF/IL6ST/CD9/CD109/NLRX1/LPAR1/SLC15A3/MMRN2/AHR/SOCS3/IRF1/ITGA2/NEK7/PLAT/ESR1/METRNL/SOCS5/PDGFRB/IL12B/C1QTNF1/CCL21/SERPINE2/CXCL8/OPTN/WFDC1/PRKCE/HLA-B/SUSD4/COLEC12/RORA/CSF1/SEMA3C/MET/CRTAM/GHR/DUSP1/OSMR/BIRC3/NFKBIZ/NRP1/CYP19A1/NLRC5/DUSP10/RFTN1/LGALS2/UBASH3B/A2M/CD74/ADORA1/DPP4/IER3/…
CC	GO:0045095	keratin filament	16	-0.769896	-2.30474	2.35325e-06	5.48307e-05	3.9386e-05	698	tags=69%, list=11%, signal=61%	KRTAP2-4/KRT13/KRTAP4-11/KRT86/KRTAP2-3/KRT81/KRTAP1-1/KRT14/KRT7/KRT16/KRTAP1-5
CC	GO:0005657	replication fork	34	0.550018	2.50201	2.49729e-06	5.54161e-05	3.98065e-05	2436	tags=94%, list=39%, signal=58%	CAMSAP3/PRIM1/BLM/XRCC2/TIMELESS/EME1/MCM3/RFC4/RFC3/MCM10/TONSL/RFC2/PARP1/RFC5/POLD1/RPA2/TIPIN/PIF1/PCNA/POLA2/POLA1/CHEK1/ZMIZ2/RPA3/DNMT1/RPA1/PRPF19/H2AX/POLD3/HMCES/DMAP1/MMS22L
BP	GO:0061448	connective tissue development	137	-0.443763	-2.03307	7.00443e-07	5.659e-05	4.20851e-05	1938	tags=58%, list=31%, signal=41%	BMP3/RASAL2/CREB3L2/NPR2/RARB/SMAD7/SMAD3/NOG/FOXC2/ACVRL1/RFLNB/MEF2C/ERRFI1/BMP1/WNT9A/PRRX1/KLF7/SERPINB7/TIMP1/SCIN/ARID5B/TGFBR2/ZEB1/HIF1A/PDGFRB/CSF1/GHR/TGFBR1/OPTC/ADAMTS7/WNT5B/NFATC2/HOXA11/SELENOM/RUNX2/SULF2/HOXA5/SNAI2/CCN1/LOX/HOXA3/CD34/FOSL2/ACTA2/CCN2/EPYC/FGF2/LARGE1/FOXD1/COL5A1/COL3A1/SIX2/COL6A1/CCN3/GREM1/CD44/MAF/LOXL2/ITGB8/ADAMTS12/COL11A1/SULF1/EDN1/EBF2/ITGB3/TGFBI/GDF…
BP	GO:0033993	response to lipid	354	-0.354018	-1.73907	7.07375e-07	5.659e-05	4.20851e-05	1700	tags=41%, list=27%, signal=32%	PIM1/MEF2C/TNIP3/ERRFI1/TNC/PLCB1/WNT9A/SSTR1/FOSL1/FES/TACR1/PRKCA/FZD7/PLSCR4/FOXP1/MGST2/ABCB4/AQP1/GPR155/IRAK2/ANXA3/LTF/LPAR1/PAQR7/CXCL3/AHR/ITGA2/ESR1/AKR1C1/TGFBR2/KLF9/SH3RF1/GPX3/IL12B/CCL21/CXCL8/NQO1/PRKCE/WNT2/RORA/SPON2/CRH/SDC1/GHR/TGFBR1/AICDA/MPO/NRIP1/DAB2/NFKBIZ/MAP1B/CYP19A1/NR3C1/FOSB/DUSP10/A2M/WNT5B/STC2/HOXA11/FBXO32/ABCA1/CCL2/CD55/ACTA1/NKX3-1/ADCY2/CCR7/TNFSF4/IL1B/SNA…
BP	GO:0040007	growth	398	-0.345457	-1.70408	6.99505e-07	5.659e-05	4.20851e-05	1361	tags=33%, list=22%, signal=28%	IL7/ARID5B/HEY2/ESR1/MMP14/CAMK2D/TGFBR2/PHLDA2/NINJ2/HIF1A/FHL1/DLL1/SERPINE2/RAPH1/MAGI2/WFDC1/CPQ/WNT2/CSF1/SEMA3C/IGFBP4/GHR/COL14A1/TGFBR1/DAB2/TRPC5/KLF2/NRP1/MAP1B/ERCC6/CYP19A1/KIF26B/DUSP10/RFTN1/MT1E/STC2/HOXA11/SELENOM/CPNE9/SPAAR/CAV3/PRKG1/PRLR/ACVR1C/GDF15/FOXL2/HOXA5/CXCL12/FOXC1/CDH1/ADM/DCLK1/FOSL2/SEMA3E/CDKN1A/MT3/STAT5A/MUSK/FGF2/FGF1/LARGE1/PSAPL1/TM4SF4/DCSTAMP/FN1/CRYAB/HOP…
BP	GO:0071103	DNA conformation change	44	0.508372	2.62524	7.39584e-07	5.68911e-05	4.2309e-05	2077	tags=86%, list=33%, signal=58%	HFM1/HHEX/BLM/MCM2/MCM7/HNRNPA2B1/CDC45/GINS4/GINS1/MCM3/HMGB3/HMGB2/RFC4/RFC3/RECQL4/CHTF18/RFC2/GINS3/MCM8/GINS2/DNA2/MCM4/TOP1MT/DDX11/RFC5/MCM5/CHD1L/TOP2A/HMGB1/TWNK/RAD51/PIF1/TOP1/MCM6/POLQ/DSCC1/RAD54B/RUVBL1
BP	GO:0098813	nuclear chromosome segregation	139	0.315744	2.04811	7.26448e-07	5.68911e-05	4.2309e-05	2104	tags=65%, list=34%, signal=44%	SYCP1/TUBB8/CHMP4C/TEX15/MEIOB/KIF25/MAPK15/MYBL2/KIF4B/SYCE3/MND1/ESPL1/NUSAP1/PLK1/CDCA5/AURKB/KIF18B/NCAPH/BUB1B/SPC25/KIF2C/NUF2/CDC20/CDK1/MSH5/ZWINT/USP44/UBE2C/SPAG5/SKA3/RMI2/TACC3/FANCD2/PSRC1/CDCA8/CCNB1/KIF4A/ARID1A/NEK2/KIFC1/KNTC1/MAD2L1/SGO1/CDT1/KIF22/TEX14/CENPF/TTK/AURKA/KIF14/TPX2/TOP2A/SYCE2/NCAPG/PRC1/NDC1/INCENP/CCNB2/SMC1A/CHAMP1/CDC6/BIRC5/FAM83D/BUB1/MAD2L2/HASPIN/PTTG1/FB…
KEGG	hsa05414	Dilated cardiomyopathy	62	-0.54657	-2.22588	1.09063e-06	5.39862e-05	4.32426e-05	1658	tags=66%, list=26%, signal=49%	LMNA/ADCY7/ITGA5/ITGB1/SSPN/SLC8A3/ITGA4/ITGA2/ITGAV/SNTB1/ITGA10/ITGA6/CACNA1C/PLN/TPM2/TTN/ITGA7/CAV3/ADCY2/TNNC1/SGCG/TPM1/TNNT2/DMD/ADCY4/ITGA3/AGT/ITGB8/CACNB4/LAMA1/LAMA2/ITGB3/ITGA8/ITGB6/SGCA/CACNA1S/ITGA11/DES/SGCD/MYH7/ACTC1
BP	GO:0044786	cell cycle DNA replication	25	0.630555	2.75951	8.17998e-07	5.82833e-05	4.33444e-05	1879	tags=96%, list=30%, signal=67%	NUGGC/BLM/E2F8/MCM2/CDC7/CDC45/GINS1/MCM3/GMNN/ATAD5/LIG1/GINS3/DBF4B/FEN1/CDT1/DNA2/MCM4/TIPIN/RAD51/PCNA/FBXO5/POLA1/DBF4/MCM6
BP	GO:0051304	chromosome separation	39	0.521868	2.66662	8.23473e-07	5.82833e-05	4.33444e-05	2054	tags=82%, list=33%, signal=55%	MAPK15/ESPL1/PLK1/AURKB/NCAPH/BUB1B/SPC25/NUF2/CDC20/ZWINT/USP44/UBE2C/CDCA8/CCNB1/KNTC1/MAD2L1/TEX14/CENPF/TTK/NCAPG/INCENP/BIRC5/BUB1/MAD2L2/HASPIN/FBXO5/NCAPD3/TRIP13/NDC80/NCAPG2/DLGAP5/NCAPD2
BP	GO:1905818	regulation of chromosome separation	39	0.521868	2.66662	8.23473e-07	5.82833e-05	4.33444e-05	2054	tags=82%, list=33%, signal=55%	MAPK15/ESPL1/PLK1/AURKB/NCAPH/BUB1B/SPC25/NUF2/CDC20/ZWINT/USP44/UBE2C/CDCA8/CCNB1/KNTC1/MAD2L1/TEX14/CENPF/TTK/NCAPG/INCENP/BIRC5/BUB1/MAD2L2/HASPIN/FBXO5/NCAPD3/TRIP13/NDC80/NCAPG2/DLGAP5/NCAPD2
BP	GO:0022613	ribonucleoprotein complex biogenesis	95	0.377031	2.33593	7.87294e-07	5.82833e-05	4.33444e-05	2693	tags=86%, list=43%, signal=50%	CELF5/SRSF12/CELF3/RPP25/FBL/RPS16/LUC7L3/GAR1/SNRPF/SUV39H1/SNRPA1/SF3A2/EIF5B/SF1/PA2G4/SNRPB/NOP56/UTP4/SNRPE/BOP1/EXOSC2/C1QBP/DDX39B/SNRPD1/DDX51/RPS21/FDXACB1/SF3A1/PRPF19/SNRNP200/TARBP2/DKC1/NOLC1/RUVBL1/MRTO4/WBP11/LUC7L/SF3B4/BYSL/NAF1/EXOSC5/PELP1/EXOSC4/LSM2/NOC2L/METTL17/DDX28/EXOSC8/PRMT5/ERAL1/RCL1/WDR12/NOP2/NAT10/MTERF3/LYAR/UTP18/DROSHA/RRP9/KRI1/WDR77/LSM4/LAS1L/BUD23/NOP58/EXO…
BP	GO:0009611	response to wounding	250	-0.387131	-1.86486	8.30537e-07	5.82833e-05	4.33444e-05	1680	tags=49%, list=27%, signal=37%	NOTCH2/SMAD3/NOG/PLEC/MACF1/FOXC2/CD151/ACVRL1/SERPIND1/DGKB/FLNA/TNC/KCNB1/DPYSL3/TFPI2/FOSL1/ITGA5/ITGB1/PRKCA/FZD7/PHLDB2/DCBLD2/PAPSS2/B4GALT1/AQP1/RHOC/TLN1/IL6ST/CD9/CD109/TIMP1/LAMB2/FERMT2/ITGA2/ITGAV/PLAT/S100A10/NREP/HIF1A/DST/C1QTNF1/SERPINE2/TNFRSF12A/WFDC1/PRKCE/CD59/TGFBR1/MYH9/AHNAK/NFKBIZ/NRP1/MAP1B/SDC4/UBASH3B/F10/CAV3/F3/VWF/PRKG1/PLAU/MYLK/PEAR1/SULF2/PPL/FAP/TPM1/CCN1/TNFAIP3…
REACT	R-HSA-191273	Cholesterol biosynthesis	20	0.66524	2.63677	1.75676e-06	5.78429e-05	4.35594e-05	1913	tags=95%, list=31%, signal=66%	PLPP6/ACAT2/HSD17B7/TM7SF2/HMGCS1/SQLE/FDFT1/DHCR7/FDPS/HMGCR/EBP/IDI1/MVK/SREBF1/DHCR24/LBR/SREBF2/MSMO1/NSDHL
MF	GO:0140097	catalytic activity, acting on DNA	94	0.37574	2.27024	1.34592e-06	5.69775e-05	4.68476e-05	2597	tags=81%, list=41%, signal=48%	TERT/MEIOB/HFM1/ANKLE1/RAD54L/BLM/EXO1/NEIL1/XRCC2/MCM2/MCM7/EME1/MSH5/MCM3/POLE/RFC4/RFC3/RECQL4/ATAD5/CHTF18/LIG1/RFC2/MCM8/FEN1/DNA2/MCM4/TOP1MT/DDX11/RFC5/MCM5/CHD1L/DNMT3B/POLD1/TOP2A/EP400/POLE2/DCLRE1B/TWNK/MGME1/RAD51/PIF1/POLG2/APEX1/PCNA/TOP1/HELLS/POLA1/DNMT3A/NTHL1/RAD9A/POLE3/MCM6/POLQ/DNMT1/DSCC1/UNG/RAD54B/SMARCA4/NEIL3/DKC1/RUVBL1/ERCC6L/MSH2/VPS72/POLD3/POLB/TTF2/ZGRF1/CHRAC1/RBB…
BP	GO:0000725	recombinational repair	78	0.400033	2.3622	9.2709e-07	6.39372e-05	4.75491e-05	2687	tags=85%, list=43%, signal=49%	KHDC3L/TEX15/MEIOB/RAD21L1/ANKLE1/WAS/FUS/RAD54L/BLM/XRCC2/MCM2/MCM7/TIMELESS/CDC7/RAD51AP1/CDC45/AUNIP/GINS4/MCM3/PARPBP/RMI2/RECQL4/TONSL/MCM8/GINS2/FEN1/PARP1/RMI1/MCM4/MCM5/EP400/RPA2/WRAP53/RAD51/MAD2L2/POGZ/CHEK1/HROB/KDM4D/YEATS4/MCM6/RPA3/POLQ/RPA1/RAD54B/RUVBL1/ZMYND8/H2AX/VPS72/KDM1A/RFWD3/BRCA1/ZGRF1/NSMCE4A/DMAP1/FIGNL1/UBQLN4/MMS22L/RAD21/SFPQ/SHLD1/SLF1/MBTD1/RAD52/ZSWIM7/RHNO1
CC	GO:0009986	cell surface	368	-0.344967	-1.69883	3.17243e-06	6.71979e-05	4.82696e-05	1605	tags=45%, list=26%, signal=35%	CLMP/ITGA5/TACR1/ITGB1/ANTXR2/DCBLD2/RAET1G/PLXNB3/B4GALT1/MMP16/ARSB/ADAMTS9/TLN1/LEPR/LTF/ITGA4/IL6ST/CD9/CD109/LPAR1/FERMT2/SDC3/LAYN/ITGA2/ITGAV/MBP/MXRA8/PLAT/SLC4A4/TGFBR2/TIGIT/S100A10/ITGA10/PPFIA4/ANPEP/IL12B/ITGA6/HLA-B/TSHR/SLAMF9/GPC1/IL21R/HHIP/MET/CD59/SDC1/GHR/TGFBR1/VAMP5/VASN/LMO7/OSMR/ITGA7/SPARC/SDC4/CD22/ABCG2/ADAMTS7/THY1/F10/CDH2/CD74/DPP4/MFGE8/IL1RAPL1/ABCA1/CD55/CD24/CAV3…
BP	GO:0030335	positive regulation of cell migration	273	-0.373728	-1.81521	9.65188e-07	6.54364e-05	4.86641e-05	1599	tags=42%, list=26%, signal=33%	ITGA5/TACR1/ITGB1/PRKCA/FOXP1/AQP1/RHOC/ANXA3/RHOB/ITGA4/FAT1/LPAR1/FERMT2/ITGA2/ITGAV/MMP14/TGFBR2/HIF1A/PDGFRB/CCL21/CXCL8/ITGA6/PRKCE/CSF1/SEMA3C/MET/PLP1/TGFBR1/DAB2/SPARC/NRP1/WNT5B/THY1/F10/CD74/DOCK5/F3/FGF16/LGALS3/CCR7/ADAMTS1/PLAU/MYLK/IL1B/ANGPT1/SNAI2/CCN1/CXCL12/ETS1/MMP2/HMOX1/SEMA3E/STAT5A/ACTA2/FOXF1/FGF2/FGF1/ICAM1/IL34/NEDD9/P2RY6/KITLG/FN1/CCBE1/FPR2/RIPOR2/SEMA7A/EPB41L4B/EGFR…
BP	GO:0014706	striated muscle tissue development	128	-0.459544	-2.09148	9.92115e-07	6.6141e-05	4.9188e-05	1908	tags=60%, list=30%, signal=43%	RARB/SMAD7/ENG/NOTCH2/SMAD3/NOG/TBX18/PLEC/FOXC2/PIM1/MEF2C/BVES/LMNA/PDLIM5/FES/ITGB1/FZD7/FOXP1/IRX3/ALPK3/ADAMTS9/SYNE1/AKAP6/HEY2/PDGFRB/DLL1/WNT2/NOX4/SEMA3C/PLN/TTN/COL14A1/TGFBR1/ASB2/CAV3/JPH2/PRKG1/TNNC1/SGCG/TPM1/LOX/TNNI1/TNNT2/FOXC1/FHL2/FGF2/DKK1/LARGE1/ALPK2/HOPX/DSP/HEG1/RGS4/MYO18B/GREM1/KCNJ8/PRICKLE1/DSG2/FHOD3/COL11A1/EDN1/TBX2/NPPB/BMP4/PDGFRA/ANKRD1/EYA2/MYOCD/TENM4/GATA6/SOR…
KEGG	hsa04151	PI3K-Akt signaling pathway	159	-0.421657	-1.96548	1.50403e-06	6.3814e-05	5.11145e-05	1473	tags=45%, list=24%, signal=35%	ITGA4/COL4A2/LPAR1/LAMB2/ITGA2/ITGAV/GNG12/IL7/LAMC1/ITGA10/PDGFRB/MAGI2/ITGA6/CSF1/MET/GHR/OSMR/ITGA7/CDK6/VWF/FGF16/PRLR/COL4A1/ANGPT1/CREB3L1/CDKN1A/FGF2/FGF1/KITLG/FN1/EGFR/NTRK2/COL1A2/ITGA3/PDGFA/COL6A1/COL6A2/TNXB/PPP2R2B/ITGB8/AREG/SPP1/TEK/BDNF/NGF/LAMA1/LAMA2/IFNA1/NTF3/THBS1/ITGB3/LAMA4/VEGFC/LAMC2/ITGA8/PDGFRA/IBSP/ITGB6/IL7R/IGF2/HGF/COL1A1/COL6A3/ITGA11/EREG/THBS2/FGF7/TLR4/IL6/RELN…
MF	GO:0004888	transmembrane signaling receptor activity	337	-0.351438	-1.70812	1.67518e-06	6.64835e-05	5.46636e-05	1481	tags=42%, list=24%, signal=34%	OR52B6/LEPR/GPR78/IL6ST/CHRND/LPAR1/CHRM5/TACR2/ITGA2/NPR3/GPR150/MRGPRF/TGFBR2/NID1/PDGFRB/IL12B/OR2A1/OR1K1/TSHR/RXFP4/IL21R/MET/OR52H1/GHR/TGFBR1/EVI2A/OSMR/NRP1/ADGRG1/PTPRE/CD74/ADORA1/GPR176/ADGRF4/ABCA1/CRIM1/GABBR2/F3/LHCGR/OR10AD1/GRPR/CCR7/PRLR/LTBP1/GLP2R/ACVR1C/GRIA3/OR2AG1/HLA-DRA/PTPRB/GRID1/CD300C/OR10A5/PTPRH/PTGIR/PTPRM/TNFRSF19/CXCR3/MUSK/IL1R2/ICAM1/CMKLR2/P2RY6/OR2AG2/RXFP2/FP…
BP	GO:0045597	positive regulation of cell differentiation	391	-0.34653	-1.70853	1.18048e-06	7.74083e-05	5.75673e-05	1366	tags=35%, list=22%, signal=29%	SCIN/IL7/MMP14/METRNL/TGFBR2/NID1/ZEB1/SOCS5/LAMC1/HIF1A/IL12B/SERPINE2/TOX/WNT2/GPC1/CSF1/ZNF365/GHR/TGFBR1/PRKCH/BNC1/DAB2/NFKBIZ/TRPC5/ZBED2/NRP1/MAP1B/ASPA/DUSP10/CD74/HOXA11/IL1RAPL1/STAT1/CD24/IL5/CAV3/RUNX2/PDE5A/TNFSF4/CLDN5/HLA-DRA/LMOD3/IL1B/HOXA5/SNAI2/CCN1/TGFB1I1/CXCL12/FOXC1/ETS1/ADM/CD34/CEBPD/CCN2/FGF2/PLAAT4/DKK1/IL34/NEDD9/KITLG/DCSTAMP/FN1/RIPOR2/IL15RA/HOPX/HAPLN3/SEMA7A/HAPLN…
BP	GO:0071347	cellular response to interleukin-1	40	-0.611727	-2.34721	1.32831e-06	8.56973e-05	6.37317e-05	1297	tags=62%, list=21%, signal=50%	HIF1A/CCL21/CXCL8/RORA/KLF2/GBP1/ADAMTS7/CCL2/NKX3-1/IL1B/GBP2/MMP2/IRAK3/IL1R2/CCL7/ADAMTS12/EDN1/IL1R1/GBP3/ANKRD1/IL1RL2/PTGIS/HAS2/IL6/INHBB
BP	GO:0030199	collagen fibril organization	51	-0.574942	-2.30089	1.43256e-06	9.09565e-05	6.76429e-05	1170	tags=53%, list=19%, signal=43%	COL5A2/COL14A1/TGFBR1/OPTC/ADAMTS7/ADAMTS14/LOX/FOXC1/LUM/COL5A1/COL1A2/COL3A1/LOXL3/COL6A1/TNXB/GREM1/COL5A3/LOXL2/CYP1B1/ADAMTS12/COL11A1/LOXL4/DPT/COL1A1/COL12A1/ADAMTS2/COMP
BP	GO:2000147	positive regulation of cell motility	278	-0.370472	-1.80122	1.55331e-06	9.70817e-05	7.21981e-05	1599	tags=42%, list=26%, signal=33%	ITGA5/TACR1/ITGB1/PRKCA/FOXP1/AQP1/RHOC/ANXA3/RHOB/ITGA4/FAT1/LPAR1/FERMT2/TACR2/ITGA2/ITGAV/MMP14/TGFBR2/HIF1A/PDGFRB/CCL21/CXCL8/ITGA6/PRKCE/CSF1/SEMA3C/MET/PLP1/TGFBR1/DAB2/SPARC/NRP1/WNT5B/THY1/F10/CD74/DOCK5/CAVIN1/F3/FGF16/LGALS3/CCR7/ADAMTS1/PLAU/MYLK/IL1B/ANGPT1/SNAI2/CCN1/CXCL12/ETS1/MMP2/HMOX1/SEMA3E/STAT5A/ACTA2/FOXF1/FGF2/FGF1/ICAM1/IL34/NEDD9/P2RY6/KITLG/FN1/CCBE1/FPR2/RIPOR2/SEMA7A/…
REACT	R-HSA-8875878	MET promotes cell motility	26	-0.676859	-2.29061	3.11158e-06	9.87926e-05	7.43971e-05	1432	tags=81%, list=23%, signal=63%	ITGB1/LAMB2/TNS4/ITGA2/LAMC1/MET/COL5A2/TNS3/FN1/COL5A1/COL1A2/COL3A1/ITGA3/COL5A3/LAMA1/COL11A1/LAMA2/LAMA4/LAMC2/HGF/COL1A1
BP	GO:0032392	DNA geometric change	40	0.51276	2.6443	1.71998e-06	0.000105845	7.87154e-05	2077	tags=88%, list=33%, signal=59%	HFM1/BLM/MCM2/MCM7/HNRNPA2B1/CDC45/GINS4/GINS1/MCM3/HMGB3/HMGB2/RFC4/RFC3/RECQL4/CHTF18/RFC2/GINS3/MCM8/GINS2/DNA2/MCM4/DDX11/RFC5/MCM5/CHD1L/TOP2A/HMGB1/TWNK/RAD51/PIF1/MCM6/POLQ/DSCC1/RAD54B/RUVBL1
BP	GO:1990868	response to chemokine	30	-0.66175	-2.34338	1.85758e-06	0.000109573	8.14878e-05	1415	tags=73%, list=23%, signal=57%	CXCL3/HIF1A/CCL21/CXCL8/DUSP1/CCL2/CCR7/LOX/CXCL12/FOXC1/CXCR3/RIPOR2/DOCK8/CCL7/CCRL2/EDN1/CXCL2/CXCL5/CXCL6/CXCL1/SLIT3/CMKLR1
BP	GO:1990869	cellular response to chemokine	30	-0.66175	-2.34338	1.85758e-06	0.000109573	8.14878e-05	1415	tags=73%, list=23%, signal=57%	CXCL3/HIF1A/CCL21/CXCL8/DUSP1/CCL2/CCR7/LOX/CXCL12/FOXC1/CXCR3/RIPOR2/DOCK8/CCL7/CCRL2/EDN1/CXCL2/CXCL5/CXCL6/CXCL1/SLIT3/CMKLR1
BP	GO:0033002	muscle cell proliferation	102	-0.47809	-2.10657	1.86274e-06	0.000109573	8.14878e-05	970	tags=40%, list=15%, signal=35%	STAT1/PRKG1/ADAMTS1/CNN1/ANGPT1/TPM1/PTGIR/TNFAIP3/FOXC1/MMP2/HMOX1/CDKN1A/FGF2/P2RY6/ELN/EGFR/IGFBP5/HTR1B/MEGF10/CCN3/PTGS2/KLF4/IGFBP3/EDN1/TBX2/THBS1/ITGB3/BMP4/MYOCD/TENM4/GATA6/HGF/MYOG/RBP4/PPARG/EREG/CDH13/KCNK2/TLR4/IL6/CCN4
BP	GO:0000724	double-strand break repair via homologous recombination	75	0.396015	2.31763	2.25276e-06	0.000126916	9.43854e-05	2680	tags=84%, list=43%, signal=49%	KHDC3L/TEX15/MEIOB/RAD21L1/ANKLE1/WAS/FUS/RAD54L/BLM/XRCC2/MCM2/MCM7/TIMELESS/CDC7/RAD51AP1/CDC45/AUNIP/GINS4/MCM3/PARPBP/RMI2/RECQL4/TONSL/MCM8/GINS2/FEN1/PARP1/RMI1/MCM4/MCM5/EP400/RPA2/WRAP53/RAD51/MAD2L2/POGZ/CHEK1/KDM4D/YEATS4/MCM6/RPA3/POLQ/RPA1/RAD54B/RUVBL1/ZMYND8/H2AX/VPS72/KDM1A/RFWD3/BRCA1/NSMCE4A/DMAP1/FIGNL1/UBQLN4/MMS22L/RAD21/SFPQ/SHLD1/SLF1/MBTD1/RAD52/ZSWIM7
BP	GO:0033044	regulation of chromosome organization	98	0.360426	2.24531	2.23594e-06	0.000126916	9.43854e-05	2683	tags=83%, list=43%, signal=48%	TAL1/MAPK15/MAPT/ESPL1/PLK1/AURKB/NCAPH/BUB1B/SPC25/HNRNPD/HNRNPA2B1/NUF2/CDC20/CDK1/ZWINT/USP44/UBE2C/RMI2/TACC3/ATF7IP2/CENPV/CDCA8/CCNB1/ARID1A/NEK2/KNTC1/MAD2L1/FEN1/PARP1/CDK2/TEX14/CENPF/DDX11/TTK/TOP2A/HNRNPA1/NCAPG/INCENP/CTC1/CDC6/PIF1/BIRC5/BUB1/MAD2L2/HASPIN/FBXO5/NCAPD3/TRIP13/NDC80/SMARCD1/NCAPG2/SMARCC1/BCL7A/DLGAP5/DPF1/SMARCA4/NCAPD2/DKC1/RUVBL1/NAF1/CCT2/CCT3/UCHL5/CENPE/NAT10/SM…
BP	GO:0007160	cell-matrix adhesion	129	-0.440352	-2.00353	2.21355e-06	0.000126916	9.43854e-05	2313	tags=68%, list=37%, signal=44%	COL17A1/ILK/EMP2/PTEN/ITGA1/VCL/EMILIN1/JAG1/RIN2/ACTG1/DAPK3/ANGPTL3/EFEMP2/RHOD/ITGB5/VEGFA/ANXA2/ITGB7/ADAM9/SNED1/DLC1/SMAD3/ZYX/MACF1/NF2/ACVRL1/PTPRJ/ITGA5/ITGB1/PHLDB2/UTRN/COL16A1/ADAMTS9/TLN1/ITGA4/CORO2B/ECM2/FERMT2/ITGA2/ITGAV/PEAK1/SORBS1/MMP14/NID1/S100A10/ITGA10/CCL21/THSD1/ITGA6/CSF1/ACTN1/ITGA7/CDK6/NRP1/SDC4/THY1/CCR7/PLAU/FBLN5/CD34/BST1/SEMA3E/NID2/CCN2/FN1/COL3A1/ITGA3/TNXB/GR…
BP	GO:0001934	positive regulation of protein phosphorylation	228	-0.388512	-1.85713	2.35305e-06	0.000130471	9.70291e-05	962	tags=31%, list=15%, signal=27%	CD24/IL5/NKX3-1/FGF16/C3/CCR7/PRLR/TNIK/IL1B/FAM20A/IL11/ANGPT1/CCN1/NEK10/CDKN1A/CSPG4/MT3/MUSK/FGF2/FGF1/IL34/NEDD9/KITLG/FPR2/RIPK3/SEMA7A/EGFR/NTRK2/GPNMB/SPHK1/AGT/PDGFA/CARD10/GREM1/CD44/IFNE/AREG/PTGS2/TNFSF15/TEK/IL15/BDNF/NGF/INHBA/CD36/GAS6/EDN1/NTRK3/IFNA1/NTF3/THBS1/ITGB3/ADRB2/LIF/VEGFC/PLPP3/ENPP2/BMP4/HGF/EPGN/HTR2A/CHI3L1/ADTRP/RGCC/CEMIP/EREG/FGF7/TLR4/IL6/GFRA1/RELN
BP	GO:0008015	blood circulation	241	-0.3859	-1.85111	2.38109e-06	0.000130471	9.70291e-05	1517	tags=44%, list=24%, signal=35%	ATP2B4/SLC8A3/RNLS/ITGA4/CORO2B/SCN1B/FERMT2/TACR2/ERAP2/NPR3/RPS6KA2/HEY2/ADAMTS16/CAMK2D/DLL1/CACNA1C/MYL4/CRH/PLN/SCN9A/TTN/KCNMA1/KLF2/KCNK6/FXYD1/DOCK5/ADORA1/IER3/STAT1/CAV3/PRKG1/PDE5A/CLDN5/KCNMB2/TNNC1/SGCG/ANGPT1/TPM1/TNNI1/CXCL12/TNNT2/FOXC1/ADM/KCNE1/MMP2/OLR1/ACTA2/CORIN/DMD/CPA3/HOPX/ELN/DSP/EGFR/F2RL1/COL1A2/MYOF/TNNI2/AGT/RGS4/PDE3A/HTR1B/CTSZ/POMC/KCNJ8/NAV2/SCN3A/PTGS2/OXTR/HRH1…
BP	GO:0070555	response to interleukin-1	46	-0.586914	-2.30696	2.52281e-06	0.000136368	0.000101415	1297	tags=61%, list=21%, signal=49%	HIF1A/CCL21/CXCL8/RORA/GHR/KLF2/GBP1/ADAMTS7/CCL2/NKX3-1/IL1B/GBP2/MMP2/IRAK3/IL1R2/PCSK1/CCL7/ADAMTS12/EDN1/IL1R1/GBP3/ANKRD1/IL1RL2/PTGIS/CHI3L1/HAS2/IL6/INHBB
BP	GO:0001501	skeletal system development	238	-0.380018	-1.82083	2.56272e-06	0.000136678	0.000101646	1920	tags=52%, list=31%, signal=37%	CREB3L2/NPR2/RARB/FGFRL1/SMAD7/ENG/PDGFC/NOTCH2/SMAD3/FAM20C/NOG/HOXA10/HOXA4/FOXC2/ACVRL1/RFLNB/MEF2C/ERRFI1/SIX1/BMP1/BNC2/WNT9A/PRRX1/PCSK5/SPEF2/FOXP1/GSC/LRRK1/PAPSS2/MMP16/LEPR/LTF/TIMP1/NDST1/NPR3/SCIN/ARID5B/LRRC17/MMP14/TGFBR2/ZEB1/HIF1A/HHIP/GHR/COL5A2/TGFBR1/HOXA1/XYLT1/OPTC/CDX1/ADAMTS7/WNT5B/EXTL1/NFATC2/HOXA11/RUNX2/COL10A1/ANKH/SULF2/HOXA5/DHRS3/SNAI2/CCN1/LOX/HOXA3/FOXC1/MMP2/FOSL…
CC	GO:0000793	condensed chromosome	115	0.326612	2.04484	7.32964e-06	0.000148505	0.000106674	2608	tags=80%, list=42%, signal=48%	SYCP1/CHMP4C/SYCP2L/SYN1/SYCE3/BLM/PLK1/AURKB/NCAPH/BANF1/BUB1B/SPC25/KIF2C/NUF2/CDC20/ZWINT/CENPH/SPAG5/HMGB2/SKA3/MKI67/CENPV/FANCD2/CENPM/SEPTIN6/CENPU/CCNB1/CENPA/NEK2/KNTC1/MAD2L1/SGO1/CDT1/SUV39H1/KIF22/CDK2/TEX14/CENPF/TTK/AURKA/TOP2A/HMGB1/SYCE2/NCAPG/INCENP/SMC1A/HJURP/CHAMP1/MTBP/RAD51/BIRC5/BUB1/NCAPD3/CHEK1/CENPW/NDC80/ITGB3BP/SMARCD1/RAD9A/CENPS/NCAPG2/SMARCC1/NUP107/CENPX/PSMC3IP/KI…
BP	GO:0072001	renal system development	157	-0.417118	-1.93243	3.33472e-06	0.000171011	0.000127178	1908	tags=55%, list=30%, signal=40%	RARB/WNK4/SMAD7/CALB1/NOTCH2/SMAD3/NOG/TNS2/TBX18/FOXC2/PKD2/MEF2C/SIX1/FRAS1/C1GALT1/PCSK5/IRX3/AQP1/SERPINB7/PLCE1/LAMB2/BMPER/ARID5B/ADAMTS16/NID1/PDGFRB/DLL1/MAGI2/SDC1/TGFBR1/NRP1/SDC4/KIF26B/GREB1L/MYO1E/HOXA11/STAT1/CD24/NKX3-1/ADAMTS1/SULF2/COL4A1/ANGPT1/EMX2/FOXC1/CD34/ACTA2/BICC1/FOXF1/FGF2/FGF1/HS3ST3B1/FOXD1/FBN1/ITGA3/SIX2/AGT/TACSTD2/PDGFA/RGN/ADAMTS6/GREM1/CYP4A22/MME/KCNJ8/PRICKLE…
BP	GO:0007169	transmembrane receptor protein tyrosine kinase signaling pathway	283	-0.36844	-1.79235	3.33125e-06	0.000171011	0.000127178	1408	tags=37%, list=22%, signal=30%	MMRN2/NDST1/SOCS3/BCAR3/ARID5B/SORBS1/PLAT/SOCS5/HIF1A/PDGFRB/IL12B/DLL1/CBLB/GPC1/HHIP/CSF1/MET/IGFBP4/GHR/TMEM204/NRP1/UBASH3B/MVP/LRP1/PTPRE/MYO1E/ARHGEF28/CRIM1/F3/RUNX2/NKX3-1/FGF16/PRLR/SULF2/GDF15/COL4A1/IL1B/ANGPT1/LOX/SHISA2/PTGIR/SAMD12/FOXC1/CREB3L1/MMP2/CSPG4/MT3/STAT5A/CCN2/MUSK/FGF2/FGF1/NEDD9/DOK5/CCBE1/EGFR/NTRK2/AXL/AGT/PDGFA/IGFBP5/COL6A1/TNXB/DCN/PRICKLE1/AREG/TEK/SERPINA12/IGF…
BP	GO:0040017	positive regulation of locomotion	282	-0.366774	-1.78322	3.29971e-06	0.000171011	0.000127178	1508	tags=40%, list=24%, signal=32%	AQP1/RHOC/ANXA3/RHOB/ITGA4/FAT1/LPAR1/FERMT2/TACR2/ITGA2/ITGAV/MMP14/TGFBR2/HIF1A/PDGFRB/CCL21/CXCL8/ITGA6/PRKCE/CSF1/SEMA3C/MET/PLP1/TGFBR1/DAB2/SPARC/NRP1/WNT5B/THY1/F10/CD74/DOCK5/CAVIN1/F3/FGF16/LGALS3/CCR7/ADAMTS1/PLAU/MYLK/IL16/IL1B/ANGPT1/SNAI2/CCN1/CXCL12/ETS1/MMP2/HMOX1/SEMA3E/STAT5A/ACTA2/FOXF1/FGF2/FGF1/ICAM1/IL34/NEDD9/P2RY6/KITLG/FN1/CCBE1/FPR2/RIPOR2/SEMA7A/EPB41L4B/EGFR/GPNMB/F2RL1…
BP	GO:0048729	tissue morphogenesis	284	-0.36675	-1.78492	3.49857e-06	0.000177143	0.000131738	1420	tags=40%, list=23%, signal=32%	FERMT2/MMRN2/SOCS3/ITGA2/ITGAV/FOXL1/HEY2/ESR1/MMP14/ADAMTS16/TGFBR2/HIF1A/DLL1/WNT2/HHIP/CSF1/SEMA3C/MET/TTN/TGFBR1/NRP1/SDC4/NR3C1/KIF26B/GREB1L/WNT5B/ASB2/HOXA11/STAT1/CAV3/ACTA1/NKX3-1/MYLK/COL4A1/HOXA5/TNNC1/SNAI2/TPM1/CCN1/TGFB1I1/TNNI1/TNNT2/FOXC1/ADM/NTN4/MMP2/CA2/SEMA3E/ARHGAP24/ACTA2/FLG2/FOXF1/FGF2/FGF1/WNT16/DKK1/FOXE1/HS3ST3B1/FOXD1/COL5A1/DSP/HEG1/EGFR/COL3A1/ITGA3/SIX2/AGT/TACSTD2/…
KEGG	hsa03040	Spliceosome	41	0.498178	2.48874	4.7176e-06	0.000175141	0.000140287	2688	tags=93%, list=43%, signal=53%	FUS/HNRNPA3/SNRPF/SNRPA1/SF3A2/CHERP/HNRNPA1/SNRPB/SNRPE/PPIH/DDX39B/SNRPD1/SNRPA/MAGOH/HNRNPM/SF3A1/LSM5/PRPF19/SNRNP200/SRSF7/RBMX/PRPF38B/WBP11/PPIL1/SF3B4/SRSF2/LSM2/PQBP1/PRPF38A/LSM4/TRA2A/SRSF9/TCERG1/SNRPG/THOC1/HNRNPC/ACIN1/THOC3
REACT	R-HSA-69242	S Phase	64	0.41765	2.38951	6.21454e-06	0.000190508	0.000143465	2190	tags=77%, list=35%, signal=50%	ORC1/PRIM1/CKS1B/E2F1/CDCA5/MCM2/MCM7/CDC25A/E2F5/ORC6/CDC45/GINS4/GINS1/MCM3/POLE/UBE2C/GMNN/RFC4/RFC3/LIG1/RFC2/GINS3/MCM8/GINS2/FEN1/CDT1/DNA2/MCM4/CDK2/RFC5/LIN9/MCM5/POLD1/RPA2/POLE2/SMC1A/CDC6/PCNA/POLA2/POLA1/POLE3/MCM6/RPA3/RPA1/ESCO2/POLD3/CDK4/PDS5B/CCNE2
REACT	R-HSA-69618	Mitotic Spindle Checkpoint	41	0.488171	2.50372	6.56143e-06	0.000192279	0.000144798	2449	tags=88%, list=39%, signal=54%	PLK1/AURKB/BUB1B/SPC25/KIF2C/NUF2/CDC20/ZWINT/CENPH/UBE2C/CENPM/CENPU/CDCA8/CENPA/KNTC1/MAD2L1/SGO1/CENPF/INCENP/BIRC5/BUB1/NDC80/ITGB3BP/NUDC/CENPS/NUP107/KIF18A/CENPK/DSN1/ERCC6L/RCC2/CENPI/CENPE/NUP160/CENPO/PPP1CC
REACT	R-HSA-373076	Class A/1 (Rhodopsin-like receptors)	102	-0.454107	-2.01996	6.70489e-06	0.000192279	0.000144798	1011	tags=43%, list=16%, signal=37%	ADORA1/CCL2/LHCGR/GRPR/C3/CCR7/CXCL12/PTGIR/CXCR3/P2RY6/SAA1/RXFP2/FPR2/F2RL1/CCL7/AGT/GPR68/HTR1B/POMC/OXTR/CCRL2/HRH1/AGTR1/P2RY2/PTGDR/NPY4R/EDN1/CXCL2/ADRB2/HTR7/C5AR2/CXCL5/RXFP1/CXCL6/BDKRB2/HTR2A/CCKAR/PLPPR4/CXCL1/TRH/FPR1/CMKLR1/BDKRB1/PTGER2
BP	GO:0050673	epithelial cell proliferation	195	-0.399251	-1.88156	3.97978e-06	0.000198989	0.000147985	1593	tags=45%, list=25%, signal=34%	TACR1/PRKCA/FZD7/TNFSF12/PLXNB3/B4GALT1/ITGA4/CD109/MMRN2/BMPER/ESR1/MMP14/ZEB1/LAMC1/KLF9/HIF1A/IL12B/WNT2/IGFBP4/TGFBR1/CDK6/DAB2/NFKBIZ/SPARC/NRP1/DUSP10/CCL2/STAT1/HSPG2/F3/RUNX2/NKX3-1/SERPINB1/SULF2/HOXA5/FAP/SNAI2/CXCL12/TNFAIP3/PTPRM/CD34/HMOX1/CDKN1A/STAT5A/FGF2/FGF1/WNT16/EGFR/CDKN2B/TACSTD2/RGN/IGFBP5/PGR/COL8A1/VDR/CCN3/LOXL2/AREG/COL8A2/TEK/NRP2/AGTR1/PTPRN/NUPR1/IGFBP3/SULF1/TBX2/SE…
REACT	R-HSA-180786	Extension of Telomeres	30	0.559129	2.59625	7.13037e-06	0.000198091	0.000149175	2177	tags=90%, list=35%, signal=59%	TERT/PRIM1/BLM/RFC4/RFC3/CHTF18/LIG1/RFC2/FEN1/DNA2/GAR1/CDK2/RFC5/POLD1/RPA2/CTC1/WRAP53/PIF1/PCNA/POLA2/POLA1/RPA3/RPA1/DSCC1/DKC1/RUVBL1/POLD3
KEGG	hsa05150	Staphylococcus aureus infection	27	-0.654345	-2.26266	5.87105e-06	0.000193745	0.000155188	1076	tags=67%, list=17%, signal=55%	MASP1/KRT38/KRT31/C3/HLA-DRA/ICAM1/FPR2/KRT13/KRT23/KRT32/C1R/C1S/KRT33B/KRT15/FPR1/KRT19/KRT14/KRT16
BP	GO:0043500	muscle adaptation	57	-0.546532	-2.22205	4.274e-06	0.000211062	0.000156963	989	tags=58%, list=16%, signal=49%	LMNA/PRKCA/FOXP1/ATP2B4/IL6ST/AKAP6/HEY2/CAMK2D/FBXO32/CAV3/ACTA1/PDE5A/IL1B/TNNC1/TNNI1/MYOZ2/HMOX1/AGT/RGS4/IGFBP5/PRKAG3/LMCD1/TNFRSF1B/EDN1/GATA6/MYOG/SGCA/CACNA1S/PPARG/MYH7/MYMK/MYOD1/PI16
BP	GO:0048659	smooth muscle cell proliferation	67	-0.517726	-2.1705	4.9427e-06	0.000238202	0.000177147	970	tags=46%, list=15%, signal=40%	STAT1/PRKG1/ADAMTS1/CNN1/TPM1/PTGIR/TNFAIP3/MMP2/HMOX1/CDKN1A/FGF2/P2RY6/ELN/EGFR/IGFBP5/HTR1B/CCN3/PTGS2/KLF4/IGFBP3/EDN1/THBS1/ITGB3/BMP4/MYOCD/PPARG/EREG/CDH13/TLR4/IL6/CCN4
BP	GO:0031589	cell-substrate adhesion	202	-0.396056	-1.8704	4.92728e-06	0.000238202	0.000177147	2331	tags=63%, list=37%, signal=41%	PPARD/RAC2/ANGPT2/COL17A1/ILK/EMP2/PTEN/CASS4/ITGA1/FER/VCL/APOA1/EMILIN1/JAG1/RIN2/ACTN4/TRIOBP/ACTG1/DAPK3/ANGPTL3/EFEMP2/RHOD/ITGB5/VEGFA/ANXA2/ITGB7/ADAM9/SNED1/KANK1/DLC1/SMAD3/ZYX/LIMS2/MACF1/PARVA/NF2/ACVRL1/LPXN/PTPRJ/BVES/FLNA/ITGA5/PARVB/ITGB1/FZD7/PHLDB2/UTRN/COL16A1/ADAMTS9/TLN1/ITGA4/CORO2B/ECM2/FERMT2/ITGA2/ITGAV/PEAK1/SORBS1/MMP14/NID1/S100A10/LAMC1/ITGA10/CCL21/THSD1/ITGA6/PRKCE/C…
BP	GO:0033260	nuclear DNA replication	23	0.624366	2.67036	5.14558e-06	0.000245027	0.000182223	1879	tags=96%, list=30%, signal=67%	NUGGC/BLM/MCM2/CDC7/CDC45/GINS1/MCM3/GMNN/ATAD5/LIG1/GINS3/DBF4B/FEN1/CDT1/DNA2/MCM4/TIPIN/RAD51/PCNA/POLA1/DBF4/MCM6
CC	GO:0005882	intermediate filament	51	-0.542081	-2.1559	1.33824e-05	0.000259842	0.000186649	1092	tags=47%, list=17%, signal=39%	NRP1/KRT38/KRT31/PPL/KRTAP2-4/KRT13/KRT23/KRTAP4-11/DSP/KRT32/SYNC/KRT86/CLDN11/KRTAP2-3/DES/KRT33B/KRT15/KRT19/KRT81/KRTAP1-1/KRT14/KRT7/KRT16/KRTAP1-5
BP	GO:0001816	cytokine production	305	-0.351328	-1.71535	5.69656e-06	0.000268074	0.000199362	1487	tags=37%, list=24%, signal=29%	ARRDC4/USP50/LTF/SERPINB7/IL6ST/NLRX1/IRF1/ITGAV/MBP/IL7/TIGIT/SOCS5/HIF1A/IL12B/DLL1/HLA-B/SLAMF9/RORA/CRTAM/SPON2/NAV3/KLF2/OAS2/ADGRG1/GBP1/RFTN1/CD74/NFATC2/STAT1/CD55/CD24/F3/LACC1/C3/CCR7/TNFSF4/LTBP1/SERPINB1/IL16/SULF2/IL1B/ANGPT1/SNAI2/ZBTB20/TNFAIP3/AIM2/CD34/HMOX1/IRAK3/CD28/IL1R2/LUM/PDCD1LG2/SAA1/FN1/CCBE1/SLC2A10/RIPK3/SEMA7A/HEG1/GPNMB/F2RL1/AXL/SPHK1/CD274/COL3A1/SRGN/AGT/PLA2R1/S…
REACT	R-HSA-141424	Amplification of signal from the kinetochores	40	0.48447	2.46436	1.07838e-05	0.00026789	0.000201738	2449	tags=88%, list=39%, signal=54%	PLK1/AURKB/BUB1B/SPC25/KIF2C/NUF2/CDC20/ZWINT/CENPH/CENPM/CENPU/CDCA8/CENPA/KNTC1/MAD2L1/SGO1/CENPF/INCENP/BIRC5/BUB1/NDC80/ITGB3BP/NUDC/CENPS/NUP107/KIF18A/CENPK/DSN1/ERCC6L/RCC2/CENPI/CENPE/NUP160/CENPO/PPP1CC
REACT	R-HSA-141444	Amplification of signal from unattached kinetochores via a MAD2 inhibitory signal	40	0.48447	2.46436	1.07838e-05	0.00026789	0.000201738	2449	tags=88%, list=39%, signal=54%	PLK1/AURKB/BUB1B/SPC25/KIF2C/NUF2/CDC20/ZWINT/CENPH/CENPM/CENPU/CDCA8/CENPA/KNTC1/MAD2L1/SGO1/CENPF/INCENP/BIRC5/BUB1/NDC80/ITGB3BP/NUDC/CENPS/NUP107/KIF18A/CENPK/DSN1/ERCC6L/RCC2/CENPI/CENPE/NUP160/CENPO/PPP1CC
REACT	R-HSA-5693538	Homology Directed Repair	43	0.477281	2.4598	1.0746e-05	0.00026789	0.000201738	2177	tags=79%, list=35%, signal=52%	BLM/EXO1/XRCC2/TIMELESS/RAD51AP1/EME1/MDC1/POLE/RFC4/RFC3/RMI2/RFC2/FEN1/DNA2/PARP1/RMI1/CDK2/RFC5/POLD1/RPA2/POLE2/TIPIN/RAD51/PCNA/CHEK1/PARP2/CLSPN/RAD9A/POLE3/RPA3/POLQ/RPA1/H2AX/POLD3
REACT	R-HSA-8874081	MET activates PTK2 signaling	22	-0.69448	-2.2537	1.08482e-05	0.00026789	0.000201738	1591	tags=86%, list=25%, signal=65%	ITGB1/LAMB2/ITGA2/LAMC1/MET/COL5A2/FN1/COL5A1/COL1A2/COL3A1/ITGA3/COL5A3/LAMA1/COL11A1/LAMA2/LAMA4/LAMC2/HGF/COL1A1
BP	GO:0032689	negative regulation of type II interferon production	13	-0.787055	-2.24648	5.87723e-06	0.000273359	0.000203293	914	tags=77%, list=15%, signal=66%	TNFSF4/PDCD1LG2/AXL/CD274/VSIR/INHBA/GAS6/LAPTM5/IL1RL1/TLR4
BP	GO:0070098	chemokine-mediated signaling pathway	23	-0.684536	-2.28293	6.09201e-06	0.000280092	0.0002083	1415	tags=78%, list=23%, signal=61%	CXCL3/HIF1A/CCL21/CXCL8/CCL2/CCR7/CXCL12/FOXC1/CXCR3/CCL7/CCRL2/EDN1/CXCL2/CXCL5/CXCL6/CXCL1/SLIT3/CMKLR1
BP	GO:0001503	ossification	197	-0.389144	-1.83468	6.35267e-06	0.000288758	0.000214745	887	tags=29%, list=14%, signal=26%	ANKH/SGMS2/DHRS3/SNAI2/CCN1/LOX/FOXC1/ASPN/CREB3L1/MMP2/FOSL2/FHL2/CEBPD/CCN2/FGF2/DKK1/SEMA7A/EGFR/COL1A2/HOXA2/SRGN/SIX2/IGFBP5/COL6A1/VDR/GREM1/PRICKLE1/AREG/SPP1/PTGS2/TEK/CTHRC1/ADAMTS12/COL11A1/IGFBP3/CLEC3B/ADRB2/GDF5/CSGALNACT1/VEGFC/SCUBE3/VCAN/OSR1/BMP4/IBSP/SMOC1/IGF2/WNT7B/HGF/MYOG/COL1A1/TWIST2/ITGA11/PPARG/IL6/CCN4/COMP
MF	GO:0005126	cytokine receptor binding	81	-0.482427	-2.04173	7.02726e-06	0.000262489	0.000215822	1599	tags=53%, list=26%, signal=40%	ITGA5/TNFSF12/CLCF1/IL6ST/FERMT2/CXCL3/IL7/TGFBR2/IL12B/CCL21/CXCL8/CSF1/TGFBR1/OSMR/TNFSF8/CCL2/STAT1/IL5/TNFSF4/IL1B/IL11/CXCL12/TNFSF10/IL34/KITLG/CCL7/GREM1/IFNE/CCRL2/TNFSF15/IL15/BDNF/NGF/CXCL2/IFNA1/NTF3/ITGB3/LIF/VEGFC/CXCL5/CXCL6/CXCL1/IL6
BP	GO:0033046	negative regulation of sister chromatid segregation	27	0.569385	2.62078	7.49426e-06	0.000305888	0.000227484	1806	tags=85%, list=29%, signal=61%	PLK1/AURKB/BUB1B/SPC25/NUF2/CDC20/ZWINT/USP44/CDCA8/CCNB1/KNTC1/MAD2L1/TEX14/CENPF/TTK/INCENP/BIRC5/BUB1/MAD2L2/HASPIN/FBXO5/TRIP13/NDC80
BP	GO:0033048	negative regulation of mitotic sister chromatid segregation	27	0.569385	2.62078	7.49426e-06	0.000305888	0.000227484	1806	tags=85%, list=29%, signal=61%	PLK1/AURKB/BUB1B/SPC25/NUF2/CDC20/ZWINT/USP44/CDCA8/CCNB1/KNTC1/MAD2L1/TEX14/CENPF/TTK/INCENP/BIRC5/BUB1/MAD2L2/HASPIN/FBXO5/TRIP13/NDC80
BP	GO:0045841	negative regulation of mitotic metaphase/anaphase transition	27	0.569385	2.62078	7.49426e-06	0.000305888	0.000227484	1806	tags=85%, list=29%, signal=61%	PLK1/AURKB/BUB1B/SPC25/NUF2/CDC20/ZWINT/USP44/CDCA8/CCNB1/KNTC1/MAD2L1/TEX14/CENPF/TTK/INCENP/BIRC5/BUB1/MAD2L2/HASPIN/FBXO5/TRIP13/NDC80
BP	GO:0051985	negative regulation of chromosome segregation	27	0.569385	2.62078	7.49426e-06	0.000305888	0.000227484	1806	tags=85%, list=29%, signal=61%	PLK1/AURKB/BUB1B/SPC25/NUF2/CDC20/ZWINT/USP44/CDCA8/CCNB1/KNTC1/MAD2L1/TEX14/CENPF/TTK/INCENP/BIRC5/BUB1/MAD2L2/HASPIN/FBXO5/TRIP13/NDC80
BP	GO:1902100	negative regulation of metaphase/anaphase transition of cell cycle	27	0.569385	2.62078	7.49426e-06	0.000305888	0.000227484	1806	tags=85%, list=29%, signal=61%	PLK1/AURKB/BUB1B/SPC25/NUF2/CDC20/ZWINT/USP44/CDCA8/CCNB1/KNTC1/MAD2L1/TEX14/CENPF/TTK/INCENP/BIRC5/BUB1/MAD2L2/HASPIN/FBXO5/TRIP13/NDC80
BP	GO:1905819	negative regulation of chromosome separation	27	0.569385	2.62078	7.49426e-06	0.000305888	0.000227484	1806	tags=85%, list=29%, signal=61%	PLK1/AURKB/BUB1B/SPC25/NUF2/CDC20/ZWINT/USP44/CDCA8/CCNB1/KNTC1/MAD2L1/TEX14/CENPF/TTK/INCENP/BIRC5/BUB1/MAD2L2/HASPIN/FBXO5/TRIP13/NDC80
BP	GO:2000816	negative regulation of mitotic sister chromatid separation	27	0.569385	2.62078	7.49426e-06	0.000305888	0.000227484	1806	tags=85%, list=29%, signal=61%	PLK1/AURKB/BUB1B/SPC25/NUF2/CDC20/ZWINT/USP44/CDCA8/CCNB1/KNTC1/MAD2L1/TEX14/CENPF/TTK/INCENP/BIRC5/BUB1/MAD2L2/HASPIN/FBXO5/TRIP13/NDC80
BP	GO:2001251	negative regulation of chromosome organization	38	0.510232	2.5891	7.18762e-06	0.000305888	0.000227484	1806	tags=76%, list=29%, signal=55%	ESPL1/PLK1/AURKB/BUB1B/SPC25/NUF2/CDC20/ZWINT/USP44/CDCA8/CCNB1/KNTC1/MAD2L1/PARP1/TEX14/CENPF/TTK/TOP2A/HNRNPA1/INCENP/CTC1/PIF1/BIRC5/BUB1/MAD2L2/HASPIN/FBXO5/TRIP13/NDC80
BP	GO:0042327	positive regulation of phosphorylation	252	-0.369218	-1.77894	7.4431e-06	0.000305888	0.000227484	962	tags=35%, list=15%, signal=30%	PDGFRB/IL12B/ITGA6/NOX4/CSF1/MET/CRH/GHR/DAB2/TRPC5/NRP1/DOK7/CD74/CD24/IL5/NKX3-1/FGF16/C3/CCR7/PRLR/TNIK/IL1B/FAM20A/IL11/ANGPT1/CCN1/NEK10/CDKN1A/CSPG4/MT3/MUSK/FGF2/FGF1/IL34/NEDD9/KITLG/FPR2/RIPK3/SEMA7A/EGFR/NTRK2/GPNMB/AXL/SPHK1/AGT/PDGFA/CARD10/GREM1/CD44/IFNE/AREG/PTGS2/TNFSF15/TEK/IL15/BDNF/NGF/INHBA/CD36/GAS6/EDN1/NTRK3/IFNA1/NTF3/THBS1/ITGB3/ADRB2/LIF/VEGFC/PLPP3/ENPP2/BMP4/PDGFRA/HGF…
BP	GO:0010628	positive regulation of gene expression	433	-0.32252	-1.59739	7.07304e-06	0.000305888	0.000227484	1392	tags=33%, list=22%, signal=27%	IRF1/ITGA2/MBP/IL7/RPS6KA2/MMP14/TIGIT/S100A10/HIF1A/IL12B/C1QTNF1/DLL1/CXCL8/RORA/CSF1/CRTAM/SPON1/RBMS3/SPON2/CRH/TTN/PLP1/TGFBR1/MYH9/NR1I2/AICDA/CDK6/OAS2/RFTN1/CD74/NFATC2/STAT1/CD55/IL5/ACTA1/F3/RUNX2/NKX3-1/FGF16/LACC1/C3/CCR7/TNFSF4/CLDN5/IL16/SULF2/IL1B/HOXA5/ANGPT1/ZBTB20/FOXC1/ETS1/AIM2/CD34/HMOX1/IRAK3/ADAM19/MT3/ACTA2/CD28/MUSK/FGF2/FGF1/WNT16/DKK1/IL34/LUM/SAA1/FN1/FOXD1/CCBE1/SLC2A…
KEGG	hsa04610	Complement and coagulation cascades	36	-0.601691	-2.23225	9.94638e-06	0.000295407	0.000236619	1346	tags=64%, list=21%, signal=50%	PLAT/SERPINE2/CD59/MASP1/A2M/F10/CD55/F3/VWF/C3/PLAU/CFHR1/SERPINA5/C1R/SERPINA1/C9/SERPINE1/C1S/BDKRB2/SERPINB2/F13A1/BDKRB1/THBD
BP	GO:0043588	skin development	126	-0.436387	-1.98068	8.07224e-06	0.000326151	0.000242553	1389	tags=42%, list=22%, signal=33%	ITGA2/HRNR/UGCG/KRT80/DLL1/ITGA6/MET/COL5A2/PRKCH/NFKBIZ/CDSN/ZBED2/PALLD/PPL/FOXC1/FOSL2/TNFRSF19/CDKN1A/FLG2/PLAAT4/WNT16/DKK1/FOXE1/SLC2A10/COL5A1/DSP/EGFR/COL1A2/COL3A1/ITGA3/PDGFA/IGFBP5/COL6A1/VDR/COL5A3/KRT86/KLF4/INHBA/FLG/ITGB6/FOXQ1/GATA6/COL1A1/LCE3A/ADAMTS2/FST/KRT81/EREG/KRT14/FGF7/KRT7/KRT16/COMP
BP	GO:0001818	negative regulation of cytokine production	110	-0.454641	-2.02811	8.15913e-06	0.000326365	0.000242713	1320	tags=43%, list=21%, signal=34%	TIGIT/SOCS5/IL12B/DLL1/NAV3/KLF2/GBP1/CD24/CCR7/TNFSF4/SERPINB1/ANGPT1/TNFAIP3/CD34/IRAK3/IL1R2/PDCD1LG2/FN1/SLC2A10/GPNMB/F2RL1/AXL/CD274/SRGN/SSC5D/POMC/BPI/KLF4/VSIR/LRRC32/CD200/PSG9/RNF128/INHBA/GAS6/THBS1/LAPTM5/C5AR2/GATA6/IL1RL1/HGF/XAF1/RGCC/CMKLR1/TLR4/IL6/INHBB
REACT	R-HSA-2467813	Separation of Sister Chromatids	59	0.414156	2.33131	1.3597e-05	0.000326695	0.000246022	2480	tags=81%, list=40%, signal=50%	TUBB8/TUBB4A/ESPL1/TUBB2B/PLK1/CDCA5/AURKB/BUB1B/SPC25/KIF2C/NUF2/CDC20/ZWINT/CENPH/UBE2C/CENPM/CENPU/CDCA8/CENPA/KNTC1/MAD2L1/SGO1/TUBA8/CENPF/INCENP/SMC1A/BIRC5/BUB1/PTTG1/NDC80/ITGB3BP/NUDC/CENPS/NUP107/KIF18A/CENPK/DSN1/TUBA3D/ERCC6L/RCC2/PDS5B/CENPI/CENPE/NUP160/CENPO/RAD21/PPP1CC/SMC3
MF	GO:0017116	single-stranded DNA helicase activity	17	0.680275	2.5749	8.60721e-06	0.000303643	0.000249659	2014	tags=100%, list=32%, signal=68%	MCM2/MCM7/MCM3/RFC4/RFC3/CHTF18/RFC2/MCM8/DNA2/MCM4/RFC5/MCM5/RAD51/PIF1/MCM6/POLQ/DSCC1
MF	GO:0005518	collagen binding	47	-0.566648	-2.1848	9.32235e-06	0.000311563	0.000256171	2104	tags=81%, list=34%, signal=54%	CHADL/CTSL/SERPINH1/ADGRG6/ADAM9/SMAD7/CTSB/SMAD3/ITGB1/ECM2/ITGA2/NID1/ITGA10/C1QTNF1/COL14A1/SPARC/ADGRG1/HSPG2/VWF/PCOLCE2/LOX/NID2/LUM/FN1/CCBE1/ITGA3/PDGFA/COL6A1/COL6A2/TNXB/CD44/COL5A3/LRRC15/PODN/THBS1/TGFBI/ITGA11/COMP
REACT	R-HSA-69205	G1/S-Specific Transcription	16	0.67233	2.54411	1.54191e-05	0.000348985	0.000262808	1807	tags=94%, list=29%, signal=67%	ORC1/TYMS/E2F1/CDK1/E2F5/CDC45/RRM2/HDAC1/CDT1/LIN9/CDC6/PCNA/FBXO5/POLA1/DHFR
REACT	R-HSA-69206	G1/S Transition	52	0.431313	2.30559	1.57023e-05	0.000348985	0.000262808	2004	tags=75%, list=32%, signal=51%	ORC1/TYMS/PRIM1/CKS1B/E2F1/MCM2/MCM7/CDC25A/CDC7/CDK1/E2F5/ORC6/CDC45/MCM3/POLE/RRM2/GMNN/MCM10/CCNB1/MCM8/HDAC1/CDT1/MCM4/CDK2/LIN9/MCM5/RPA2/POLE2/CDC6/PCNA/POLA2/FBXO5/POLA1/DHFR/DBF4/POLE3/MCM6/RPA3/RPA1
REACT	R-HSA-397014	Muscle contraction	100	-0.454294	-2.01797	1.51464e-05	0.000348985	0.000262808	1517	tags=50%, list=24%, signal=39%	ATP2B4/SLC8A3/TLN1/SCN1B/MYH3/RYR3/SORBS1/CAMK2D/CACNA1C/MYL4/PLN/SCN9A/TPM2/TTN/FGF14/KCNK6/CALD1/FXYD1/CAV3/ACTA1/PDE5A/MYLK/TNNC1/TPM1/TNNI1/TNNT2/KCNE1/ACTA2/CORIN/DMD/LMOD1/TNNI2/MME/KCNK1/SCN3A/DYSF/MYH8/KCNK15/TNNT3/KCNJ2/KCND2/KCND3/ATP1A2/MYL9/TRIM72/DES/KCNK2/ACTC1/ABCC9/MYL1
BP	GO:0019221	cytokine-mediated signaling pathway	185	-0.397458	-1.86564	9.0358e-06	0.000357853	0.00026613	1527	tags=42%, list=24%, signal=32%	CLCF1/IRAK2/LEPR/IL6ST/CXCL3/IRF1/IL7/UGCG/SOCS5/HIF1A/IL12B/CCL21/CXCL8/IL21R/CSF1/GHR/OSMR/BIRC3/NFKBIZ/OAS2/NLRC5/CD74/CCL2/STAT1/CD24/IL5/F3/STAT4/CCR7/PRLR/IL1B/IL11/ANGPT1/CXCL12/TNFAIP3/FOXC1/AIM2/TNFRSF19/IRAK3/MT3/STAT5A/CXCR3/IL1R2/IL34/IL15RA/F2RL1/AXL/SPHK1/CCL7/EDA2R/CD44/IFNE/CCRL2/TNFRSF1B/IL15/INHBA/GAS6/EDN1/CXCL2/IL1R1/IFNA1/LAPTM5/IL13RA2/IL18R1/CXCL5/CSF2RB/IL7R/IL1RL2/CXCL6/I…
BP	GO:0007094	mitotic spindle assembly checkpoint signaling	25	0.58666	2.56741	9.55547e-06	0.000364018	0.000270714	1806	tags=88%, list=29%, signal=63%	PLK1/AURKB/BUB1B/SPC25/NUF2/CDC20/ZWINT/USP44/CDCA8/CCNB1/KNTC1/MAD2L1/TEX14/CENPF/TTK/INCENP/BIRC5/BUB1/MAD2L2/HASPIN/TRIP13/NDC80
BP	GO:0031577	spindle checkpoint signaling	25	0.58666	2.56741	9.55547e-06	0.000364018	0.000270714	1806	tags=88%, list=29%, signal=63%	PLK1/AURKB/BUB1B/SPC25/NUF2/CDC20/ZWINT/USP44/CDCA8/CCNB1/KNTC1/MAD2L1/TEX14/CENPF/TTK/INCENP/BIRC5/BUB1/MAD2L2/HASPIN/TRIP13/NDC80
BP	GO:0071173	spindle assembly checkpoint signaling	25	0.58666	2.56741	9.55547e-06	0.000364018	0.000270714	1806	tags=88%, list=29%, signal=63%	PLK1/AURKB/BUB1B/SPC25/NUF2/CDC20/ZWINT/USP44/CDCA8/CCNB1/KNTC1/MAD2L1/TEX14/CENPF/TTK/INCENP/BIRC5/BUB1/MAD2L2/HASPIN/TRIP13/NDC80
BP	GO:0071174	mitotic spindle checkpoint signaling	25	0.58666	2.56741	9.55547e-06	0.000364018	0.000270714	1806	tags=88%, list=29%, signal=63%	PLK1/AURKB/BUB1B/SPC25/NUF2/CDC20/ZWINT/USP44/CDCA8/CCNB1/KNTC1/MAD2L1/TEX14/CENPF/TTK/INCENP/BIRC5/BUB1/MAD2L2/HASPIN/TRIP13/NDC80
CC	GO:0005788	endoplasmic reticulum lumen	169	-0.394431	-1.84106	2.03003e-05	0.000378398	0.000271811	2256	tags=60%, list=36%, signal=39%	ERLEC1/DNAJB9/COL4A4/CST3/BACE1/APOA1/ADAM10/CALU/COL7A1/P4HA1/TOR4A/SERPINH1/DNAJC3/TSPAN5/ARSD/FKBP10/STS/SDC2/PDGFC/RDH5/FAM20C/CASQ1/IL12A/SERPIND1/LGALS1/TNC/ADAMTSL4/FSTL3/SUMF1/COL16A1/ARSB/COL4A2/TIMP1/LAMB2/QSOX1/ERAP2/MXRA8/EOGT/LAMC1/IL12B/CSF1/SPON1/FSTL1/IGFBP4/COL5A2/COL14A1/P4HA2/ADAMTS7/WNT5B/F10/CDH2/STC2/SELENOM/MFGE8/P3H2/COL10A1/P4HA3/C3/LTBP1/COL4A1/EVA1A/CCN1/ARSJ/PRSS23/FN1…
CC	GO:1990904	ribonucleoprotein complex	151	0.27688	1.78727	2.15908e-05	0.000386973	0.00027797	2682	tags=81%, list=43%, signal=48%	ESRP1/TERT/ELAVL3/IGF2BP1/MKRN3/RPL3L/PKP1/HNRNPCL1/CELF5/CELF3/RPP25/HNRNPH3/HNRNPD/HNRNPA2B1/IVNS1ABP/DQX1/FBL/SRRM1/HNRNPA3/RPS16/SRRM2/LUC7L3/GAR1/SNRPF/SNRPA1/SF3A2/NCL/TOP2A/HNRNPA1/SF1/PNN/WRAP53/PA2G4/SNRPB/RPL39L/RPP21/PCBP2/NOP56/UTP4/SNRPE/BOP1/PPIH/DDX39B/ILF3/SMG7/SNRPD1/STAU2/SNRPA/MAGOH/EEFSEC/HNRNPM/RPS21/SF3A1/LSM5/PRPF19/RPL36A/CBX5/SNRNP200/SLIRP/TARBP2/MRPL22/DKC1/RBMX/MRPL48/…
BP	GO:0090287	regulation of cellular response to growth factor stimulus	157	-0.407323	-1.88706	1.04127e-05	0.000392932	0.000292217	1889	tags=54%, list=30%, signal=39%	HIPK2/APLN/SMAD7/LATS2/ENG/SNX25/NOTCH2/SMAD3/FAM20C/NOG/IL12A/ACVRL1/CILP/SMURF2/NIBAN2/FSTL3/ITGA5/ITGB1/NBL1/ATP2B4/GPR155/CD109/MMRN2/BMPER/ZEB1/NREP/HIF1A/IL12B/DLL1/GPC1/HHIP/FSTL1/VASN/TMEM204/NRP1/HTRA4/CRIM1/CAV3/RUNX2/FGF16/LTBP1/SULF2/IL1B/HTRA3/CCN1/TGFB1I1/LOX/SHISA2/ASPN/CREB3L1/MT3/FGF2/FGF1/DKK1/DOK5/FOXD1/CCBE1/SLC2A10/FBN1/CDKN2B/VEPH1/ITGA3/AGT/PRDM16/TNXB/GREM1/DKK3/DCN/ADAMTS…
CC	GO:0099081	supramolecular polymer	433	-0.318725	-1.58185	2.36914e-05	0.000408896	0.000293718	1175	tags=28%, list=19%, signal=24%	NDRG1/NAV3/COL5A2/TPM2/TTN/MID2/MYH9/AHNAK/ACTN1/NRP1/MAP1B/SDC4/KIF26B/CALD1/KRT38/ASB2/PDLIM2/FBXO32/FEZ1/PALLD/CAV3/ACTA1/KRT31/JPH2/MTCL1/COL10A1/KLHL41/SHROOM1/LDB3/FBLN5/LTBP1/COL4A1/GRAMD2B/LMOD3/PPL/TNNC1/TPM1/TNNI1/TNNT2/KCNE1/MYOZ2/DNAH5/MMP2/FHL2/MYOM3/MT3/ACTA2/DMD/KRTAP2-4/LUM/SAA1/ANKRD2/KRT13/CRYAB/FBN1/AHNAK2/COL5A1/KRT23/KRTAP4-11/ELN/LMOD1/DSP/MYH13/KRT32/COL1A2/TNNI2/COL3A1/KY/…
BP	GO:0051303	establishment of chromosome localization	42	0.472595	2.40773	1.06613e-05	0.000398552	0.000296397	2104	tags=76%, list=34%, signal=51%	CHMP4C/CDCA5/AURKB/SPC25/KIF2C/NUF2/ZWINT/SPAG5/SKA3/PSRC1/CDCA8/CCNB1/NEK2/KIFC1/KNTC1/SGO1/CDT1/KIF22/TEX14/CENPF/KIF14/INCENP/CHAMP1/BIRC5/FAM83D/NDC80/NUDC/KIF18A/KNSTRN/DSN1/RACGAP1/RCC2
BP	GO:0008285	negative regulation of cell population proliferation	277	-0.357575	-1.73848	1.07796e-05	0.000399246	0.000296913	1919	tags=48%, list=31%, signal=35%	SKAP2/DLC1/RARB/FGFRL1/APLN/SMAD7/TNFRSF14/GPER1/SMAD3/NOG/TNS2/LIMS2/IL12A/PLPP1/NF2/ACVRL1/TNFRSF8/PTPRJ/PKD2/MEF2C/LMNA/DDAH1/NIBAN2/WNT9A/SSTR1/FOSL1/SH3BP4/SFRP5/ZNF503/B4GALT1/CD9/CD109/MMRN2/IRF1/SCIN/GSDME/RPS6KA2/ZEB1/KLF9/IL12B/DLL1/SERPINE2/CXCL8/MAGI2/CBLB/NOX4/CRTAM/NDRG1/TGFBR1/DUSP1/CDK6/DAB2/SPARC/ADGRG1/SDC4/DUSP10/RARRES1/ADORA1/CCL2/PMP22/STAT1/P3H2/HSPG2/NKX3-1/PRKG1/PDE5A/ADA…
BP	GO:0051310	metaphase chromosome alignment	41	0.489979	2.50836	1.09462e-05	0.000401694	0.000298733	2104	tags=78%, list=34%, signal=52%	CHMP4C/CDCA5/AURKB/SPC25/KIF2C/NUF2/ZWINT/SPAG5/SKA3/PSRC1/CDCA8/CCNB1/NEK2/KIFC1/KNTC1/SGO1/CDT1/KIF22/TEX14/CENPF/KIF14/INCENP/CHAMP1/BIRC5/FAM83D/NDC80/NUDC/KIF18A/KNSTRN/DSN1/RACGAP1/RCC2
BP	GO:0048771	tissue remodeling	83	-0.486178	-2.11142	1.11663e-05	0.000406049	0.000301972	2339	tags=75%, list=37%, signal=47%	P3H4/RAC2/NFKB1/BMPR2/TMBIM1/MDM2/CST3/JAG1/EXT1/CSF1R/PTN/CLDN18/IL18/SIGLEC15/NPR2/NOTCH2/FOXC2/ACVRL1/MEF2C/FLNA/PRKCA/MITF/LRRK1/LEPR/TIMP1/NPR3/IL7/MMP14/HIF1A/IL12B/NOX4/SEMA3C/UBASH3B/DOCK5/TNFAIP3/HOXA3/FOXC1/MMP2/FOSL2/CSPG4/WNT16/DCSTAMP/EGFR/GPNMB/AXL/AGT/IGFBP5/COL6A1/VDR/HTR1B/GREM1/SPP1/IL15/CTHRC1/PDK4/ITGB3/ADRB2/LIF/GDF5/EPAS1/PPARG/IL6
BP	GO:0035825	homologous recombination	29	0.546952	2.57575	1.14519e-05	0.000410686	0.000305421	2057	tags=83%, list=33%, signal=56%	SYCP1/TEX19/PRDM7/MEIOB/HFM1/ANKLE1/SYCE3/MND1/RAD54L/RAD51AP1/EME1/MSH5/BRME1/FANCD2/RMI1/TOP2A/RAD51/TRIP13/CENPS/HDAC10/CENPX/PSMC3IP/RAD54B/CCNB1IP1
BP	GO:0006935	chemotaxis	191	-0.385729	-1.81252	1.16019e-05	0.000410686	0.000305421	1291	tags=39%, list=21%, signal=32%	PDGFRB/CCL21/CXCL8/CSF1/SEMA3C/MET/DUSP1/NRP1/CYP19A1/CD74/DPP4/CCL2/F3/FGF16/LGALS3/CCR7/PLAU/IL16/IL1B/ANGPT1/CCN1/LOX/CXCL12/COLEC10/MMP2/BST1/SEMA3E/CXCR3/FGF2/FGF1/IL34/NEDD9/SAA1/FPR2/RIPOR2/SEMA7A/GPNMB/F2RL1/CCL7/PDGFA/CCN3/GREM1/ANOS1/VCAM1/CCRL2/NRP2/AGTR1/GAS6/EDN1/CXCL2/NTRK3/PLXNA4/SERPINE1/SEMA5A/NTF3/THBS1/ITGB3/VEGFC/ENPP2/C5AR2/BMP4/PDGFRA/CXCL5/CXCL6/WNT7B/HGF/LSP1/CXCL1/FPR1/CD…
BP	GO:0042330	taxis	191	-0.385729	-1.81252	1.16019e-05	0.000410686	0.000305421	1291	tags=39%, list=21%, signal=32%	PDGFRB/CCL21/CXCL8/CSF1/SEMA3C/MET/DUSP1/NRP1/CYP19A1/CD74/DPP4/CCL2/F3/FGF16/LGALS3/CCR7/PLAU/IL16/IL1B/ANGPT1/CCN1/LOX/CXCL12/COLEC10/MMP2/BST1/SEMA3E/CXCR3/FGF2/FGF1/IL34/NEDD9/SAA1/FPR2/RIPOR2/SEMA7A/GPNMB/F2RL1/CCL7/PDGFA/CCN3/GREM1/ANOS1/VCAM1/CCRL2/NRP2/AGTR1/GAS6/EDN1/CXCL2/NTRK3/PLXNA4/SERPINE1/SEMA5A/NTF3/THBS1/ITGB3/VEGFC/ENPP2/C5AR2/BMP4/PDGFRA/CXCL5/CXCL6/WNT7B/HGF/LSP1/CXCL1/FPR1/CD…
BP	GO:0009725	response to hormone	338	-0.342611	-1.67869	1.17067e-05	0.000410761	0.000305477	1511	tags=36%, list=24%, signal=28%	ARSB/AQP1/ANXA3/LEPR/FAT1/TIMP1/PAQR7/SOCS3/ITGA2/BCAR3/GPR150/SORBS1/ESR1/AKR1C1/MMP14/UGCG/KLF9/SH3RF1/CCL21/NQO1/PRKCE/TSHR/CRH/SDC1/GHR/DAB2/MAP1B/NR3C1/FOSB/A2M/PTPRE/STC2/HOXA11/FBXO32/STAT1/CD24/ACTA1/LHCGR/NKX3-1/STAT4/CCR7/TNFSF4/PRLR/GLP2R/ACVR1C/GDF15/IL1B/LOX/CXCL12/ZNF366/ADM/MMP2/FOSL2/CA2/FHL2/CDKN1A/TNFSF10/MT3/STAT5A/P2RY6/RXFP2/FBN1/TIMP3/EGFR/COL3A1/ITGA3/PCSK1/AGT/GRIA1/IGFBP5…
BP	GO:0035051	cardiocyte differentiation	76	-0.502416	-2.1461	1.19545e-05	0.000415809	0.00030923	1852	tags=63%, list=30%, signal=45%	GPER1/TBX18/PLEC/MEF2C/BVES/LMNA/PDLIM5/ITGB1/FZD7/FOXP1/IRX3/ALPK3/SYNE1/AKAP6/HEY2/PDGFRB/DLL1/NOX4/SEMA3C/TTN/COL14A1/ASB2/CAV3/PRKG1/FHL2/DKK1/LARGE1/ALPK2/EGFR/RGS4/MYO18B/GREM1/VCAM1/KCNJ8/PRICKLE1/FHOD3/INHBA/EDN1/TBX2/BMP4/PDGFRA/MYOCD/TENM4/GATA6/SORBS2/SGCD/ACTC1/PI16
BP	GO:0010965	regulation of mitotic sister chromatid separation	31	0.546384	2.62148	1.21814e-05	0.000416456	0.000309712	1933	tags=84%, list=31%, signal=58%	ESPL1/PLK1/AURKB/BUB1B/SPC25/NUF2/CDC20/ZWINT/USP44/UBE2C/CDCA8/CCNB1/KNTC1/MAD2L1/TEX14/CENPF/TTK/INCENP/BIRC5/BUB1/MAD2L2/HASPIN/FBXO5/TRIP13/NDC80/DLGAP5
BP	GO:0051306	mitotic sister chromatid separation	31	0.546384	2.62148	1.21814e-05	0.000416456	0.000309712	1933	tags=84%, list=31%, signal=58%	ESPL1/PLK1/AURKB/BUB1B/SPC25/NUF2/CDC20/ZWINT/USP44/UBE2C/CDCA8/CCNB1/KNTC1/MAD2L1/TEX14/CENPF/TTK/INCENP/BIRC5/BUB1/MAD2L2/HASPIN/FBXO5/TRIP13/NDC80/DLGAP5
BP	GO:0007131	reciprocal meiotic recombination	27	0.559973	2.57746	1.31334e-05	0.000437779	0.000325569	2057	tags=85%, list=33%, signal=57%	SYCP1/TEX19/PRDM7/MEIOB/HFM1/ANKLE1/SYCE3/MND1/RAD54L/RAD51AP1/EME1/MSH5/BRME1/FANCD2/RMI1/TOP2A/RAD51/TRIP13/CENPS/CENPX/PSMC3IP/RAD54B/CCNB1IP1
BP	GO:0140527	reciprocal homologous recombination	27	0.559973	2.57746	1.31334e-05	0.000437779	0.000325569	2057	tags=85%, list=33%, signal=57%	SYCP1/TEX19/PRDM7/MEIOB/HFM1/ANKLE1/SYCE3/MND1/RAD54L/RAD51AP1/EME1/MSH5/BRME1/FANCD2/RMI1/TOP2A/RAD51/TRIP13/CENPS/CENPX/PSMC3IP/RAD54B/CCNB1IP1
BP	GO:0048660	regulation of smooth muscle cell proliferation	66	-0.51122	-2.13806	1.29394e-05	0.000437779	0.000325569	970	tags=45%, list=15%, signal=39%	STAT1/PRKG1/ADAMTS1/CNN1/TPM1/PTGIR/TNFAIP3/MMP2/HMOX1/CDKN1A/FGF2/P2RY6/ELN/EGFR/IGFBP5/HTR1B/PTGS2/KLF4/IGFBP3/EDN1/THBS1/ITGB3/BMP4/MYOCD/PPARG/EREG/CDH13/TLR4/IL6/CCN4
REACT	R-HSA-449147	Signaling by Interleukins	159	-0.399557	-1.86182	2.04217e-05	0.000442802	0.000333458	1835	tags=48%, list=29%, signal=35%	SMAD3/IL31RA/PSMB9/IL12A/SQSTM1/IL13RA1/PIM1/MEF2C/PSMB10/ITGB1/JUNB/CLCF1/IRAK2/IL6ST/NLRX1/TIMP1/SOCS3/IL7/RPS6KA2/ZEB1/SOCS5/HIF1A/IL12B/CXCL8/IL21R/RORA/CSF1/SDC1/IL32/OSMR/NLRC5/CA1/IL1RAPL1/CCL2/STAT1/IL5/STAT4/IL16/IL1B/IL11/MMP2/HMOX1/CDKN1A/IRAK3/STAT5A/CEBPD/IL1R2/FGF2/ICAM1/IL34/SAA1/FN1/IL15RA/COL1A2/POMC/VCAM1/PTGS2/TNFRSF1B/IL15/CD36/CXCL2/IL1R1/LIF/IL13RA2/IL18R1/CSF2RB/IL7R/IL1RL2…
CC	GO:0099512	supramolecular fiber	428	-0.315311	-1.56339	2.79249e-05	0.00046475	0.000333839	1175	tags=29%, list=19%, signal=25%	DST/ANK1/NEXN/MYBPHL/ADAMTSL5/SPECC1/CACNA1C/MYL4/NDRG1/NAV3/COL5A2/TPM2/TTN/MID2/MYH9/AHNAK/ACTN1/NRP1/MAP1B/SDC4/KIF26B/CALD1/KRT38/ASB2/PDLIM2/FBXO32/FEZ1/PALLD/CAV3/ACTA1/KRT31/JPH2/MTCL1/KLHL41/SHROOM1/LDB3/FBLN5/LTBP1/GRAMD2B/LMOD3/PPL/TNNC1/TPM1/TNNI1/TNNT2/KCNE1/MYOZ2/DNAH5/MMP2/FHL2/MYOM3/MT3/ACTA2/DMD/KRTAP2-4/LUM/SAA1/ANKRD2/KRT13/CRYAB/FBN1/AHNAK2/COL5A1/KRT23/KRTAP4-11/ELN/LMOD1/DSP/…
REACT	R-HSA-1474290	Collagen formation	59	-0.516384	-2.09759	2.11913e-05	0.00044855	0.000337787	1296	tags=53%, list=21%, signal=42%	DST/ITGA6/COL5A2/COL14A1/P4HA2/PLOD2/ADAMTS14/P3H2/COL10A1/P4HA3/COL4A1/PCOLCE2/LOX/COL5A1/COL1A2/COL3A1/LOXL3/COL8A1/COL6A1/COL6A2/COL5A3/COL15A1/LOXL2/COL8A2/COL11A1/LOXL4/LAMC2/COL1A1/COL12A1/COL6A3/ADAMTS2
REACT	R-HSA-1566948	Elastic fibre formation	32	-0.601445	-2.13312	2.18931e-05	0.000449795	0.000338724	901	tags=59%, list=14%, signal=51%	FBLN5/LTBP1/LOX/FN1/FBN1/ELN/LOXL3/LOXL2/ITGB8/LTBP2/ITGB3/GDF5/LOXL4/EFEMP1/ITGA8/BMP4/ITGB6/FBLN2/MFAP5
REACT	R-HSA-1650814	Collagen biosynthesis and modifying enzymes	44	-0.560944	-2.11667	2.22621e-05	0.000449795	0.000338724	1170	tags=55%, list=19%, signal=45%	COL5A2/COL14A1/P4HA2/PLOD2/ADAMTS14/P3H2/COL10A1/P4HA3/COL4A1/PCOLCE2/COL5A1/COL1A2/COL3A1/COL8A1/COL6A1/COL6A2/COL5A3/COL15A1/COL8A2/COL11A1/COL1A1/COL12A1/COL6A3/ADAMTS2
BP	GO:0033047	regulation of mitotic sister chromatid segregation	30	0.531318	2.52675	1.43205e-05	0.000473407	0.000352065	1806	tags=80%, list=29%, signal=57%	PLK1/AURKB/BUB1B/SPC25/NUF2/CDC20/CDK1/ZWINT/USP44/CDCA8/CCNB1/KNTC1/MAD2L1/TEX14/CENPF/TTK/INCENP/BIRC5/BUB1/MAD2L2/HASPIN/FBXO5/TRIP13/NDC80
BP	GO:0043408	regulation of MAPK cascade	266	-0.351862	-1.70585	1.48688e-05	0.000483537	0.000359599	1472	tags=38%, list=24%, signal=30%	MID1/LTBR/LPAR1/FERMT2/NDST1/GADD45B/BMPER/BCAR3/GSDME/TPD52L1/SH3RF1/PDGFRB/C1QTNF1/CCL21/AVPI1/PRKCE/NOX4/IGFBP4/GHR/DUSP1/SLA/DAB2/NRP1/GBP1/DUSP10/MECOM/CDH2/CD74/ADORA1/CCL2/CD24/CAV3/CCR7/GDF15/TNIK/IL1B/IL11/ANGPT1/CCN1/SH3RF3/NEK10/TNFRSF19/CSPG4/IRAK3/MT3/ACTA2/CCN2/FGF2/FGF1/WNT16/DKK1/ICAM1/IL34/P2RY6/DOK5/FN1/FPR2/DUSP2/SEMA7A/EGFR/NTRK2/GPNMB/F2RL1/SPHK1/CCL7/AGT/PDGFA/EDA2R/DACT1/CD…
BP	GO:0001817	regulation of cytokine production	297	-0.349057	-1.70193	1.48237e-05	0.000483537	0.000359599	1487	tags=36%, list=24%, signal=29%	ARRDC4/USP50/LTF/SERPINB7/IL6ST/NLRX1/IRF1/ITGAV/MBP/IL7/TIGIT/SOCS5/HIF1A/IL12B/DLL1/HLA-B/RORA/CRTAM/SPON2/NAV3/KLF2/OAS2/GBP1/RFTN1/CD74/STAT1/CD55/CD24/F3/LACC1/C3/CCR7/TNFSF4/LTBP1/SERPINB1/IL16/SULF2/IL1B/ANGPT1/SNAI2/ZBTB20/TNFAIP3/AIM2/CD34/HMOX1/IRAK3/CD28/IL1R2/LUM/PDCD1LG2/SAA1/FN1/CCBE1/SLC2A10/RIPK3/SEMA7A/HEG1/GPNMB/F2RL1/AXL/SPHK1/CD274/SRGN/AGT/PLA2R1/SSC5D/RAB7B/POMC/BPI/ITGB8/PT…
REACT	R-HSA-69473	G2/M DNA damage checkpoint	23	0.598527	2.53091	2.44652e-05	0.000483324	0.000363974	2351	tags=96%, list=38%, signal=60%	BLM/EXO1/CDK1/CDC25C/MDC1/RFC4/RFC3/RMI2/RFC2/CCNB1/DNA2/RMI1/RFC5/RPA2/CHEK1/CHEK2/RAD9A/RPA3/RPA1/H2AX/YWHAE/BRCA1
BP	GO:0050918	positive chemotaxis	37	-0.592296	-2.23378	1.52307e-05	0.000491314	0.000365382	1389	tags=65%, list=22%, signal=51%	ITGA2/S100A4/CXCL8/MET/NRP1/F3/LGALS3/IL16/ANGPT1/CXCL12/COLEC10/FGF2/FPR2/GPNMB/F2RL1/NTRK3/SEMA5A/NTF3/VEGFC/BMP4/WNT7B/HGF/CDH13/FGF7
REACT	R-HSA-157579	Telomere Maintenance	35	0.511929	2.52595	2.93179e-05	0.000553466	0.000416795	2177	tags=83%, list=35%, signal=54%	TERT/POLR2F/PRIM1/BLM/RFC4/RFC3/CHTF18/LIG1/RFC2/FEN1/DNA2/GAR1/CDK2/RFC5/POLD1/RPA2/CTC1/WRAP53/PIF1/PCNA/POLA2/POLA1/RPA3/RPA1/DSCC1/DKC1/RUVBL1/H2AX/POLD3
REACT	R-HSA-6783783	Interleukin-10 signaling	21	-0.677677	-2.19108	2.98834e-05	0.000553466	0.000416795	1440	tags=76%, list=23%, signal=59%	TIMP1/IL12B/CXCL8/CSF1/CCL2/IL1B/IL1R2/ICAM1/PTGS2/TNFRSF1B/CXCL2/IL1R1/LIF/CXCL1/FPR1/IL6
REACT	R-HSA-9752946	Expression and translocation of olfactory receptors	21	-0.677357	-2.19005	2.98834e-05	0.000553466	0.000416795	1268	tags=86%, list=20%, signal=69%	OR2A1/OR1K1/OR52H1/EBF1/OR10AD1/OR2AG1/OR10A5/OR2AG2/OR2D2/OR2D3/OR10A4/OR2S2/OR10A2/OR6A2/OR10A3/OR5P2/OR5P3/OR10A6
BP	GO:0007162	negative regulation of cell adhesion	135	-0.42381	-1.93911	1.75816e-05	0.00056261	0.000418404	1579	tags=45%, list=25%, signal=35%	FZD7/PHLDB2/PLXNB3/CORO2B/CD9/IRF1/MBP/MMP14/TIGIT/SOCS5/C1QTNF1/CCL21/SERPINE2/CBLB/CRTAM/DUSP1/CDSN/SDC4/GBP1/UBASH3B/CD74/HSPG2/PRKG1/PDE5A/LGALS3/TNFSF4/ANGPT1/SNAI2/CXCL12/CDH1/MMP2/SEMA3E/CTLA4/PDCD1LG2/RIPOR2/GPNMB/CD274/TACSTD2/LOXL3/FGL2/ARHGAP6/KLF4/VSIR/LRRC32/CYP1B1/PLXNA4/SERPINE1/SEMA5A/THBS1/TGFBI/LAPTM5/SPOCK1/BMP4/PLA2G5/PLXNA2/COL1A1/ADTRP/RGCC/POSTN/CDH13/HLX
BP	GO:0051216	cartilage development	100	-0.456259	-2.00541	1.79109e-05	0.000568599	0.000422858	1938	tags=60%, list=31%, signal=42%	BMP3/CREB3L2/NPR2/RARB/SMAD7/SMAD3/NOG/ACVRL1/RFLNB/MEF2C/ERRFI1/BMP1/WNT9A/PRRX1/TIMP1/SCIN/TGFBR2/ZEB1/HIF1A/GHR/TGFBR1/OPTC/ADAMTS7/WNT5B/NFATC2/HOXA11/RUNX2/SULF2/HOXA5/SNAI2/CCN1/HOXA3/FOSL2/CCN2/EPYC/FGF2/COL3A1/SIX2/COL6A1/CCN3/GREM1/CD44/MAF/LOXL2/ITGB8/ADAMTS12/COL11A1/SULF1/EDN1/TGFBI/GDF5/CSGALNACT1/EFEMP1/OSR1/BMP4/WNT7B/COL1A1/CHI3L1/CCN4/COMP
BP	GO:0032508	DNA duplex unwinding	36	0.49462	2.45244	1.84184e-05	0.000578428	0.000430167	2077	tags=86%, list=33%, signal=58%	HFM1/BLM/MCM2/MCM7/CDC45/GINS4/GINS1/MCM3/RFC4/RFC3/RECQL4/CHTF18/RFC2/GINS3/MCM8/GINS2/DNA2/MCM4/DDX11/RFC5/MCM5/CHD1L/TOP2A/TWNK/RAD51/PIF1/MCM6/POLQ/DSCC1/RAD54B/RUVBL1
BP	GO:0043501	skeletal muscle adaptation	11	-0.805544	-2.20498	1.85097e-05	0.000578428	0.000430167	955	tags=82%, list=15%, signal=69%	ACTA1/TNNC1/TNNI1/MYOZ2/IGFBP5/CACNA1S/MYH7/MYMK/MYOD1
REACT	R-HSA-381753	Olfactory Signaling Pathway	23	-0.665319	-2.19522	3.35216e-05	0.000608178	0.000457997	1268	tags=83%, list=20%, signal=66%	OR2A1/OR1K1/OR52H1/EBF1/OR10AD1/OR2AG1/OR10A5/ANO2/OR2AG2/OR2D2/OR2D3/OR10A4/OR2S2/OR10A2/OR6A2/OR10A3/OR5P2/OR5P3/OR10A6
BP	GO:0035150	regulation of tube size	68	-0.501559	-2.11584	2.07824e-05	0.000620371	0.00046136	1114	tags=46%, list=18%, signal=38%	KCNMA1/KLF2/DOCK5/ADORA1/PRKG1/KCNMB2/FOXC1/ADM/MMP2/ACTA2/EGFR/F2RL1/AGT/HTR1B/KCNJ8/PTGS2/OXTR/HRH1/AGTR1/P2RY2/EDN1/KCNMB1/ADRB2/HTR7/NPPB/SVEP1/ATP1A2/BDKRB2/SOD3/HTR2A/COMP
BP	GO:0035296	regulation of tube diameter	68	-0.501559	-2.11584	2.07824e-05	0.000620371	0.00046136	1114	tags=46%, list=18%, signal=38%	KCNMA1/KLF2/DOCK5/ADORA1/PRKG1/KCNMB2/FOXC1/ADM/MMP2/ACTA2/EGFR/F2RL1/AGT/HTR1B/KCNJ8/PTGS2/OXTR/HRH1/AGTR1/P2RY2/EDN1/KCNMB1/ADRB2/HTR7/NPPB/SVEP1/ATP1A2/BDKRB2/SOD3/HTR2A/COMP
BP	GO:0097746	blood vessel diameter maintenance	68	-0.501559	-2.11584	2.07824e-05	0.000620371	0.00046136	1114	tags=46%, list=18%, signal=38%	KCNMA1/KLF2/DOCK5/ADORA1/PRKG1/KCNMB2/FOXC1/ADM/MMP2/ACTA2/EGFR/F2RL1/AGT/HTR1B/KCNJ8/PTGS2/OXTR/HRH1/AGTR1/P2RY2/EDN1/KCNMB1/ADRB2/HTR7/NPPB/SVEP1/ATP1A2/BDKRB2/SOD3/HTR2A/COMP
BP	GO:0034612	response to tumor necrosis factor	95	-0.45406	-1.98874	2.01644e-05	0.000620371	0.00046136	1270	tags=41%, list=20%, signal=33%	CCL21/CXCL8/RORA/BIRC3/KLF2/GBP1/ADAMTS7/CCL2/STAT1/NKX3-1/FABP4/TNFAIP3/GBP2/AIM2/TNFRSF19/DCSTAMP/F2RL1/SPHK1/CCL7/EDA2R/VCAM1/PTGS2/CRHBP/TNFRSF1B/CYP1B1/ADAMTS12/GAS6/EDN1/GBP3/THBS1/LAPTM5/ANKRD1/MYOG/COL1A1/AFF3/CHI3L1/HAS2/POSTN/MYOD1
BP	GO:1902533	positive regulation of intracellular signal transduction	420	-0.326441	-1.61394	2.04089e-05	0.000620371	0.00046136	1714	tags=40%, list=27%, signal=31%	GLIPR2/MEIS3/PTPRJ/PIM1/SECTM1/MEF2C/NLGN1/RELL1/GADD45A/LGALS1/GPRC5B/BMT2/FLNA/ARHGEF5/PLCB1/ITGB1/PRKCA/FZD7/CASTOR1/LRRK1/RHOC/GPR155/LTF/MID1/SCT/LTBR/LPAR1/FERMT2/NDST1/GADD45B/AKAP6/BMPER/ITGAV/BCAR3/S100A4/GSDME/BOK/TPD52L1/TGFBR2/SH3RF1/PDGFRB/IL12B/C1QTNF1/CCL21/AVPI1/PRKCE/NOX4/CSF1/CRH/IGFBP4/GHR/MID2/TGFBR1/BIRC3/DAB2/NRP1/ADGRG1/F10/CDH2/CD74/ADORA1/FRMD6/CCL2/CD24/F3/LHCGR/NKX3-1/V…
BP	GO:0051247	positive regulation of protein metabolic process	438	-0.320421	-1.587	2.04294e-05	0.000620371	0.00046136	1389	tags=31%, list=22%, signal=26%	ITGA2/MBP/BCAR3/BOK/TPD52L1/MMP14/TGFBR2/SOCS5/S100A10/SH3RF1/PDGFRB/IL12B/CCL21/MAGI2/CBLB/NOX4/CSF1/SPON1/CRH/GHR/SH3D19/MYH9/BIRC3/DAB2/PERP/TRPC5/KLF2/NRP1/DOK7/LRP1/CD74/ADORA1/IER3/CD24/IL5/CAV3/F3/NKX3-1/FGF16/C3/CCR7/PRLR/ACVR1C/TNIK/IL1B/FAM20A/FOXL2/IL11/ANGPT1/CCN1/TGFB1I1/SH3RF3/TNFAIP3/AIM2/NEK10/CDKN1A/CSPG4/TNFSF10/MT3/CD28/MUSK/FGF2/FGF1/IL34/NEDD9/KITLG/CCBE1/FPR2/SLC2A10/ASTL/RI…
CC	GO:0098636	protein complex involved in cell adhesion	40	-0.566842	-2.13016	4.02779e-05	0.000647224	0.000464914	1691	tags=75%, list=27%, signal=55%	NLGN1/LGALS1/TNC/ITGA5/ITGB1/ITGA4/LAMB2/MMRN2/ITGA2/ITGAV/NID1/LAMC1/ITGA10/ITGA6/PLP1/ITGA7/LGALS2/PLAU/CTLA4/CD28/ITGA3/TNXB/ITGB8/LAMA1/LAMA2/ITGB3/ITGA8/ITGB6/ITGBL1/ITGA11
BP	GO:0006310	DNA recombination	137	0.288981	1.87592	2.13397e-05	0.000632287	0.000470222	2463	tags=73%, list=39%, signal=45%	SYCP1/TEX19/KHDC3L/PTPRC/PRDM7/BCL11B/TEX15/MEIOB/LEF1/HFM1/RAD21L1/ANKLE1/WAS/SYCE3/MND1/FUS/RAD54L/BLM/EXO1/H1-0/XRCC2/MCM2/MCM7/TIMELESS/CDC7/RAD51AP1/EME1/MSH5/CDC45/AUNIP/BRME1/GINS4/MCM3/HMGB3/HMGB2/PARPBP/RMI2/RECQL4/ATAD5/FANCD2/TONSL/MCM8/GINS2/FEN1/PARP1/RMI1/MCM4/MCM5/TOP2A/HMGB1/EP400/RPA2/WRAP53/IL27RA/RAD51/PIF1/APEX1/MAD2L2/POGZ/TRIP13/CHEK1/KPNA2/HROB/KDM4D/YEATS4/TNFSF13/CENPS/MC…
REACT	R-HSA-5083635	Defective B3GALTL causes PpS	28	-0.623486	-2.14628	3.58418e-05	0.000624771	0.000470493	1648	tags=79%, list=26%, signal=58%	ADAMTSL4/THSD4/ADAMTS9/ADAMTS16/ADAMTSL5/THSD1/SPON1/SPON2/ADAMTS7/ADAMTS14/ADAMTS1/ADAMTS19/THSD7B/ADAMTS6/ADAMTS15/ADAMTS12/SEMA5A/THBS1/ADAMTS5/ADAMTSL1/ADAMTS2/THBS2
REACT	R-HSA-3781865	Diseases of glycosylation	65	-0.499877	-2.07944	3.51537e-05	0.000624771	0.000470493	1648	tags=57%, list=26%, signal=42%	ADAMTSL4/C1GALT1/PAPSS2/THSD4/B4GALT1/ADAMTS9/SDC3/ADAMTS16/ADAMTSL5/THSD1/GPC1/SPON1/SPON2/SDC1/SDC4/ADAMTS7/ADAMTS14/HSPG2/ADAMTS1/ADAMTS19/CSPG4/LARGE1/LUM/THSD7B/ADAMTS6/ADAMTS15/DCN/ADAMTS12/SEMA5A/THBS1/ADAMTS5/VCAN/ADAMTSL1/PRELP/ADAMTS2/THBS2/ACAN
BP	GO:0090130	tissue migration	176	-0.39413	-1.84814	2.30765e-05	0.000678721	0.000504754	1792	tags=47%, list=29%, signal=35%	MACF1/SASH1/TMSB4X/FOXC2/ACVRL1/LPXN/GLIPR2/MEF2C/GADD45A/TACR1/ITGB1/PRKCA/TNFSF12/FOXP1/S100A2/ATP2B4/ARSB/ADAMTS9/ANXA3/RHOB/MMRN2/BMPER/ITGA2/TGFBR2/HIF1A/PRKCE/MET/FSTL1/TGFBR1/MYH9/SPARC/NRP1/DUSP10/DOCK5/DPP4/ACTA1/FGF16/FAP/ANGPT1/SNAI2/ETS1/PTPRM/HMOX1/STAT5A/ACTA2/FOXF1/FGF2/FGF1/KITLG/CCBE1/PRSS3/EPB41L4B/ITGA3/AGT/TACSTD2/CCN3/CARD10/GREM1/DCN/LOXL2/PTGS2/KLF4/TEK/PLK2/NRP2/CYP1B1/EDN…
REACT	R-HSA-9648025	EML4 and NUDC in mitotic spindle formation	49	0.42368	2.25774	3.9571e-05	0.000676511	0.000509456	2449	tags=82%, list=39%, signal=50%	TUBB8/TUBB4A/TUBB2B/PLK1/AURKB/BUB1B/SPC25/KIF2C/NUF2/CDC20/ZWINT/CENPH/CENPM/CENPU/CDCA8/CENPA/KNTC1/MAD2L1/SGO1/TUBA8/CENPF/INCENP/BIRC5/BUB1/NDC80/ITGB3BP/NUDC/CENPS/NUP107/KIF18A/CENPK/DSN1/TUBA3D/ERCC6L/RCC2/CENPI/CENPE/NUP160/CENPO/PPP1CC
BP	GO:0050865	regulation of cell activation	245	-0.363248	-1.74619	2.358e-05	0.000688468	0.000512003	1452	tags=38%, list=23%, signal=31%	IL6ST/CD9/AHR/IRF1/IL7/MMP14/TGFBR2/SIT1/TIGIT/ZEB1/SOCS5/SH3RF1/IL12B/C1QTNF1/CCL21/SERPINE2/TOX/CBLB/RORA/CRTAM/NFKBIZ/SDC4/CD22/DUSP10/UBASH3B/TNFSF8/THY1/CD74/DPP4/NFATC2/CCL2/CD55/CD24/IL5/CYGB/PRKG1/PDE5A/LGALS3/CCR7/TNFSF4/PRLR/PEAR1/HLA-DRA/IL1B/SPTA1/TNFAIP3/BST1/CDKN1A/ACTA2/CTLA4/CD28/NEDD9/PDCD1LG2/KITLG/FN1/RIPOR2/IL15RA/RIPK3/GPNMB/DOCK8/AXL/SPHK1/CD274/PDGFA/LOXL3/TNFRSF9/BPI/VCAM1…
BP	GO:0034502	protein localization to chromosome	40	0.469804	2.42277	2.41839e-05	0.000700982	0.000521309	2588	tags=88%, list=41%, signal=52%	TERT/LEF1/EZH2/PLK1/AURKB/BUB1B/CDK1/MDC1/MACROH2A2/TONSL/CENPA/MCM8/KNTC1/VRK1/PARP1/TTK/RPA2/CHAMP1/WRAP53/MTBP/HASPIN/RPA1/DKC1/ZMYND8/RCC2/MSH2/ESCO2/CCT2/CCT3/JARID2/CCT8/MMS22L/RAD21/CCT6A/SLF1
REACT	R-HSA-380108	Chemokine receptors bind chemokines	15	-0.71726	-2.13138	4.13108e-05	0.00069293	0.00052182	1415	tags=87%, list=23%, signal=67%	CXCL3/CCL21/CXCL8/CCL2/CCR7/CXCL12/CXCR3/CCL7/CCRL2/CXCL2/CXCL5/CXCL6/CXCL1
BP	GO:0031401	positive regulation of protein modification process	284	-0.352237	-1.71429	2.50136e-05	0.000719815	0.000535315	1291	tags=32%, list=21%, signal=27%	PDGFRB/IL12B/MAGI2/CBLB/NOX4/CSF1/CRH/GHR/BIRC3/DAB2/TRPC5/NRP1/DOK7/CD74/ADORA1/CD24/IL5/NKX3-1/FGF16/C3/CCR7/PRLR/TNIK/IL1B/FAM20A/IL11/ANGPT1/CCN1/NEK10/CDKN1A/CSPG4/MT3/MUSK/FGF2/FGF1/IL34/NEDD9/KITLG/FPR2/RIPK3/SEMA7A/EGFR/NTRK2/GPNMB/SPHK1/AGT/PDGFA/CARD10/GREM1/CD44/PRICKLE1/IFNE/AREG/RNF180/PTGS2/TNFSF15/TEK/IL15/BDNF/NGF/NUPR1/INHBA/CD36/GAS6/EDN1/NTRK3/IFNA1/NTF3/THBS1/ITGB3/ADRB2/LIF/L…
CC	GO:0120114	Sm-like protein family complex	21	0.591477	2.41716	4.89448e-05	0.000760277	0.000546121	2571	tags=100%, list=41%, signal=59%	LUC7L3/SNRPF/SNRPA1/SF3A2/SNRPB/SNRPE/PPIH/DDX39B/SNRPD1/SNRPA/SF3A1/LSM5/SNRNP200/LSM10/LUC7L/SF3B4/LSM2/LSM4/GEMIN4/SNRPG/GEMIN6
CC	GO:0071013	catalytic step 2 spliceosome	22	0.585915	2.41783	5.33863e-05	0.000781844	0.000561614	2187	tags=91%, list=35%, signal=59%	HNRNPA2B1/SRRM1/HNRNPA3/SRRM2/SNRPF/SNRPA1/SF3A2/HNRNPA1/PNN/SNRPB/SNRPE/SNRPD1/MAGOH/HNRNPM/SF3A1/PRPF19/SNRNP200/RBMX/PPIL1/LSM2
CC	GO:0000781	chromosome, telomeric region	58	0.398207	2.13745	5.36888e-05	0.000781844	0.000561614	2597	tags=81%, list=41%, signal=48%	TERT/ORC1/EZH2/BLM/MCM2/MCM7/RAD51AP1/HNRNPA2B1/CDK1/MCM3/MACROH2A2/RECQL4/FEN1/DNA2/GAR1/PARP1/MCM4/CDK2/MCM5/POLD1/RPA2/DCLRE1B/CTC1/WRAP53/RAD51/PIF1/APEX1/PCNA/CHEK1/CHEK2/MCM6/GATAD2B/RPA1/CBX5/H2AX/MSH2/HDAC2/KDM1A/THOC6/NAT10/NSMCE4A/RBBP4/PPP1CC/MEN1/SLF1/THOC1/PTGES3
BP	GO:0040008	regulation of growth	238	-0.36207	-1.73483	2.65467e-05	0.000758478	0.000564068	1361	tags=35%, list=22%, signal=28%	IL7/HEY2/MMP14/CAMK2D/HIF1A/FHL1/DLL1/SERPINE2/WFDC1/WNT2/CSF1/SEMA3C/IGFBP4/GHR/COL14A1/TGFBR1/DAB2/TRPC5/NRP1/MAP1B/DUSP10/RFTN1/MT1E/STC2/CPNE9/SPAAR/CAV3/GDF15/CXCL12/FOXC1/CDH1/FOSL2/SEMA3E/CDKN1A/MT3/STAT5A/MUSK/FGF2/DCSTAMP/FN1/CRYAB/HOPX/SEMA7A/EGFR/SPHK1/MT1M/AGT/RGS4/IGFBP5/CCN3/GREM1/MT1A/SPP1/RIMS1/BDNF/AGTR1/NGF/INHBA/IGFBP3/EDN1/TRPV2/PLXNA4/TBX2/SEMA5A/IGFBP7/ADRB2/GDF5/SPOCK1/NPPB…
CC	GO:0035097	histone methyltransferase complex	26	0.560537	2.39201	5.8759e-05	0.000829748	0.000596024	2507	tags=96%, list=40%, signal=58%	DYDC2/EZH2/KDM6B/C17orf49/NCOA6/EPOP/SETD1B/KMT2B/TAF4/KMT2D/SETD1A/ASH2L/CBX5/RUVBL1/HDAC2/PELP1/PAXIP1/PRMT5/JARID2/MTF2/HCFC1/RBBP4/LAS1L/MEN1/INO80C
MF	GO:0019955	cytokine binding	73	-0.49046	-2.05001	2.29513e-05	0.000728704	0.00059915	1877	tags=63%, list=30%, signal=45%	ENG/TNFRSF14/NOG/IL31RA/IL12A/ACVRL1/IL13RA1/ITGB1/NBL1/LEPR/ITGA4/IL6ST/CD109/ITGAV/TGFBR2/IL12B/GHR/TGFBR1/VASN/OSMR/NRP1/GBP1/A2M/CD74/CCR7/PRLR/LTBP1/CXCR3/IL1R2/FGF2/GREM1/CCRL2/TNFRSF1B/LRRC32/NRP2/CD36/IL1R1/THBS1/ITGB3/GDF5/IL13RA2/SCUBE3/IL18R1/IL1RL1/GREM2/COMP
BP	GO:1901701	cellular response to oxygen-containing compound	466	-0.316736	-1.57509	2.85435e-05	0.000809746	0.000602195	1707	tags=38%, list=27%, signal=30%	PKD2/PIM1/MEF2C/TNIP3/BMT2/FLNA/SIX1/TNC/PLCB1/KCNB1/ADH4/WNT9A/SSTR1/ADCY7/FES/PRKCA/FZD7/SH3BP4/KLF7/PLSCR4/CASTOR1/FOXP1/ABCB4/COL16A1/ATP2B4/AQP1/GPR155/IRAK2/RHOB/LTF/ITGA4/FAT1/CHRND/LPAR1/CHRM5/CXCL3/AHR/SOCS3/AKAP6/ITGA2/BCAR3/RYR3/RPS6KA2/SORBS1/ESR1/AKR1C1/ZEB1/KLF9/HIF1A/IL12B/CXCL8/NQO1/PRKCE/COLEC12/TSHR/WNT2/NOX4/RORA/MET/SPON2/CRH/GHR/COL5A2/AICDA/MPO/NRIP1/NFKBIZ/KLF2/MAP1B/NR3C1/…
CC	GO:0001533	cornified envelope	23	-0.642039	-2.12605	6.15436e-05	0.00084351	0.000605909	865	tags=52%, list=14%, signal=45%	PPL/FLG2/DSP/DSG2/DSC3/CST6/PKP3/FLG/SERPINB2/KRT14/KRT16/RPTN
REACT	R-HSA-3906995	Diseases associated with O-glycosylation of proteins	34	-0.582903	-2.09725	4.88994e-05	0.000805029	0.000606238	1648	tags=71%, list=26%, signal=52%	ADAMTSL4/C1GALT1/THSD4/ADAMTS9/ADAMTS16/ADAMTSL5/THSD1/SPON1/SPON2/ADAMTS7/ADAMTS14/ADAMTS1/ADAMTS19/LARGE1/THSD7B/ADAMTS6/ADAMTS15/ADAMTS12/SEMA5A/THBS1/ADAMTS5/ADAMTSL1/ADAMTS2/THBS2
CC	GO:0045111	intermediate filament cytoskeleton	64	-0.487259	-1.99137	6.41804e-05	0.000854516	0.000613816	1341	tags=45%, list=21%, signal=36%	MMP14/KRT80/DST/PRKCE/NR1I2/NRP1/KRT38/KRT31/PPL/KRTAP2-4/KRT13/KRT23/KRTAP4-11/DSP/KRT32/SYNC/KRT86/CLDN11/KRTAP2-3/DES/KRT33B/KRT15/KRT19/KRT81/KRTAP1-1/KRT14/KRT7/KRT16/KRTAP1-5
REACT	R-HSA-3000170	Syndecan interactions	23	-0.65908	-2.17464	5.11752e-05	0.000827178	0.000622918	1657	tags=87%, list=26%, signal=64%	TNC/ITGB1/PRKCA/SDC3/ITGA2/ITGAV/ITGA6/SDC1/COL5A2/ACTN1/SDC4/FGF2/FN1/COL5A1/COL1A2/COL3A1/COL5A3/THBS1/ITGB3/COL1A1
BP	GO:0042254	ribosome biogenesis	62	0.39172	2.22996	3.06728e-05	0.000846146	0.000629265	2769	tags=87%, list=44%, signal=49%	RPP25/FBL/RPS16/GAR1/SUV39H1/EIF5B/PA2G4/NOP56/UTP4/BOP1/EXOSC2/C1QBP/DDX51/RPS21/FDXACB1/DKC1/NOLC1/MRTO4/WBP11/BYSL/NAF1/EXOSC5/PELP1/EXOSC4/NOC2L/METTL17/DDX28/EXOSC8/ERAL1/RCL1/WDR12/NOP2/NAT10/MTERF3/LYAR/UTP18/DROSHA/RRP9/KRI1/LAS1L/BUD23/NOP58/EXOSC10/RRP1/BRIX1/GEMIN4/MRPS2/MRPS7/NPM3/WDR74/EBNA1BP2/RRP1B/METTL25B/CUL4B
BP	GO:0090257	regulation of muscle system process	106	-0.43834	-1.94964	3.04751e-05	0.000846146	0.000629265	1018	tags=38%, list=16%, signal=32%	DOCK5/ADORA1/FBXO32/CAV3/PRKG1/PDE5A/CNN1/TNNC1/TPM1/TNNI1/TNNT2/DMD/DSP/SPHK1/AGT/RGS4/IGFBP5/PRKAG3/MYBPH/PTGS2/OXTR/LMCD1/TNFRSF1B/DSG2/KCNA1/TNNT3/KCNJ2/EDN1/ADRB2/MYOCD/ATP1A2/MYL9/MYOG/SGCA/CACNA1S/PPARG/MYH7/MYMK/PI16/REM1
BP	GO:0032496	response to lipopolysaccharide	121	-0.418454	-1.89238	3.03123e-05	0.000846146	0.000629265	1288	tags=45%, list=21%, signal=36%	PRKCA/PLSCR4/FOXP1/MGST2/IRAK2/LTF/CXCL3/IL12B/CXCL8/NQO1/PRKCE/SPON2/AICDA/MPO/NFKBIZ/DUSP10/ABCA1/CCL2/CD55/CCR7/TNFSF4/IL1B/PTGIR/TNFAIP3/GBP2/ADM/FOSL2/IRAK3/PDCD1LG2/AXL/CD274/PCSK1/COL6A1/BPI/VCAM1/KCNJ8/PTGS2/TNFRSF1B/CD36/EDN1/CXCL2/GBP3/SERPINE1/CXCL5/ANKRD1/CSF2RB/CXCL6/DIO2/CXCL1/TLR4/BDKRB1/IL6/PTGER2/THBD
BP	GO:0050727	regulation of inflammatory response	146	-0.409037	-1.88035	3.05534e-05	0.000846146	0.000629265	1452	tags=42%, list=23%, signal=33%	IL6ST/NLRX1/AHR/SOCS3/ESR1/METRNL/SOCS5/IL12B/WFDC1/RORA/OSMR/BIRC3/NFKBIZ/CYP19A1/DUSP10/LGALS2/ADORA1/IER3/LACC1/C3/CCR7/TNFSF4/FABP4/IL16/IL1B/TNFAIP3/ETS1/AIM2/BST1/CD28/NT5E/FOXF1/SAA1/FPR2/SEMA7A/SPHK1/AGT/CCN3/MGLL/PTGS2/KLF4/TEK/TNFRSF1B/PLK2/CD200/IL15/AGTR1/ADAMTS12/NUPR1/IL1R1/SERPINE1/IL1RL2/IL1RL1/HGF/PTGIS/NLRP10/PPARG/TLR4/IL6/CCN4/VAMP7
MF	GO:0019838	growth factor binding	83	-0.468979	-1.99153	2.55102e-05	0.000771381	0.00063424	1452	tags=53%, list=23%, signal=41%	IL6ST/CD109/ITGAV/TGFBR2/PDGFRB/ITGA6/GPC1/IGFBP4/GHR/TGFBR1/VASN/OSMR/NRP1/A2M/LTBP1/ACVR1C/COL4A1/CCN1/CCN2/IL1R2/COL5A1/EGFR/NTRK2/COL1A2/COL3A1/PDGFA/IGFBP5/COL6A1/TEK/LTBP2/IGFBP6/LRRC32/NRP2/CD36/IGFBP3/IL1R1/NTRK3/IGFBP7/THBS1/ITGB3/HTRA1/PDGFRA/COL1A1/IGFBP1
BP	GO:0051147	regulation of muscle cell differentiation	67	-0.490031	-2.05439	3.11476e-05	0.000853359	0.00063463	1696	tags=57%, list=27%, signal=42%	MEF2C/NIBAN2/FZD7/FOXP1/PRDM6/LAMB2/AKAP6/HEY2/MMP14/NID1/ZEB1/LAMC1/DLL1/NFATC2/BHLHE41/CAV3/LMOD3/DKK1/HOPX/RGS4/MEGF10/CCN3/PLPP7/RBM24/BDNF/LAMA1/EDN1/LAMA2/BMP4/MYOCD/IGF2/MYOG/MYF6/TRIM72/EREG/SMYD1/MYOD1/PI16
CC	GO:0000776	kinetochore	70	0.371348	2.05025	6.83303e-05	0.000884498	0.000635352	2088	tags=70%, list=33%, signal=47%	CHMP4C/PLK1/AURKB/BUB1B/SPC25/KIF2C/NUF2/CDC20/ZWINT/CENPH/SPAG5/SKA3/CENPV/CENPM/SEPTIN6/CENPU/CCNB1/NEK2/KNTC1/MAD2L1/SGO1/CDT1/KIF22/TEX14/CENPF/TTK/AURKA/INCENP/SMC1A/HJURP/CHAMP1/MTBP/BIRC5/BUB1/CENPW/NDC80/ITGB3BP/SMARCD1/CENPS/SMARCC1/NUP107/CENPX/KIF18A/CENPK/KNSTRN/DSN1/CBX5/SMARCA4/ERCC6L
REACT	R-HSA-390522	Striated Muscle Contraction	22	-0.667011	-2.16456	5.43095e-05	0.000862164	0.000649264	1198	tags=68%, list=19%, signal=55%	MYL4/TPM2/TTN/ACTA1/TNNC1/TPM1/TNNI1/TNNT2/DMD/TNNI2/MYH8/TNNT3/DES/ACTC1/MYL1
REACT	R-HSA-5693579	Homologous DNA Pairing and Strand Exchange	19	0.611117	2.3959	5.57962e-05	0.000870224	0.000655334	2004	tags=89%, list=32%, signal=61%	BLM/EXO1/XRCC2/RAD51AP1/RFC4/RFC3/RMI2/RFC2/DNA2/RMI1/RFC5/RPA2/RAD51/CHEK1/RAD9A/RPA3/RPA1
REACT	R-HSA-176974	Unwinding of DNA	12	0.701328	2.4329	5.80239e-05	0.000874292	0.000658398	1879	tags=100%, list=30%, signal=70%	MCM2/MCM7/CDC45/GINS4/GINS1/MCM3/GINS3/MCM8/GINS2/MCM4/MCM5/MCM6
REACT	R-HSA-72202	Transport of Mature Transcript to Cytoplasm	26	0.531841	2.36725	5.76011e-05	0.000874292	0.000658398	2688	tags=96%, list=43%, signal=55%	NUP210/UPF3B/SRRM1/NDC1/DDX39B/NUP107/MAGOH/NUP35/DDX39A/SRSF7/CPSF4/SRSF2/POM121/AAAS/NUP205/THOC6/NUP188/CPSF1/NUP214/NUP160/CHTOP/NXF1/SRSF9/THOC1/THOC3
BP	GO:0042310	vasoconstriction	39	-0.573885	-2.19367	3.31205e-05	0.000901238	0.000670236	856	tags=49%, list=14%, signal=42%	DOCK5/KCNMB2/ADM/MMP2/ACTA2/EGFR/AGT/HTR1B/PTGS2/OXTR/HRH1/AGTR1/EDN1/HTR7/SVEP1/ATP1A2/BDKRB2/HTR2A/COMP
BP	GO:0140053	mitochondrial gene expression	29	0.523669	2.4661	3.38859e-05	0.000915417	0.000680782	2685	tags=97%, list=43%, signal=55%	PPARGC1B/MTERF2/CHCHD10/TWNK/SLC25A33/C1QBP/MTG1/MRPL22/MRPL48/PUS1/MRPL21/DARS2/MRPS28/MRPL50/MTERF3/MRPL13/MRPL9/GATC/MRPL32/MRPL15/MRPL39/MRPS2/MRPS7/MRPL42/MRPL47/TFAM/MRPL35/SARS2
BP	GO:0055007	cardiac muscle cell differentiation	63	-0.51016	-2.10763	3.40993e-05	0.000915417	0.000680782	1814	tags=65%, list=29%, signal=47%	TBX18/PLEC/MEF2C/BVES/LMNA/PDLIM5/ITGB1/FZD7/FOXP1/IRX3/ALPK3/SYNE1/AKAP6/HEY2/PDGFRB/DLL1/NOX4/TTN/COL14A1/ASB2/CAV3/PRKG1/FHL2/DKK1/LARGE1/ALPK2/RGS4/MYO18B/GREM1/KCNJ8/PRICKLE1/FHOD3/EDN1/BMP4/PDGFRA/MYOCD/GATA6/SORBS2/SGCD/ACTC1/PI16
BP	GO:0048589	developmental growth	307	-0.343013	-1.67525	3.49012e-05	0.000930699	0.000692146	1361	tags=34%, list=22%, signal=28%	IL7/ARID5B/HEY2/ESR1/TGFBR2/PHLDA2/NINJ2/DLL1/RAPH1/MAGI2/CPQ/WNT2/CSF1/SEMA3C/GHR/COL14A1/TGFBR1/TRPC5/KLF2/NRP1/MAP1B/ERCC6/CYP19A1/KIF26B/DUSP10/STC2/HOXA11/SELENOM/CPNE9/SPAAR/CAV3/PRKG1/PRLR/ACVR1C/GDF15/FOXL2/HOXA5/CXCL12/FOXC1/CDH1/ADM/DCLK1/FOSL2/SEMA3E/CDKN1A/MT3/STAT5A/MUSK/FGF2/FGF1/LARGE1/PSAPL1/TM4SF4/FN1/HOPX/SEMA7A/HEG1/COL3A1/APBA1/RGS4/COL6A1/EN1/CCN3/KCNJ8/PRICKLE1/AREG/SPP1/RIM…
BP	GO:0002683	negative regulation of immune system process	195	-0.381085	-1.79595	3.58054e-05	0.000948487	0.000705375	1405	tags=39%, list=22%, signal=32%	AHR/IRF1/GCSAM/LRRC17/TIGIT/SOCS5/IL12B/DLL1/CCL21/CBLB/HLA-B/SUSD4/CRTAM/CD59/DUSP1/CDK6/CYP19A1/NLRC5/SDC4/CD22/GBP1/DUSP10/UBASH3B/A2M/THY1/CD74/ADORA1/DPP4/CCL2/CD55/PDE5A/LGALS3/TNFSF4/ANGPT1/SNAI2/CXCL12/TNFAIP3/HMOX1/IRAK3/CTLA4/FOXF1/PDCD1LG2/KITLG/FN1/RIPOR2/FBN1/GPNMB/F2RL1/AXL/CD274/COL3A1/GPR68/LOXL3/CCN3/GREM1/RAB7B/BPI/MILR1/FGL2/VSIR/PLK2/LRRC32/CD200/INHBA/THBS1/LAPTM5/IL13RA2/SVE…
BP	GO:0006399	tRNA metabolic process	39	0.45661	2.33316	3.65439e-05	0.000961682	0.000715188	3237	tags=97%, list=52%, signal=47%	TRMT9B/POLR2F/RPP25/SLFN13/GTPBP3/TARBP1/RPP21/FAM98B/EXOSC2/OSGEPL1/WDR4/DUS4L/PUS1/TSEN54/NARS2/POP1/EXOSC8/MARS2/DARS2/NAT10/ADAT2/NSUN6/GATC/EXOSC10/YRDC/DUS1L/FARSB/ELP5/GTF3C5/SARS2/FARSA/TRMT1/FTSJ1/DPH3/DTD2/AKT1/POLR2L/DTWD1
BP	GO:0006270	DNA replication initiation	22	0.594228	2.50783	3.71719e-05	0.000971815	0.000722724	1879	tags=86%, list=30%, signal=61%	ORC1/PRIM1/MCM2/MCM7/ORC6/CDC45/MCM3/GMNN/TICRR/MCM10/GINS3/CDT1/MCM4/CDK2/MCM5/CDC6/POLA2/POLA1/MCM6
BP	GO:0071356	cellular response to tumor necrosis factor	88	-0.46034	-2.01035	3.74756e-05	0.000973393	0.000723897	1270	tags=42%, list=20%, signal=34%	CCL21/CXCL8/RORA/BIRC3/KLF2/GBP1/ADAMTS7/CCL2/STAT1/NKX3-1/FABP4/TNFAIP3/GBP2/AIM2/TNFRSF19/DCSTAMP/F2RL1/SPHK1/CCL7/EDA2R/VCAM1/CRHBP/TNFRSF1B/CYP1B1/ADAMTS12/GAS6/EDN1/GBP3/THBS1/LAPTM5/ANKRD1/MYOG/COL1A1/CHI3L1/HAS2/POSTN/MYOD1
BP	GO:0010562	positive regulation of phosphorus metabolic process	277	-0.348558	-1.69465	3.89918e-05	0.000999789	0.000743527	1331	tags=34%, list=21%, signal=28%	SLC4A4/TGFBR2/PDGFRB/IL12B/MAGI2/ITGA6/NOX4/CSF1/MET/CRH/GHR/DAB2/TRPC5/NRP1/DOK7/CD74/ADORA1/CD24/IL5/LHCGR/NKX3-1/FGF16/C3/CCR7/PRLR/TNIK/IL1B/FAM20A/IL11/ANGPT1/CCN1/ZBTB20/NEK10/CDKN1A/CSPG4/MT3/MUSK/FGF2/FGF1/IL34/NEDD9/P2RY6/KITLG/FPR2/RIPK3/SEMA7A/EGFR/NTRK2/GPNMB/AXL/SPHK1/AGT/PDGFA/CARD10/GREM1/CD44/IFNE/AREG/PTGS2/TNFSF15/TEK/IL15/BDNF/NGF/INHBA/CD36/GAS6/EDN1/NTRK3/IFNA1/NTF3/THBS1/ITG…
BP	GO:0045937	positive regulation of phosphate metabolic process	277	-0.348558	-1.69465	3.89918e-05	0.000999789	0.000743527	1331	tags=34%, list=21%, signal=28%	SLC4A4/TGFBR2/PDGFRB/IL12B/MAGI2/ITGA6/NOX4/CSF1/MET/CRH/GHR/DAB2/TRPC5/NRP1/DOK7/CD74/ADORA1/CD24/IL5/LHCGR/NKX3-1/FGF16/C3/CCR7/PRLR/TNIK/IL1B/FAM20A/IL11/ANGPT1/CCN1/ZBTB20/NEK10/CDKN1A/CSPG4/MT3/MUSK/FGF2/FGF1/IL34/NEDD9/P2RY6/KITLG/FPR2/RIPK3/SEMA7A/EGFR/NTRK2/GPNMB/AXL/SPHK1/AGT/PDGFA/CARD10/GREM1/CD44/IFNE/AREG/PTGS2/TNFSF15/TEK/IL15/BDNF/NGF/INHBA/CD36/GAS6/EDN1/NTRK3/IFNA1/NTF3/THBS1/ITG…
REACT	R-HSA-8948216	Collagen chain trimerization	27	-0.610218	-2.08456	6.74915e-05	0.000999999	0.000753063	1170	tags=63%, list=19%, signal=51%	COL5A2/COL14A1/COL10A1/COL4A1/COL5A1/COL1A2/COL3A1/COL8A1/COL6A1/COL6A2/COL5A3/COL15A1/COL8A2/COL11A1/COL1A1/COL12A1/COL6A3
BP	GO:0002237	response to molecule of bacterial origin	129	-0.411046	-1.87019	4.03008e-05	0.00102677	0.000763594	1587	tags=44%, list=25%, signal=34%	PRKCA/PLSCR4/FOXP1/MGST2/IRAK2/LTF/CXCL3/AHR/IL12B/CXCL8/NQO1/PRKCE/SPON2/AICDA/MPO/NFKBIZ/DUSP10/ABCA1/CCL2/CD55/CD24/CCR7/TNFSF4/IL1B/PTGIR/TNFAIP3/GBP2/ADM/FOSL2/IRAK3/PDCD1LG2/AXL/CD274/PCSK1/SSC5D/COL6A1/BPI/VCAM1/KCNJ8/PTGS2/TNFRSF1B/CD36/EDN1/CXCL2/GBP3/SERPINE1/CXCL5/ANKRD1/CSF2RB/CXCL6/DIO2/CXCL1/TLR4/BDKRB1/IL6/PTGER2/THBD
REACT	R-HSA-9675135	Diseases of DNA repair	23	0.573077	2.42329	7.07602e-05	0.00101461	0.000764066	2687	tags=100%, list=43%, signal=57%	BLM/EXO1/NEIL1/XRCC2/RAD51AP1/RFC4/RFC3/RMI2/RFC2/DNA2/RMI1/RFC5/RPA2/RAD51/NTHL1/RAD9A/RPA3/RPA1/NEIL3/MSH2/BRCA1/MUTYH/RHNO1
REACT	R-HSA-72306	tRNA processing	26	0.525803	2.34038	7.0183e-05	0.00101461	0.000764066	2393	tags=88%, list=38%, signal=55%	NUP210/TRMT9B/RPP25/GTPBP3/NDC1/RPP21/FAM98B/NUP107/NUP35/WDR4/CPSF4/PUS1/TSEN54/POM121/POP1/AAAS/NUP205/NUP188/CPSF1/NUP214/ADAT2/NSUN6/NUP160
MF	GO:0008083	growth factor activity	74	-0.481756	-2.01587	3.38107e-05	0.000933469	0.00076751	960	tags=43%, list=15%, signal=37%	IL5/FGF16/GDF15/IL11/CXCL12/FGF2/FGF1/DKK1/IL34/KITLG/AGT/PDGFA/CCN3/AREG/MACC1/BDNF/NGF/INHBA/NTF3/LIF/GDF5/VEGFC/EFEMP1/BMP4/IGF2/HGF/EPGN/CXCL1/EREG/FGF7/IL6/INHBB
MF	GO:0050839	cell adhesion molecule binding	275	-0.348995	-1.67179	3.31987e-05	0.000933469	0.00076751	2061	tags=49%, list=33%, signal=34%	ANGPTL3/FXYD5/ACVR1/TNKS1BP1/ITGB5/NECTIN3/ANXA2/PPFIBP1/ITGB7/ADAM9/PPP1R13L/SPTBN1/TLN2/COBLL1/CNN2/SNX9/SLC14A2/TJP1/PLEC/CDC42EP1/MACF1/PARVA/CD151/NF2/PTPRJ/NLGN1/FLNA/TNC/NIBAN2/PDLIM5/ITGA5/ITGB1/PRKCA/MMP24/PHLDB2/UTRN/PLXNB3/COL16A1/FLNB/PLIN3/MYO1B/TLN1/CEMIP2/ITGA4/CD9/DOCK9/LAMB2/ECM2/FERMT2/ITGA2/ITGAV/MMP14/ITGA10/DST/NEXN/ITGA6/EDIL3/NDRG1/MYH9/VASN/AHNAK/ACTN1/ITGA7/TBC1D2/EPS8L2/…
REACT	R-HSA-110373	Resolution of AP sites via the multiple-nucleotide patch replacement pathway	20	0.592713	2.3493	7.245e-05	0.00102235	0.000769895	2178	tags=95%, list=35%, signal=62%	POLE/RFC4/RFC3/LIG1/RFC2/FEN1/PARP1/RFC5/POLD1/RPA2/POLE2/APEX1/PCNA/PARP2/POLE3/RPA3/RPA1/POLD3/POLB
CC	GO:0005859	muscle myosin complex	10	-0.798115	-2.1001	8.79163e-05	0.00107813	0.000774443	619	tags=70%, list=10%, signal=63%	MYH13/MYH2/MYH8/MYH1/MYL9/MYH7/MYL1
CC	GO:0005581	collagen trimer	43	-0.538388	-2.06517	8.77508e-05	0.00107813	0.000774443	1300	tags=63%, list=21%, signal=50%	COL16A1/COL4A2/C1QTNF7/C1QTNF1/COLEC12/COL5A2/COL14A1/COL10A1/COL4A1/LOX/COLEC10/LUM/CCBE1/COL5A1/COL1A2/COL3A1/COL8A1/COL6A1/COL6A2/COL5A3/COL15A1/COL8A2/CTHRC1/COL11A1/COL1A1/COL12A1/COL6A3
BP	GO:0035987	endodermal cell differentiation	23	-0.653051	-2.17793	4.19104e-05	0.00106102	0.000789066	1599	tags=78%, list=26%, signal=58%	ITGA5/ITGA4/COL4A2/ITGAV/MMP14/COL5A2/MYH9/ITGA7/MMP2/DKK1/FN1/COL5A1/COL8A1/COL6A1/COL11A1/INHBA/GATA6/COL12A1
BP	GO:0018149	peptide cross-linking	12	-0.767928	-2.15459	4.35685e-05	0.00109606	0.000815125	669	tags=67%, list=11%, signal=60%	FN1/DSP/COL3A1/TGM2/TGM5/THBS1/FLG/F13A1
MF	GO:0003684	damaged DNA binding	33	0.498849	2.32117	3.84474e-05	0.00101725	0.0008364	2351	tags=85%, list=38%, signal=53%	TP63/BLM/NEIL1/AUNIP/HMGB2/RECQL4/FEN1/PARP1/POLD1/HMGB1/RPA2/DCLRE1B/FANCG/APEX1/PCNA/PARP2/NTHL1/KDM4D/RPA3/POLQ/RPA1/UNG/NEIL3/H2AX/MSH2/POLB/HMCES/BRCA1
REACT	R-HSA-69002	DNA Replication Pre-Initiation	33	0.497149	2.38065	8.22582e-05	0.00112504	0.000847226	2109	tags=85%, list=34%, signal=57%	ORC1/PRIM1/MCM2/MCM7/CDC7/ORC6/CDC45/MCM3/POLE/UBE2C/GMNN/MCM10/MCM8/CDT1/MCM4/CDK2/MCM5/RPA2/POLE2/CDC6/POLA2/POLA1/DBF4/POLE3/MCM6/RPA3/RPA1/H2AX
REACT	R-HSA-5693567	HDR through Homologous Recombination (HRR) or Single Strand Annealing (SSA)	39	0.461809	2.32545	8.12772e-05	0.00112504	0.000847226	2395	tags=82%, list=38%, signal=51%	BLM/EXO1/XRCC2/TIMELESS/RAD51AP1/EME1/MDC1/POLE/RFC4/RFC3/RMI2/RFC2/DNA2/RMI1/CDK2/RFC5/POLD1/RPA2/POLE2/TIPIN/RAD51/PCNA/CHEK1/CLSPN/RAD9A/POLE3/RPA3/RPA1/H2AX/POLD3/BRCA1/FIGNL1
CC	GO:0030532	small nuclear ribonucleoprotein complex	20	0.592664	2.38267	9.91715e-05	0.00118497	0.000851188	2563	tags=100%, list=41%, signal=59%	LUC7L3/SNRPF/SNRPA1/SF3A2/SNRPB/SNRPE/PPIH/DDX39B/SNRPD1/SNRPA/SF3A1/LSM5/SNRNP200/LSM10/LUC7L/SF3B4/LSM2/LSM4/GEMIN4/SNRPG
CC	GO:0032432	actin filament bundle	59	-0.4872	-1.97387	0.000104243	0.00121443	0.00087235	2225	tags=75%, list=36%, signal=49%	MST1R/TPM4/CTTNBP2NL/ACTN4/LIMA1/PLS3/SIPA1L3/CNN2/MARCKS/ZYX/PDLIM7/SEPTIN11/ROR1/RFLNB/FLNA/PDLIM5/PDLIM4/FLNB/FERMT2/AFAP1/SORBS1/LPP/RAI14/DST/AFAP1L1/MYH9/ACTN1/CALD1/ASB2/PDLIM2/PALLD/ACTA1/LDB3/MYLK/TPM1/ACTA2/CRYAB/PDLIM3/TEK/SYNPO2/XIRP1/PDLIM1/MYL9/MYH7
BP	GO:0021772	olfactory bulb development	12	0.726767	2.44335	4.77355e-05	0.00117866	0.000876547	576	tags=58%, list=9%, signal=53%	ZIC3/UNCX/NR2E1/SALL1/ROBO2/PAX6/DLX2
BP	GO:0072006	nephron development	84	-0.460583	-2.00157	4.7649e-05	0.00117866	0.000876547	1893	tags=61%, list=30%, signal=43%	WNK4/CALB1/NOTCH2/NOG/FOXC2/PKD2/MEF2C/SIX1/IRX3/AQP1/SERPINB7/PLCE1/LAMB2/ADAMTS16/NID1/PDGFRB/DLL1/MAGI2/KIF26B/GREB1L/MYO1E/HOXA11/STAT1/CD24/SULF2/ANGPT1/FOXC1/CD34/ACTA2/FGF2/FGF1/HS3ST3B1/FOXD1/ITGA3/SIX2/AGT/TACSTD2/GREM1/TCF21/TEK/IRX1/SULF1/EDN1/FMN1/ITGB3/LIF/OSR1/BMP4/PDGFRA/WNT7B/HS3ST3A1
BP	GO:0050678	regulation of epithelial cell proliferation	154	-0.394559	-1.82398	4.74074e-05	0.00117866	0.000876547	1593	tags=44%, list=25%, signal=33%	TACR1/PRKCA/FZD7/TNFSF12/PLXNB3/B4GALT1/ITGA4/CD109/MMRN2/ZEB1/LAMC1/KLF9/HIF1A/IL12B/WNT2/TGFBR1/CDK6/DAB2/SPARC/NRP1/DUSP10/CCL2/STAT1/HSPG2/F3/RUNX2/NKX3-1/SULF2/HOXA5/SNAI2/CXCL12/TNFAIP3/PTPRM/HMOX1/STAT5A/FGF2/FGF1/EGFR/CDKN2B/TACSTD2/RGN/PGR/VDR/AREG/TEK/NRP2/AGTR1/PTPRN/NUPR1/SULF1/SEMA5A/THBS1/ITGB3/GDF5/VEGFC/OSR1/BMP4/IGF2/IL26/EPGN/HAS2/PPARG/RGCC/EREG/CDH13/FGF7/HLX
CC	GO:0009897	external side of plasma membrane	157	-0.380005	-1.76906	0.000107626	0.00122326	0.000878692	1480	tags=46%, list=24%, signal=36%	LEPR/ITGA4/IL6ST/CD9/ITGA2/ITGAV/TGFBR2/ITGA10/ANPEP/IL12B/ITGA6/HLA-B/SLAMF9/IL21R/CD59/SDC1/GHR/OSMR/ITGA7/CD22/ABCG2/THY1/F10/CD74/MFGE8/ABCA1/CD24/F3/CCR7/PLAU/PRLR/ADAM20/CXCL12/COLEC10/CD34/CXCR3/CTLA4/CD28/NT5E/ICAM1/PDCD1LG2/SERPINA5/SEMA7A/HEG1/CD274/ITGA3/TNFRSF9/SCUBE1/FCRLB/VCAM1/MILR1/FCRLA/CCRL2/LRRC32/EPHA5/CD36/IL1R1/THBS1/ITGB3/FOLR3/IL13RA2/ITGA8/PDGFRA/ITGB6/CSF2RB/IL7R/IL1RL1/…
BP	GO:0043542	endothelial cell migration	123	-0.4188	-1.89009	4.85786e-05	0.00119211	0.000886555	1787	tags=50%, list=29%, signal=37%	SASH1/TMSB4X/FOXC2/ACVRL1/LPXN/MEF2C/GADD45A/ITGB1/PRKCA/TNFSF12/FOXP1/S100A2/ATP2B4/ADAMTS9/ANXA3/RHOB/MMRN2/BMPER/HIF1A/MET/FSTL1/TGFBR1/MYH9/SPARC/NRP1/DPP4/FGF16/FAP/ANGPT1/SNAI2/ETS1/PTPRM/HMOX1/STAT5A/FGF2/FGF1/CCBE1/PRSS3/AGT/CCN3/CARD10/GREM1/DCN/LOXL2/PTGS2/KLF4/TEK/PLK2/NRP2/CYP1B1/EDN1/SEMA5A/THBS1/ITGB3/VEGFC/PLPP3/ADTRP/PPARG/RGCC/MEOX2/CDH13/CLEC14A
REACT	R-HSA-2022090	Assembly of collagen fibrils and other multimeric structures	42	-0.544075	-2.02803	8.76452e-05	0.00118055	0.000889033	1862	tags=71%, list=30%, signal=51%	CTSB/LOXL1/PLEC/CD151/BMP1/COL4A2/DST/ITGA6/COL5A2/COL14A1/COL10A1/COL4A1/LOX/COL5A1/COL1A2/COL3A1/LOXL3/COL8A1/COL6A1/COL6A2/COL5A3/COL15A1/LOXL2/COL8A2/COL11A1/LOXL4/LAMC2/COL1A1/COL12A1/COL6A3
REACT	R-HSA-1280215	Cytokine Signaling in Immune system	277	-0.336425	-1.63897	8.94466e-05	0.00118684	0.000893764	1835	tags=43%, list=29%, signal=32%	SMAD3/HLA-A/IL31RA/ISG20/PSMB9/IL12A/TNFRSF8/SQSTM1/RELB/HLA-C/IL13RA1/PTPRJ/PIM1/MEF2C/FLNA/GAB3/PSMB10/IFITM2/MT2A/ITGB1/JUNB/TNFSF12/CLCF1/FLNB/IRAK2/IFIT2/MID1/LTBR/IL6ST/NLRX1/TIMP1/SOCS3/IRF1/IL7/RPS6KA2/CAMK2D/ZEB1/SOCS5/HIF1A/IL12B/CXCL8/TNFRSF12A/HLA-B/IL21R/RORA/CSF1/SDC1/IL32/GHR/UBA7/SLA/OSMR/BIRC3/OAS2/NLRC5/GBP1/TNFSF8/CA1/IL1RAPL1/CCL2/STAT1/IL5/STAT4/TNFSF4/PRLR/IL16/HLA-DRA/IL1B/…
REACT	R-HSA-174417	Telomere C-strand (Lagging Strand) Synthesis	22	0.563337	2.36343	9.81683e-05	0.00121211	0.000912793	2177	tags=91%, list=35%, signal=60%	PRIM1/BLM/RFC4/RFC3/CHTF18/LIG1/RFC2/FEN1/DNA2/RFC5/POLD1/RPA2/CTC1/PCNA/POLA2/POLA1/RPA3/RPA1/DSCC1/POLD3
REACT	R-HSA-73933	Resolution of Abasic Sites (AP sites)	25	0.538476	2.35082	9.53483e-05	0.00121211	0.000912793	2178	tags=88%, list=35%, signal=58%	NEIL1/POLE/RFC4/RFC3/LIG1/RFC2/FEN1/PARP1/RFC5/POLD1/RPA2/POLE2/APEX1/PCNA/PARP2/NTHL1/POLE3/RPA3/RPA1/UNG/POLD3/POLB
REACT	R-HSA-5173214	O-glycosylation of TSR domain-containing proteins	29	-0.614606	-2.1351	9.68497e-05	0.00121211	0.000912793	1648	tags=76%, list=26%, signal=56%	ADAMTSL4/THSD4/ADAMTS9/ADAMTS16/ADAMTSL5/THSD1/SPON1/SPON2/ADAMTS7/ADAMTS14/ADAMTS1/ADAMTS19/THSD7B/ADAMTS6/ADAMTS15/ADAMTS12/SEMA5A/THBS1/ADAMTS5/ADAMTSL1/ADAMTS2/THBS2
REACT	R-HSA-6785807	Interleukin-4 and Interleukin-13 signaling	54	-0.504724	-2.00276	9.55269e-05	0.00121211	0.000912793	1776	tags=65%, list=28%, signal=47%	IL12A/IL13RA1/PIM1/ITGB1/JUNB/TIMP1/SOCS3/ZEB1/SOCS5/HIF1A/IL12B/CXCL8/RORA/CCL2/STAT1/IL1B/MMP2/HMOX1/CDKN1A/CEBPD/FGF2/ICAM1/SAA1/FN1/COL1A2/POMC/VCAM1/PTGS2/TNFRSF1B/CD36/LIF/IL13RA2/HGF/F13A1/IL6
REACT	R-HSA-114608	Platelet degranulation	59	-0.490837	-1.99381	9.4753e-05	0.00121211	0.000912793	2241	tags=71%, list=36%, signal=46%	TGFB2/ECM1/VCL/APOA1/CALU/ACTN4/TOR4A/VEGFA/ANXA5/TMSB4X/WDR1/FLNA/TLN1/CD9/CD109/TIMP1/QSOX1/TTN/LHFPL2/ACTN1/SPARC/A2M/VWF/ENDOD1/ISLR/FN1/TIMP3/SRGN/PDGFA/PHACTR2/SERPINA1/RAB27B/CD36/CLEC3B/GAS6/SERPINE1/THBS1/ITGB3/VEGFC/IGF2/HGF/F13A1
REACT	R-HSA-73894	DNA Repair	95	0.313661	1.85346	0.000101826	0.00124004	0.000933831	2770	tags=80%, list=44%, signal=45%	POLR2F/BLM/EXO1/NEIL1/XRCC2/UBE2T/TIMELESS/RAD51AP1/EME1/FANCI/GTF2H4/MDC1/FANCA/POLE/RFC4/RFC3/DTL/RMI2/FANCD2/LIG1/RFC2/FEN1/DNA2/PARP1/PCLAF/RMI1/CDK2/RFC5/CHD1L/POLD1/RPA2/POLE2/DCLRE1B/TIPIN/FANCG/RAD51/APEX1/FANCE/PCNA/MAD2L2/CHEK1/PARP2/CHEK2/KPNA2/CLSPN/NTHL1/RAD9A/POLE3/CENPS/CENPX/RPA3/POLQ/RPA1/PRPF19/UNG/NEIL3/RUVBL1/H2AX/MSH2/POLD3/POLB/FANCF/PAXIP1/BRCA1/FANCL/FIGNL1/USP1/ALKBH2/INO…
CC	GO:0031093	platelet alpha granule lumen	27	-0.617559	-2.13458	0.000120515	0.00133715	0.000960498	1440	tags=67%, list=23%, signal=52%	TIMP1/QSOX1/ACTN1/SPARC/A2M/VWF/ISLR/FN1/SRGN/PDGFA/SERPINA1/GAS6/SERPINE1/THBS1/VEGFC/IGF2/HGF/F13A1
KEGG	hsa04933	AGE-RAGE signaling pathway in diabetic complications	54	-0.51268	-2.04772	4.54168e-05	0.00122625	0.000982221	1700	tags=59%, list=27%, signal=44%	PIM1/PLCB1/PRKCA/PLCE1/COL4A2/TGFBR2/CXCL8/PRKCE/NOX4/TGFBR1/PLCD1/CCL2/STAT1/F3/PLCB4/COL4A1/IL1B/MMP2/STAT5A/ICAM1/FN1/COL1A2/COL3A1/AGT/VCAM1/AGTR1/EDN1/SERPINE1/VEGFC/COL1A1/IL6/THBD
BP	GO:0009617	response to bacterium	234	-0.357187	-1.70944	5.45093e-05	0.0013295	0.000988725	1587	tags=39%, list=25%, signal=30%	PRKCA/PLSCR4/FOXP1/MGST2/AQP1/IRAK2/ADAMTS9/ANXA3/SLC9A9/LTF/JCHAIN/CXCL3/MMRN2/AHR/WFDC10B/STAB1/HERC6/IL12B/CXCL8/OPTN/NQO1/PRKCE/HLA-B/COLEC12/SPON2/AICDA/MPO/NFKBIZ/OAS2/NLRC5/GBP1/DUSP10/TNFSF8/ABCA1/CCL2/NAALADL2/CD55/CD24/C3/CCR7/TNFSF4/FABP4/PRLR/IL1B/FAM20A/PTGIR/TNFAIP3/GBP2/CDH1/ADM/FOSL2/IRAK3/PDCD1LG2/FPR2/CCDC80/F2RL1/AXL/CD274/PCSK1/WFDC13/SSC5D/COL6A1/UPK1B/BPI/VCAM1/FER1L6/KCNJ8/…
BP	GO:0045785	positive regulation of cell adhesion	215	-0.362381	-1.72146	5.49039e-05	0.001331	0.000989846	1473	tags=40%, list=24%, signal=32%	ITGA4/IL6ST/LAMB2/ECM2/FERMT2/ITGA2/ITGAV/IL7/TGFBR2/NID1/SOCS5/S100A10/LAMC1/IL12B/CCL21/ITGA6/PRKCE/CSF1/EDIL3/CDK6/DAB2/NFKBIZ/NRP1/ADGRG1/SDC4/KIF26B/DUSP10/THY1/CD74/DOCK5/DPP4/CCL2/CD55/CD24/CCR7/TNFSF4/HLA-DRA/IL1B/SPTA1/ANGPT1/TPM1/ABI3BP/CHST2/CCN1/CXCL12/ETS1/ADAM19/CD28/FOXF1/NEDD9/PDCD1LG2/SAA1/KITLG/FN1/EPB41L4B/CCDC80/APBB1IP/DOCK8/CD274/ITGA3/TGM2/COL8A1/MEGF10/CD44/VCAM1/TEK/VSIR/…
REACT	R-HSA-5693607	Processing of DNA double-strand break ends	23	0.565352	2.39062	0.000110525	0.0013278	0.000999917	2109	tags=87%, list=34%, signal=58%	BLM/EXO1/TIMELESS/MDC1/RFC4/RFC3/RMI2/RFC2/DNA2/RMI1/CDK2/RFC5/RPA2/TIPIN/CHEK1/CLSPN/RAD9A/RPA3/RPA1/H2AX
CC	GO:0043596	nuclear replication fork	21	0.568285	2.32238	0.000130732	0.00141677	0.0010177	2177	tags=90%, list=35%, signal=59%	CAMSAP3/PRIM1/TIMELESS/EME1/MCM3/MCM10/TONSL/PARP1/POLD1/RPA2/TIPIN/PCNA/POLA2/POLA1/ZMIZ2/RPA3/RPA1/PRPF19/POLD3
REACT	R-HSA-453279	Mitotic G1 phase and G1/S transition	59	0.384875	2.16649	0.000114446	0.00135657	0.00102158	2004	tags=73%, list=32%, signal=50%	E2F2/MYBL2/ORC1/TYMS/PRIM1/CKS1B/E2F1/MCM2/MCM7/CDC25A/CDC7/CDK1/E2F5/ORC6/CDC45/MCM3/POLE/RRM2/GMNN/MCM10/CCNB1/MCM8/HDAC1/CDT1/MCM4/CDK2/LIN9/MCM5/TOP2A/RPA2/POLE2/CDC6/PCNA/POLA2/FBXO5/POLA1/DHFR/DBF4/POLE3/MCM6/PPP2R2A/RPA3/RPA1
REACT	R-HSA-1630316	Glycosaminoglycan metabolism	63	-0.486216	-2.0061	0.000119235	0.00139474	0.00105033	1533	tags=49%, list=24%, signal=38%	PAPSS2/B4GALT1/ARSB/CHPF/NDST1/SDC3/GPC1/DSE/HAS3/SDC1/HS3ST5/XYLT1/SDC4/HSPG2/CHST2/CSPG4/LUM/HS3ST3B1/CD44/CHSY3/DCN/CHST15/CSGALNACT1/VCAN/PRELP/HS3ST3A1/HS3ST1/HAS2/CEMIP/HAS1/ACAN
BP	GO:0034508	centromere complex assembly	18	0.614572	2.42277	6.00369e-05	0.00143801	0.00106942	2425	tags=100%, list=39%, signal=61%	NASP/OIP5/CENPH/CENPV/CENPA/KNTC1/CENPF/HJURP/MIS18A/POGZ/CENPW/ITGB3BP/CENPX/DLGAP5/CENPK/CENPI/CENPE/CENPO
BP	GO:0001932	regulation of protein phosphorylation	358	-0.326537	-1.60393	5.97612e-05	0.00143801	0.00106942	1537	tags=35%, list=25%, signal=28%	LRRK1/CLCF1/ATP2B4/SLC8A3/PTPRQ/LEPR/LTF/IL6ST/CD109/FERMT2/SOCS3/BCAR3/IL7/TPD52L1/TGFBR2/SOCS5/PDGFRB/IL12B/CBLB/PRKCE/NOX4/CSF1/CRH/GHR/TTN/DUSP1/DAB2/TRPC5/NRP1/DUSP10/DOK7/UBASH3B/MVP/THY1/CD74/CD24/IL5/CAV3/NKX3-1/FGF16/C3/CCR7/PRLR/TNIK/IL1B/FAM20A/PTPRB/IL11/ANGPT1/CCN1/LOX/BST1/NEK10/CDKN1A/CSPG4/IRAK3/MT3/DEPTOR/MUSK/FGF2/FGF1/DKK1/DMD/IL34/NEDD9/KITLG/FN1/FPR2/RIPK3/SEMA7A/HEG1/EGFR/NT…
BP	GO:0001822	kidney development	149	-0.402348	-1.85297	6.11503e-05	0.00145596	0.00108277	1908	tags=54%, list=30%, signal=38%	RARB/WNK4/SMAD7/CALB1/NOTCH2/SMAD3/NOG/TNS2/FOXC2/PKD2/MEF2C/SIX1/FRAS1/C1GALT1/PCSK5/IRX3/AQP1/SERPINB7/PLCE1/LAMB2/BMPER/ARID5B/ADAMTS16/NID1/PDGFRB/DLL1/MAGI2/SDC1/TGFBR1/NRP1/SDC4/KIF26B/GREB1L/MYO1E/HOXA11/STAT1/CD24/NKX3-1/ADAMTS1/SULF2/ANGPT1/FOXC1/CD34/ACTA2/BICC1/FGF2/FGF1/HS3ST3B1/FOXD1/FBN1/ITGA3/SIX2/AGT/TACSTD2/PDGFA/RGN/ADAMTS6/GREM1/CYP4A22/MME/KCNJ8/TCF21/TEK/AGTR1/IRX1/SULF1/EDN1…
BP	GO:0006956	complement activation	20	-0.661297	-2.12842	6.35806e-05	0.00149601	0.00111256	1236	tags=70%, list=20%, signal=56%	SUSD4/CD59/MASP1/A2M/CD55/C3/CFHR1/IL1B/COLEC10/C1R/C9/SVEP1/C1S/RGCC
BP	GO:1900046	regulation of hemostasis	35	-0.574604	-2.12457	6.33391e-05	0.00149601	0.00111256	1449	tags=57%, list=23%, signal=44%	CD9/PLAT/C1QTNF1/SERPINE2/UBASH3B/F3/PRKG1/PLAU/FAP/F2RL1/PDGFA/CD36/EDN1/SERPINE1/THBS1/PDGFRA/SERPINB2/ADTRP/THBD/COMP
REACT	R-HSA-73856	RNA Polymerase II Transcription Termination	21	0.572733	2.35045	0.000136508	0.00157604	0.00118686	2688	tags=100%, list=43%, signal=57%	UPF3B/SRRM1/SNRPF/SNRPB/SNRPE/DDX39B/MAGOH/DDX39A/SRSF7/LSM10/CPSF4/SRSF2/PABPN1/THOC6/CPSF1/CHTOP/SRSF9/SNRPG/THOC1/CPSF7/THOC3
BP	GO:0036297	interstrand cross-link repair	17	0.626161	2.42696	6.84851e-05	0.00160199	0.00119137	2352	tags=100%, list=38%, signal=63%	RAD51AP1/FANCI/FANCA/FANCD2/MCM8/DCLRE1B/FANCG/RAD51/FANCE/HROB/CENPS/CENPX/NEIL3/RFWD3/FANCF/HMCES/FANCL
KEGG	hsa04061	Viral protein interaction with cytokine and cytokine receptor	29	-0.61335	-2.16133	6.14268e-05	0.00150855	0.00120834	1456	tags=69%, list=23%, signal=53%	LTBR/IL6ST/CXCL3/CCL21/CXCL8/CSF1/CCL2/CCR7/CXCL12/TNFSF10/CXCR3/IL34/CCL7/TNFRSF1B/CXCL2/IL18R1/CXCL5/CXCL6/CXCL1/IL6
KEGG	hsa05144	Malaria	23	-0.644518	-2.15125	6.60308e-05	0.00150855	0.00120834	1267	tags=65%, list=20%, signal=52%	CXCL8/MET/SDC1/LRP1/CCL2/IL1B/ICAM1/VCAM1/CD36/THBS1/HGF/THBS2/TLR4/IL6/COMP
REACT	R-HSA-9675136	Diseases of DNA Double-Strand Break Repair	18	0.607608	2.38703	0.000145299	0.00163507	0.00123132	2004	tags=89%, list=32%, signal=61%	BLM/EXO1/XRCC2/RAD51AP1/RFC4/RFC3/RMI2/RFC2/DNA2/RMI1/RFC5/RPA2/RAD51/RAD9A/RPA3/RPA1
REACT	R-HSA-9701190	Defective homologous recombination repair (HRR) due to BRCA2 loss of function	18	0.607608	2.38703	0.000145299	0.00163507	0.00123132	2004	tags=89%, list=32%, signal=61%	BLM/EXO1/XRCC2/RAD51AP1/RFC4/RFC3/RMI2/RFC2/DNA2/RMI1/RFC5/RPA2/RAD51/RAD9A/RPA3/RPA1
BP	GO:0014902	myotube differentiation	67	-0.476849	-1.99913	7.16236e-05	0.00165604	0.00123157	1018	tags=42%, list=16%, signal=35%	DOCK5/NFATC2/BHLHE41/CAV3/ACTA1/GDF15/LMOD3/RCAN1/EHD2/LARGE1/RIPOR2/COL6A1/CCN3/ADAMTS15/PLPP7/RBM24/BDNF/ADAMTS5/MYOCD/KCNH1/MYOG/MYF6/CACNA1S/TRIM72/ADAM12/MYMK/SMYD1/MYOD1
BP	GO:0010631	epithelial cell migration	170	-0.388476	-1.81021	7.12372e-05	0.00165604	0.00123157	1792	tags=46%, list=29%, signal=34%	MACF1/SASH1/TMSB4X/FOXC2/ACVRL1/LPXN/GLIPR2/MEF2C/GADD45A/TACR1/ITGB1/PRKCA/TNFSF12/FOXP1/S100A2/ATP2B4/ARSB/ADAMTS9/ANXA3/RHOB/MMRN2/BMPER/ITGA2/TGFBR2/HIF1A/PRKCE/MET/FSTL1/TGFBR1/MYH9/SPARC/NRP1/DUSP10/DOCK5/DPP4/FGF16/FAP/ANGPT1/SNAI2/ETS1/PTPRM/HMOX1/STAT5A/FGF2/FGF1/KITLG/CCBE1/PRSS3/EPB41L4B/ITGA3/AGT/TACSTD2/CCN3/CARD10/GREM1/DCN/LOXL2/PTGS2/KLF4/TEK/PLK2/NRP2/CYP1B1/EDN1/SEMA5A/THBS1/ITG…
BP	GO:0008284	positive regulation of cell population proliferation	391	-0.322541	-1.59026	7.32728e-05	0.00168443	0.00125269	1604	tags=38%, list=26%, signal=30%	FOSL1/TACR1/ITGB1/PRKCA/FZD7/TNFSF12/FOXP1/PLXNB3/CLCF1/B4GALT1/AQP1/LTF/ITGA4/SYNE1/SERPINB7/IL6ST/TIMP1/FERMT2/ITGA2/ITGAV/CCPG1/BCAR3/IL7/HEY2/ESR1/TGFBR2/LAMC1/HIF1A/PDGFRB/IL12B/DLL1/TOX/TSHR/WNT2/CSF1/CRH/TGFBR1/PRKCH/BNC1/OSMR/CDK6/TRPC5/NRP1/ADGRG1/CD74/DPP4/NFATC2/STAT1/HSPG2/CD55/CD24/IL5/CAV3/F3/RUNX2/NKX3-1/FGF16/TNFSF4/ADAMTS1/CLDN5/PRLR/GLP2R/IL1B/S100A6/SPTA1/IL11/CCN1/CXCL12/TNFAI…
BP	GO:0045103	intermediate filament-based process	34	-0.582018	-2.13192	7.62974e-05	0.00174394	0.00129694	1012	tags=53%, list=16%, signal=45%	KRT38/ARHGEF28/KRT31/PPL/KRT13/KRT23/DSP/KRT32/SYNC/KRT86/DES/KRT33B/KRT15/KRT19/KRT81/KRT14/KRT7/KRT16
BP	GO:0006268	DNA unwinding involved in DNA replication	16	0.638237	2.42175	7.69391e-05	0.00174862	0.00130042	1879	tags=94%, list=30%, signal=66%	BLM/MCM2/MCM7/CDC45/GINS4/GINS1/MCM3/RECQL4/GINS3/GINS2/MCM4/MCM5/TWNK/RAD51/MCM6
BP	GO:0044784	metaphase/anaphase transition of cell cycle	47	0.415058	2.22398	7.84785e-05	0.00177353	0.00131894	2047	tags=74%, list=33%, signal=51%	MAPK15/ESPL1/PLK1/AURKB/BUB1B/SPC25/NUF2/CDC20/ZWINT/USP44/UBE2C/TACC3/CDCA8/CCNB1/ARID1A/KNTC1/MAD2L1/TEX14/CENPF/TTK/INCENP/CDC6/BIRC5/BUB1/MAD2L2/HASPIN/FBXO5/TRIP13/NDC80/SMARCD1/SMARCC1/BCL7A/DLGAP5/DPF1/SMARCA4
REACT	R-HSA-5693616	Presynaptic phase of homologous DNA pairing and strand exchange	18	0.606172	2.38139	0.000158214	0.00175816	0.001324	2004	tags=89%, list=32%, signal=61%	BLM/EXO1/XRCC2/RFC4/RFC3/RMI2/RFC2/DNA2/RMI1/RFC5/RPA2/RAD51/CHEK1/RAD9A/RPA3/RPA1
KEGG	hsa04110	Cell cycle	68	0.373323	2.06003	7.99963e-05	0.00169706	0.00135934	2225	tags=76%, list=36%, signal=50%	E2F2/ORC1/ESPL1/PLK1/E2F1/CDCA5/AURKB/MCM2/MCM7/CDC25A/CDC7/BUB1B/CDC20/CDK1/E2F5/ORC6/CDC45/CDC25C/MCM3/TICRR/CCNB1/DBF4B/MAD2L1/SGO1/HDAC1/CDT1/MCM4/CDK2/DDX11/TTK/MCM5/CCNB2/SMC1A/MTBP/CDC6/BUB1/PCNA/MAD2L2/PTTG1/FBXO5/TRIP13/CHEK1/CHEK2/NDC80/DBF4/MCM6/HDAC2/ESCO2/CDK4/PDS5B/CCNE2/YWHAE
BP	GO:0044703	multi-organism reproductive process	99	-0.431102	-1.89345	8.24276e-05	0.0018523	0.00137753	1663	tags=49%, list=27%, signal=37%	ERRFI1/SMURF2/ADCY7/PCSK5/FOSL1/ITGA5/TACR1/JUNB/COL16A1/TIMP1/RECK/ITGA2/ESR1/SERPINE2/MAFF/CRH/FOSB/STC2/HSPG2/PRLR/ACVR1C/IL1B/PSG11/PSG7/ADM/MMP2/CORIN/EPYC/ITGA3/IGFBP5/PGR/VDR/DDO/SPP1/PTGS2/PSG1/OXTR/CRHBP/DSG2/PSG9/EDN1/IGFBP7/ITGB3/LIF/RXFP1/PRDM1/PSG5/PSG4/THBD
BP	GO:0043502	regulation of muscle adaptation	44	-0.536371	-2.10061	8.35165e-05	0.00186629	0.00138793	1835	tags=61%, list=29%, signal=44%	SMAD3/CASQ1/LMNA/PRKCA/FOXP1/ATP2B4/IL6ST/AKAP6/CAMK2D/FBXO32/CAV3/PDE5A/TNNC1/TNNI1/AGT/RGS4/IGFBP5/PRKAG3/LMCD1/TNFRSF1B/EDN1/MYOG/SGCA/PPARG/MYH7/MYMK/PI16
KEGG	hsa05323	Rheumatoid arthritis	36	-0.570674	-2.11718	8.76577e-05	0.00173562	0.00139022	1267	tags=53%, list=20%, signal=42%	CXCL8/CSF1/CCL2/HLA-DRA/IL1B/IL11/ANGPT1/CXCL12/CTLA4/CD28/ICAM1/TEK/IL15/CXCL2/CXCL5/CXCL6/CXCL1/TLR4/IL6
BP	GO:0048663	neuron fate commitment	24	0.572306	2.49191	8.41894e-05	0.00187087	0.00139134	1012	tags=58%, list=16%, signal=49%	NKX2-1/ESRP1/FOXN4/MNX1/FEV/PAX6/BCL11B/FOXA1/DLX2/ISL2/PROX1/DLX1/JAG2/GATA2
BP	GO:0070374	positive regulation of ERK1 and ERK2 cascade	76	-0.470455	-2.00958	8.56412e-05	0.00189262	0.00140751	1291	tags=51%, list=21%, signal=41%	FERMT2/BMPER/PDGFRB/CCL21/NOX4/NRP1/CD74/CCL2/CCR7/ANGPT1/MT3/ACTA2/CCN2/FGF2/FGF1/ICAM1/P2RY6/FPR2/SEMA7A/EGFR/GPNMB/F2RL1/CCL7/PDGFA/CD44/TEK/INHBA/CD36/GAS6/ITGB3/CAVIN3/TNFAIP8L3/BMP4/PDGFRA/PLA2G5/IL26/HTR2A/CHI3L1/TLR4
BP	GO:0006364	rRNA processing	50	0.420143	2.29944	8.77802e-05	0.00192924	0.00143474	2693	tags=88%, list=43%, signal=51%	RPP25/FBL/RPS16/GAR1/SUV39H1/PA2G4/NOP56/UTP4/BOP1/EXOSC2/DDX51/RPS21/FDXACB1/DKC1/NOLC1/MRTO4/WBP11/BYSL/NAF1/EXOSC5/PELP1/EXOSC4/EXOSC8/RCL1/WDR12/NOP2/NAT10/LYAR/UTP18/DROSHA/RRP9/KRI1/LAS1L/BUD23/NOP58/EXOSC10/RRP1/BRIX1/GEMIN4/NPM3/WDR74/EBNA1BP2/RRP1B/METTL25B
BP	GO:0001649	osteoblast differentiation	107	-0.436182	-1.94592	8.92427e-05	0.00195066	0.00145068	974	tags=32%, list=16%, signal=27%	CRIM1/RUNX2/SNAI2/CCN1/LOX/CREB3L1/FOSL2/FHL2/CEBPD/FGF2/SEMA7A/HOXA2/IGFBP5/COL6A1/GREM1/AREG/SPP1/CTHRC1/IGFBP3/VEGFC/SCUBE3/VCAN/BMP4/IBSP/SMOC1/IGF2/WNT7B/HGF/COL1A1/TWIST2/ITGA11/PPARG/IL6/CCN4
CC	GO:0031261	DNA replication preinitiation complex	11	0.701216	2.23772	0.000200281	0.00207402	0.00148981	1879	tags=100%, list=30%, signal=70%	MCM2/MCM7/CDC45/GINS4/GINS1/MCM3/GINS3/GINS2/MCM4/MCM5/MCM6
CC	GO:0071162	CMG complex	11	0.701216	2.23772	0.000200281	0.00207402	0.00148981	1879	tags=100%, list=30%, signal=70%	MCM2/MCM7/CDC45/GINS4/GINS1/MCM3/GINS3/GINS2/MCM4/MCM5/MCM6
BP	GO:0022616	DNA strand elongation	18	0.604737	2.384	9.36569e-05	0.00203602	0.00151416	2298	tags=94%, list=37%, signal=60%	TERT/MCM7/GINS1/MCM3/POLE/RFC4/RFC3/LIG1/DNA2/MCM4/DCLRE1B/PCNA/POLA1/POLE3/RUVBL1/POLD3/UCHL5
REACT	R-HSA-5685942	HDR through Homologous Recombination (HRR)	31	0.474387	2.20465	0.000188672	0.00207073	0.00155939	2395	tags=84%, list=38%, signal=52%	BLM/EXO1/XRCC2/RAD51AP1/EME1/POLE/RFC4/RFC3/RMI2/RFC2/DNA2/RMI1/RFC5/POLD1/RPA2/POLE2/RAD51/PCNA/CHEK1/RAD9A/POLE3/RPA3/RPA1/POLD3/BRCA1/FIGNL1
CC	GO:0097525	spliceosomal snRNP complex	18	0.592474	2.26799	0.000219567	0.00222431	0.00159776	2563	tags=100%, list=41%, signal=59%	LUC7L3/SNRPF/SNRPA1/SF3A2/SNRPB/SNRPE/PPIH/DDX39B/SNRPD1/SNRPA/SF3A1/LSM5/SNRNP200/LUC7L/SF3B4/LSM2/LSM4/SNRPG
BP	GO:0007080	mitotic metaphase chromosome alignment	23	0.570425	2.43966	0.000100219	0.00216168	0.00160761	1937	tags=83%, list=31%, signal=57%	CHMP4C/CDCA5/AURKB/KIF2C/NUF2/SKA3/PSRC1/CDCA8/CCNB1/KIFC1/CDT1/KIF22/KIF14/INCENP/CHAMP1/BIRC5/NDC80/NUDC/KIF18A
BP	GO:0071560	cellular response to transforming growth factor beta stimulus	122	-0.404874	-1.83005	0.000101058	0.00216168	0.00160761	2043	tags=56%, list=33%, signal=38%	ACVR1/CHST11/SPRY2/ITGB5/ID1/ADAM9/SKIL/HIPK2/SMAD7/LATS2/ENG/SNX25/SMAD3/ZYX/ACVRL1/LPXN/MEF2C/CILP/SMURF2/COL4A2/CD109/FERMT2/TGFBR2/ZEB1/NREP/WNT2/TGFBR1/VASN/DAB2/NFKBIZ/NR3C1/HTRA4/CAV3/CLDN5/LTBP1/GDF15/HTRA3/TGFB1I1/LOX/ASPN/ACTA2/DCSTAMP/SLC2A10/FBN1/COL1A2/CDKN2B/VEPH1/COL3A1/ITGA3/PDE3A/PRDM16/DKK3/ITGB8/LTBP2/LRRC32/PSG9/CLEC3B/EDN1/THBS1/GDF5/ITGA8/HTRA1/ITGB6/ANKRD1/MYOCD/COL1A1/PPAR…
BP	GO:0019220	regulation of phosphate metabolic process	448	-0.306269	-1.51755	0.000100638	0.00216168	0.00160761	1331	tags=30%, list=21%, signal=25%	SLC4A4/TGFBR2/SOCS5/HIF1A/PDGFRB/IL12B/MAGI2/CBLB/ITGA6/PRKCE/NOX4/SLC2A6/CSF1/MET/CRH/GHR/TTN/DUSP1/DAB2/TRPC5/NRP1/NLRC5/DUSP10/DOK7/UBASH3B/MVP/THY1/CD74/ADORA1/IER3/CD24/IL5/CAV3/LHCGR/NKX3-1/FGF16/PRKG1/LGALS3/LACC1/C3/CCR7/NUAK1/PRLR/TNIK/IL1B/FAM20A/PTPRB/IL11/ANGPT1/CCN1/LOX/ZBTB20/BST1/NEK10/CDKN1A/CSPG4/IRAK3/MT3/DEPTOR/MUSK/FGF2/FGF1/DKK1/DMD/IL34/NEDD9/P2RY6/KITLG/FN1/FPR2/PPP1R17/RIP…
BP	GO:0014070	response to organic cyclic compound	360	-0.319194	-1.56714	0.00010312	0.00219404	0.00163167	1416	tags=32%, list=23%, signal=26%	PAQR7/AHR/AKAP6/ITGA2/RYR3/ESR1/MMP14/TGFBR2/KLF9/SH3RF1/ITGA6/NQO1/PRKCE/COLEC12/RORA/CRH/SDC1/IGFBP4/GHR/TGFBR1/NRIP1/DAB2/NFKBIZ/RAB44/KLF2/MAP1B/CYP19A1/NR3C1/FOSB/RFTN1/A2M/STC2/ADORA1/HOXA11/FBXO32/ABCA1/STAT1/ACTA1/NKX3-1/ADCY2/IL1B/SNAI2/LOX/CDH1/ZNF366/ADM/KCNE1/MMP2/FOSL2/CDKN1A/IRAK3/NT5E/FOXF1/P2RY6/KITLG/CRYAB/P2RX6/EGFR/CDKN2B/PCSK1/GRIA1/RGS4/IGFBP5/TGM2/PGR/VDR/EN1/PDE3A/HTR1B/PIT…
BP	GO:0001775	cell activation	454	-0.309035	-1.53367	0.000111897	0.00236818	0.00176118	1919	tags=42%, list=31%, signal=31%	SKAP2/NPR2/CAMK4/WNK4/TCF7/SMAD7/TNFRSF14/GPER1/NOTCH2/CYLD/SMAD3/HLA-A/ULBP2/IL31RA/TLR6/IL12A/CD151/TMEM229B/NFIL3/RELB/KLF5/PTPRJ/MEF2C/PLCL2/DGKB/LGALS1/FLNA/PLCB1/CAPN3/PSMB10/FES/TACR1/ITGB1/JUNB/PRKCA/FZD7/FOXP1/CLCF1/ANXA3/TLN1/LEPR/ITGA4/LTBR/IL6ST/CD9/SELPLG/AHR/SOCS3/IRF1/BMPER/IL7/PLAT/MMP14/TGFBR2/SIT1/TIGIT/ZEB1/SOCS5/SH3RF1/IL12B/C1QTNF1/DLL1/CCL21/SERPINE2/CXCL8/TOX/CBLB/PRKCE/SLA…
BP	GO:0050879	multicellular organismal movement	29	-0.607898	-2.14409	0.00011572	0.00243621	0.00181177	957	tags=83%, list=15%, signal=70%	TNNC2/HIPK2/MAP1A/STAC/CASQ1/SYNM/SLC8A3/MYH3/CHRND/CAV3/TNNC1/TNNI1/DMD/JSRP1/TNNI2/COL6A1/MYH8/TNNT3/KCNJ2/RCSD1/MYH7/CHRNA1/COMP/REM1
BP	GO:0033045	regulation of sister chromatid segregation	51	0.404514	2.20064	0.000116911	0.0024484	0.00182083	2047	tags=73%, list=33%, signal=49%	MAPK15/ESPL1/PLK1/AURKB/BUB1B/SPC25/NUF2/CDC20/CDK1/ZWINT/USP44/UBE2C/RMI2/TACC3/CDCA8/CCNB1/ARID1A/KNTC1/MAD2L1/TEX14/CENPF/TTK/INCENP/CDC6/BIRC5/BUB1/MAD2L2/HASPIN/FBXO5/TRIP13/NDC80/SMARCD1/SMARCC1/BCL7A/DLGAP5/DPF1/SMARCA4
MF	GO:0001968	fibronectin binding	18	-0.688493	-2.14626	9.09165e-05	0.00222046	0.00182569	1620	tags=89%, list=26%, signal=66%	FSTL3/ITGB1/ITGA4/ITGAV/SDC4/MMP2/CCDC80/ITGA3/SSC5D/IGFBP5/LOXL3/IGFBP6/LRRC15/IGFBP3/THBS1/ITGB3
MF	GO:0030020	extracellular matrix structural constituent conferring tensile strength	27	-0.610218	-2.1026	8.75852e-05	0.00222046	0.00182569	1170	tags=63%, list=19%, signal=51%	COL5A2/COL14A1/COL10A1/COL4A1/COL5A1/COL1A2/COL3A1/COL8A1/COL6A1/COL6A2/COL5A3/COL15A1/COL8A2/COL11A1/COL1A1/COL12A1/COL6A3
BP	GO:0002694	regulation of leukocyte activation	223	-0.349952	-1.66868	0.000120373	0.00250777	0.00186499	1405	tags=36%, list=22%, signal=29%	AHR/IRF1/IL7/MMP14/TGFBR2/SIT1/TIGIT/ZEB1/SOCS5/SH3RF1/IL12B/CCL21/TOX/CBLB/RORA/CRTAM/NFKBIZ/SDC4/CD22/DUSP10/TNFSF8/THY1/CD74/DPP4/NFATC2/CCL2/CD55/CD24/IL5/PDE5A/LGALS3/CCR7/TNFSF4/PRLR/HLA-DRA/IL1B/SPTA1/TNFAIP3/BST1/CDKN1A/CTLA4/CD28/NEDD9/PDCD1LG2/KITLG/FN1/RIPOR2/IL15RA/RIPK3/GPNMB/DOCK8/AXL/SPHK1/CD274/LOXL3/TNFRSF9/BPI/VCAM1/MILR1/FGL2/VSIR/TNFRSF1B/SLC46A2/LRRC32/CD200/IL15/PSG9/INHBA/G…
REACT	R-HSA-983189	Kinesins	29	0.503372	2.30181	0.000231261	0.00248642	0.00187244	1491	tags=62%, list=24%, signal=48%	TUBB8/KIF26A/TUBB4A/KIF1A/KIF21B/KIF25/KIF5A/KIF12/KIF4B/KIF6/TUBB2B/KIF18B/KIF2C/KIF4A/KIFC1/KIF15/KIF22/TUBA8
REACT	R-HSA-76005	Response to elevated platelet cytosolic Ca2+	62	-0.473348	-1.94463	0.000232141	0.00248642	0.00187244	2241	tags=69%, list=36%, signal=45%	TGFB2/ECM1/VCL/APOA1/CALU/ACTN4/TOR4A/VEGFA/ANXA5/TMSB4X/WDR1/FLNA/PRKCA/TLN1/CD9/CD109/TIMP1/QSOX1/TTN/LHFPL2/ACTN1/SPARC/A2M/VWF/ENDOD1/ISLR/FN1/TIMP3/SRGN/PDGFA/PHACTR2/SERPINA1/RAB27B/CD36/CLEC3B/GAS6/SERPINE1/THBS1/ITGB3/VEGFC/IGF2/HGF/F13A1
BP	GO:0006405	RNA export from nucleus	24	0.563231	2.4524	0.000122761	0.00252969	0.00188129	2749	tags=100%, list=44%, signal=56%	HHEX/HNRNPA2B1/HNRNPA1/DDX39B/SMG7/NUP107/MAGOH/DDX39A/KHDRBS1/PABPN1/POM121/POM121C/THOC6/ENY2/NUP188/NUP214/NUP160/CHTOP/AKAP8L/NXF1/THOC1/PCID2/THOC3/ALKBH5
BP	GO:0001578	microtubule bundle formation	47	0.408307	2.1878	0.000123322	0.00252969	0.00188129	820	tags=34%, list=13%, signal=30%	CAPN6/TTLL6/CFAP74/SPAG6/PLA2G3/DRC7/CFAP47/ODAD1/RP1/DNAJB13/LRRC61/TEKT2/CFAP65/TPPP/DNAAF3/RP1L1
BP	GO:0050920	regulation of chemotaxis	102	-0.427998	-1.88586	0.000122792	0.00252969	0.00188129	1291	tags=43%, list=21%, signal=35%	PDGFRB/CCL21/CXCL8/CSF1/SEMA3C/MET/DUSP1/NRP1/CYP19A1/CD74/DPP4/CCL2/F3/FGF16/CCR7/IL16/CXCL12/BST1/SEMA3E/FGF2/FGF1/IL34/NEDD9/FPR2/RIPOR2/SEMA7A/F2RL1/CCL7/CCN3/GREM1/GAS6/EDN1/NTRK3/PLXNA4/SERPINE1/SEMA5A/NTF3/THBS1/VEGFC/C5AR2/PDGFRA/CDH13/CMKLR1/IL6
BP	GO:0044060	regulation of endocrine process	20	-0.647858	-2.08516	0.000124691	0.00254472	0.00189247	1413	tags=75%, list=23%, signal=58%	TACR2/C1QTNF1/CRH/DAB2/CYP19A1/NKX3-1/FOXL2/F2RL1/AGT/POMC/SPP1/CRHBP/AGTR1/INHBA/INHBB
BP	GO:0045109	intermediate filament organization	24	-0.639981	-2.16254	0.000126053	0.00255803	0.00190237	1012	tags=62%, list=16%, signal=53%	KRT38/KRT31/KRT13/KRT23/DSP/KRT32/KRT86/DES/KRT33B/KRT15/KRT19/KRT81/KRT14/KRT7/KRT16
BP	GO:0071559	response to transforming growth factor beta	129	-0.397519	-1.80865	0.000126622	0.00255803	0.00190237	2043	tags=54%, list=33%, signal=37%	ACVR1/CHST11/SPRY2/ITGB5/FNDC4/ID1/ADAM9/SKIL/HIPK2/SMAD7/LATS2/ENG/SNX25/SMAD3/ZYX/ACVRL1/LPXN/MEF2C/CILP/SMURF2/COL4A2/CD109/FERMT2/TGFBR2/ZEB1/NREP/WNT2/TGFBR1/VASN/DAB2/NFKBIZ/NR3C1/HTRA4/CAV3/CLDN5/LTBP1/GDF15/HTRA3/TGFB1I1/LOX/ASPN/ACTA2/DCSTAMP/SLC2A10/FBN1/COL1A2/CDKN2B/VEPH1/COL3A1/ITGA3/PDE3A/PRDM16/DKK3/ITGB8/LTBP2/LRRC32/PSG9/CLEC3B/EDN1/THBS1/GDF5/ITGA8/HTRA1/ITGB6/ANKRD1/MYOCD/COL1A…
BP	GO:1903053	regulation of extracellular matrix organization	39	-0.553458	-2.11559	0.00012819	0.00257668	0.00191623	1574	tags=59%, list=25%, signal=44%	PHLDB2/ANGPTL7/LAMB2/NID1/LAMC1/TGFBR1/LRP1/DPP4/FAP/SLC2A10/AGT/COL6A1/TNXB/TNFRSF1B/ZNF469/LAMA1/LAMA2/ITGB3/HAS2/ADTRP/PPARG/RGCC/IL6
BP	GO:0141091	transforming growth factor beta receptor superfamily signaling pathway	154	-0.381747	-1.76476	0.000129655	0.00258019	0.00191885	2043	tags=53%, list=33%, signal=37%	ACVR1/CHST11/SPRY2/ITGB5/ID1/ADAM9/SKIL/HIPK2/SMAD7/LATS2/ENG/SNX25/NOTCH2/SMAD3/NOG/ZYX/ACVRL1/LPXN/CILP/SMURF2/HIVEP1/FSTL3/NBL1/GPR155/CD109/FERMT2/BMPER/TGFBR2/ZEB1/NREP/RGMB/MAGI2/FSTL1/TGFBR1/VASN/DAB2/HTRA4/CRIM1/CAV3/RUNX2/CLDN5/LTBP1/ACVR1C/GDF15/HTRA3/CCN1/TGFB1I1/LOX/ASPN/DKK1/FOXD1/SLC2A10/FBN1/COL1A2/CDKN2B/VEPH1/COL3A1/ITGA3/PRDM16/GREM1/DKK3/ITGB8/LTBP2/LRRC32/PSG9/INHBA/SULF1/THBS…
BP	GO:0030855	epithelial cell differentiation	300	-0.324097	-1.58221	0.000129264	0.00258019	0.00191885	1452	tags=36%, list=23%, signal=29%	IL6ST/FAT1/CD109/LAMB2/ITGA2/HRNR/GSDME/HEY2/ESR1/AKR1C1/UGCG/KRT80/ZEB1/HIF1A/DLL1/MAGI2/MAFF/MET/FSTL1/SDC1/PRKCH/CDK6/DAB2/NFKBIZ/CDSN/ZBED2/KLF2/NRP1/MAP1B/MARVELD2/WNT5B/CDH2/KRT38/MYO1E/FRMD6/STAT1/CD24/PALLD/KRT31/LGALS3/CLDN5/PRLR/COL4A1/IL1B/FOXL2/HOXA5/PPL/TGFB1I1/FOXC1/KCNE1/CD34/FOSL2/CDKN1A/TAGLN/ACTA2/FOXF1/FGF2/PLAAT4/WNT16/PSAPL1/ICAM1/KRT13/KRT23/DSP/KRT32/HEG1/ROBO4/F2RL1/CDKN2B…
BP	GO:0006959	humoral immune response	66	-0.477835	-1.99843	0.000130836	0.00258693	0.00192386	1477	tags=55%, list=24%, signal=42%	LTF/JCHAIN/CXCL3/IL7/WFDC10B/CXCL8/SUSD4/CD59/SPON2/MASP1/A2M/CCL2/CD55/C3/CCR7/CFHR1/IL1B/COLEC10/BST1/CD28/PRSS3/C1R/WFDC13/C9/IFNE/CXCL2/IFNA1/SVEP1/C1S/CXCL5/GATA6/CXCL6/CXCL1/DMBT1/RGCC/IL6
BP	GO:0042325	regulation of phosphorylation	390	-0.316138	-1.55771	0.000131287	0.00258693	0.00192386	1252	tags=29%, list=20%, signal=25%	CBLB/ITGA6/PRKCE/NOX4/CSF1/MET/CRH/GHR/TTN/DUSP1/DAB2/TRPC5/NRP1/NLRC5/DUSP10/DOK7/UBASH3B/MVP/THY1/CD74/CD24/IL5/CAV3/NKX3-1/FGF16/C3/CCR7/PRLR/TNIK/IL1B/FAM20A/PTPRB/IL11/ANGPT1/CCN1/LOX/BST1/NEK10/CDKN1A/CSPG4/IRAK3/MT3/DEPTOR/MUSK/FGF2/FGF1/DKK1/DMD/IL34/NEDD9/KITLG/FN1/FPR2/RIPK3/SEMA7A/HEG1/EGFR/NTRK2/GPNMB/AXL/SPHK1/CDKN2B/AGT/PDGFA/RGN/CARD10/GREM1/CD44/GCKR/IFNE/AREG/PTGS2/TNFSF15/TEK/IL…
BP	GO:1903038	negative regulation of leukocyte cell-cell adhesion	53	-0.505883	-2.03102	0.000132807	0.00260405	0.00193659	1392	tags=51%, list=22%, signal=40%	IRF1/TIGIT/SOCS5/CCL21/CBLB/CRTAM/SDC4/CD74/PDE5A/LGALS3/TNFSF4/CXCL12/CTLA4/PDCD1LG2/RIPOR2/GPNMB/CD274/LOXL3/FGL2/KLF4/VSIR/LRRC32/LAPTM5/BMP4/PLA2G5/ADTRP/HLX
BP	GO:1900047	negative regulation of hemostasis	25	-0.626661	-2.15382	0.000134884	0.00263188	0.00195729	1449	tags=68%, list=23%, signal=52%	CD9/PLAT/C1QTNF1/SERPINE2/UBASH3B/PRKG1/PLAU/FAP/PDGFA/EDN1/SERPINE1/THBS1/PDGFRA/SERPINB2/ADTRP/THBD/COMP
REACT	R-HSA-2426168	Activation of gene expression by SREBF (SREBP)	19	0.571896	2.24214	0.00024771	0.0026216	0.00197423	1754	tags=79%, list=28%, signal=57%	SCD/TM7SF2/HMGCS1/SQLE/ACACB/FDFT1/DHCR7/FDPS/HMGCR/IDI1/MVK/SREBF1/NCOA6/FASN/SREBF2
BP	GO:0042698	ovulation cycle	36	-0.564741	-2.10868	0.000137448	0.002656	0.00197523	1119	tags=53%, list=18%, signal=44%	NRIP1/A2M/LHCGR/ADAMTS1/MMP2/EGFR/AXL/PGR/OXTR/CYP1B1/PTPRN/CA12/INHBA/AFP/PDGFRA/PTX3/HAS2/EREG/SLIT3
BP	GO:0045104	intermediate filament cytoskeleton organization	33	-0.572769	-2.0876	0.000136981	0.002656	0.00197523	1012	tags=52%, list=16%, signal=43%	KRT38/ARHGEF28/KRT31/PPL/KRT13/KRT23/DSP/KRT32/KRT86/DES/KRT33B/KRT15/KRT19/KRT81/KRT14/KRT7/KRT16
BP	GO:0090132	epithelium migration	172	-0.38051	-1.77463	0.000140811	0.00270791	0.00201383	1792	tags=46%, list=29%, signal=34%	MACF1/SASH1/TMSB4X/FOXC2/ACVRL1/LPXN/GLIPR2/MEF2C/GADD45A/TACR1/ITGB1/PRKCA/TNFSF12/FOXP1/S100A2/ATP2B4/ARSB/ADAMTS9/ANXA3/RHOB/MMRN2/BMPER/ITGA2/TGFBR2/HIF1A/PRKCE/MET/FSTL1/TGFBR1/MYH9/SPARC/NRP1/DUSP10/DOCK5/DPP4/FGF16/FAP/ANGPT1/SNAI2/ETS1/PTPRM/HMOX1/STAT5A/FGF2/FGF1/KITLG/CCBE1/PRSS3/EPB41L4B/ITGA3/AGT/TACSTD2/CCN3/CARD10/GREM1/DCN/LOXL2/PTGS2/KLF4/TEK/PLK2/NRP2/CYP1B1/EDN1/SEMA5A/THBS1/ITG…
BP	GO:0002685	regulation of leukocyte migration	108	-0.419042	-1.87292	0.000142609	0.00272935	0.00202978	1473	tags=44%, list=24%, signal=35%	ITGA4/CD9/ITGA2/GCSAM/MMP14/CCL21/CXCL8/CSF1/DUSP1/CYP19A1/THY1/CD74/ADORA1/DPP4/CCL2/LGALS3/CCR7/CHST2/CXCL12/HMOX1/BST1/CXCR3/ICAM1/IL34/NEDD9/KITLG/FPR2/RIPOR2/RIPK3/F2RL1/DOCK8/CCL7/CCN3/GREM1/CD200/GAS6/EDN1/IL1R1/SERPINE1/THBS1/ITGB3/GCNT1/VEGFC/C5AR2/ADTRP/CMKLR1/BDKRB1/IL6
KEGG	hsa04510	Focal adhesion	118	-0.412939	-1.86251	0.000137144	0.00254574	0.00203912	2349	tags=65%, list=38%, signal=42%	CAPN2/JUN/RAC2/ILK/EMP2/PTEN/VASP/ITGA1/ACTB/COL4A4/PAK3/VCL/ARHGAP35/ACTN4/ACTG1/ITGB5/VEGFA/ITGB7/TLN2/PDGFC/ZYX/PARVA/FLNA/TNC/ITGA5/PARVB/ITGB1/PRKCA/FLNB/TLN1/ITGA4/COL4A2/LAMB2/ITGA2/ITGAV/LAMC1/ITGA10/PDGFRB/ITGA6/MET/ACTN1/ITGA7/BIRC3/CAV3/VWF/MYLK/COL4A1/EMP1/FN1/EGFR/COL1A2/ITGA3/PDGFA/COL6A1/COL6A2/TNXB/ITGB8/SPP1/LAMA1/LAMA2/THBS1/ITGB3/LAMA4/VEGFC/LAMC2/ITGA8/PDGFRA/IBSP/ITGB6/MYL9/H…
REACT	R-HSA-3000157	Laminin interactions	21	-0.638282	-2.06371	0.00026071	0.00272672	0.0020534	1591	tags=81%, list=25%, signal=61%	ITGB1/COL4A2/LAMB2/ITGA2/ITGAV/NID1/LAMC1/ITGA6/ITGA7/HSPG2/COL4A1/NID2/ITGA3/LAMA1/LAMA2/LAMA4/LAMC2
REACT	R-HSA-72312	rRNA processing	35	0.462379	2.28146	0.000273518	0.00275852	0.00207734	2640	tags=91%, list=42%, signal=53%	RPL3L/RPP25/FBL/RPS16/GAR1/NCL/RPL39L/RPP21/NOP56/UTP4/BOP1/EXOSC2/RPS21/RPL36A/DKC1/BYSL/EXOSC5/PELP1/EXOSC4/EXOSC8/RCL1/WDR12/NOP2/NAT10/UTP18/RRP9/LAS1L/BUD23/NOP58/EXOSC10/RRP1/EBNA1BP2
REACT	R-HSA-8868773	rRNA processing in the nucleus and cytosol	35	0.462379	2.28146	0.000273518	0.00275852	0.00207734	2640	tags=91%, list=42%, signal=53%	RPL3L/RPP25/FBL/RPS16/GAR1/NCL/RPL39L/RPP21/NOP56/UTP4/BOP1/EXOSC2/RPS21/RPL36A/DKC1/BYSL/EXOSC5/PELP1/EXOSC4/EXOSC8/RCL1/WDR12/NOP2/NAT10/UTP18/RRP9/LAS1L/BUD23/NOP58/EXOSC10/RRP1/EBNA1BP2
REACT	R-HSA-9709570	Impaired BRCA2 binding to RAD51	16	0.595583	2.2537	0.000276162	0.00275852	0.00207734	2004	tags=88%, list=32%, signal=60%	BLM/EXO1/RFC4/RFC3/RMI2/RFC2/DNA2/RMI1/RFC5/RPA2/RAD51/RAD9A/RPA3/RPA1
REACT	R-HSA-4615885	SUMOylation of DNA replication proteins	19	0.569383	2.23229	0.000270026	0.00275852	0.00207734	2393	tags=95%, list=38%, signal=59%	NUP210/AURKB/CDCA8/AURKA/TOP2A/NDC1/INCENP/BIRC5/PCNA/TOP1/NUP107/NUP35/POM121/AAAS/NUP205/NUP188/NUP214/NUP160
BP	GO:0061437	renal system vasculature development	19	-0.657951	-2.08287	0.000149452	0.00281543	0.00209379	1847	tags=89%, list=29%, signal=63%	NOTCH2/FOXC2/PKD2/AQP1/SERPINB7/PDGFRB/NRP1/ANGPT1/CD34/ACTA2/TCF21/TEK/EDN1/ITGB3/OSR1/BMP4/PDGFRA
BP	GO:0061440	kidney vasculature development	19	-0.657951	-2.08287	0.000149452	0.00281543	0.00209379	1847	tags=89%, list=29%, signal=63%	NOTCH2/FOXC2/PKD2/AQP1/SERPINB7/PDGFRB/NRP1/ANGPT1/CD34/ACTA2/TCF21/TEK/EDN1/ITGB3/OSR1/BMP4/PDGFRA
BP	GO:0010810	regulation of cell-substrate adhesion	123	-0.405609	-1.83056	0.000149922	0.00281543	0.00209379	2352	tags=65%, list=38%, signal=41%	CORO1C/RAC2/ANGPT2/ILK/EMP2/PTEN/CASS4/VCL/APOA1/EMILIN1/JAG1/RIN2/ACTN4/TRIOBP/ACTG1/DAPK3/EFEMP2/VEGFA/KANK1/DLC1/SMAD3/LIMS2/MACF1/NF2/ACVRL1/PTPRJ/FLNA/ITGA5/FZD7/PHLDB2/UTRN/COL16A1/TLN1/CORO2B/ECM2/FERMT2/PEAK1/MMP14/NID1/S100A10/CCL21/ITGA6/PRKCE/CSF1/EDIL3/CDK6/DAB2/NRP1/SDC4/GBP1/THY1/DOCK5/CCR7/PLAU/ABI3BP/CCN1/BST1/SEMA3E/FOXF1/NEDD9/FN1/CCDC80/ITGA3/TACSTD2/COL8A1/GREM1/ARHGAP6/TEK/CD…
BP	GO:0050878	regulation of body fluid levels	157	-0.385158	-1.78437	0.000148531	0.00281543	0.00209379	1533	tags=41%, list=24%, signal=32%	PAPSS2/AQP1/TLN1/CORO2B/SCT/IL6ST/CD9/ITGA2/NPR3/PLAT/HIF1A/C1QTNF1/SERPINE2/PRKCE/NFE2/CD59/MYH9/OAS2/UBASH3B/F10/ADORA1/F3/VWF/PRKG1/PLAU/PRLR/PEAR1/FAP/ADM/FOSL2/STAT5A/DGKI/SAA1/HEG1/EGFR/F2RL1/AXL/COL3A1/PDGFA/SERPINA1/SCUBE1/VDR/PRICKLE1/OXTR/ANXA8/P2RY2/CD36/GAS6/EDN1/SERPINE1/THBS1/ITGB3/NPPB/SVEP1/PDGFRA/MYL9/SERPINB2/F13A1/HAS2/ADTRP/TLR4/IL6/THBD/COMP
BP	GO:0007186	G protein-coupled receptor signaling pathway	307	-0.330732	-1.61527	0.000152449	0.00284952	0.00211914	1462	tags=39%, list=23%, signal=32%	PLCE1/GPR78/LPAR1/CHRM5/CXCL3/TACR2/BCAR3/NPR3/GNG12/GPR150/ESR1/MRGPRF/HIF1A/PDGFRB/MRAP2/CCL21/OR2A1/CXCL8/OR1K1/TSHR/RXFP4/RGS11/MET/OR52H1/PLN/RASD1/ADGRG1/SCG5/ADORA1/GPR176/ADGRF4/ABCA1/CCL2/GABBR2/LHCGR/OR10AD1/ADCY2/GRPR/PLCB4/C3/CCR7/GLP2R/OR2AG1/KCTD16/OR10A5/CXCL12/PTGIR/FOXC1/ADM/CA2/CXCR3/DGKI/PSAPL1/CMKLR2/P2RY6/OR2AG2/RXFP2/FPR2/ADCY4/F2RL1/SPHK1/CCL7/AGT/GPR68/OR2D2/RGS4/ADGRL2/TG…
CC	GO:0001725	stress fiber	53	-0.487964	-1.94842	0.000312104	0.00303001	0.00217651	2225	tags=74%, list=36%, signal=48%	MST1R/TPM4/CTTNBP2NL/ACTN4/LIMA1/SIPA1L3/CNN2/ZYX/PDLIM7/SEPTIN11/ROR1/PDLIM5/PDLIM4/FLNB/FERMT2/AFAP1/SORBS1/LPP/RAI14/DST/AFAP1L1/MYH9/ACTN1/CALD1/ASB2/PDLIM2/PALLD/ACTA1/LDB3/MYLK/TPM1/ACTA2/PDLIM3/TEK/SYNPO2/XIRP1/PDLIM1/MYL9/MYH7
CC	GO:0097517	contractile actin filament bundle	53	-0.487964	-1.94842	0.000312104	0.00303001	0.00217651	2225	tags=74%, list=36%, signal=48%	MST1R/TPM4/CTTNBP2NL/ACTN4/LIMA1/SIPA1L3/CNN2/ZYX/PDLIM7/SEPTIN11/ROR1/PDLIM5/PDLIM4/FLNB/FERMT2/AFAP1/SORBS1/LPP/RAI14/DST/AFAP1L1/MYH9/ACTN1/CALD1/ASB2/PDLIM2/PALLD/ACTA1/LDB3/MYLK/TPM1/ACTA2/PDLIM3/TEK/SYNPO2/XIRP1/PDLIM1/MYL9/MYH7
BP	GO:0070482	response to oxygen levels	153	-0.378379	-1.74915	0.000160245	0.0029813	0.00221715	1346	tags=36%, list=21%, signal=29%	PLAT/MMP14/HIF1A/PRKCE/PLEKHN1/RORA/NDRG1/VASN/KCNMA1/PLOD2/ARNT2/STC2/ADORA1/DPP4/HSPG2/CD24/CAV3/CYGB/NKX3-1/PLAU/CXCL12/ADM/MMP2/HMOX1/FOSL2/CDKN1A/MT3/CRYAB/COL6A1/VCAM1/FMN2/KCNJ8/LOXL2/PTGS2/OXTR/TEK/INHBA/EDN1/KCNMB1/THBS1/LIF/EPAS1/PDLIM1/VEGFC/KCND2/MYOCD/GATA6/SOD3/COL1A1/PTGIS/PPARG/RGCC/POSTN/KCNK2/MYOD1
REACT	R-HSA-5651801	PCNA-Dependent Long Patch Base Excision Repair	18	0.585757	2.30119	0.000300686	0.00297011	0.00223668	2178	tags=94%, list=35%, signal=62%	POLE/RFC4/RFC3/LIG1/RFC2/FEN1/RFC5/POLD1/RPA2/POLE2/APEX1/PCNA/POLE3/RPA3/RPA1/POLD3/POLB
REACT	R-HSA-1442490	Collagen degradation	36	-0.544183	-1.98022	0.000305785	0.00298728	0.00224961	1521	tags=61%, list=24%, signal=47%	COL16A1/COL4A2/MMP14/COL5A2/COL14A1/COL10A1/COL4A1/MMP19/MMP2/COL5A1/COL1A2/COL3A1/COL8A1/COL6A1/COL6A2/COL5A3/COL15A1/COL8A2/COL11A1/COL1A1/COL12A1/COL6A3
BP	GO:0051983	regulation of chromosome segregation	64	0.365063	2.0993	0.000164723	0.00304827	0.00226695	2104	tags=72%, list=34%, signal=48%	MAPK15/ESPL1/PLK1/AURKB/NCAPH/BUB1B/SPC25/KIF2C/NUF2/CDC20/CDK1/ZWINT/USP44/UBE2C/RMI2/TACC3/MKI67/CDCA8/CCNB1/ARID1A/KNTC1/MAD2L1/TEX14/CENPF/TTK/NCAPG/INCENP/CDC6/BIRC5/BUB1/MAD2L2/HASPIN/FBXO5/NCAPD3/TRIP13/NDC80/SMARCD1/NCAPG2/CDCA2/SMARCC1/BCL7A/DLGAP5/DPF1/SMARCA4/NCAPD2/RCC2
BP	GO:0098609	cell-cell adhesion	426	-0.307378	-1.52239	0.000165368	0.00304827	0.00226695	1452	tags=35%, list=23%, signal=28%	IL6ST/CD9/FAT1/PCDHGA9/SELPLG/PCDHGA10/IRF1/ITGA2/ITGAV/MBP/IL7/LPP/TGFBR2/TIGIT/SOCS5/PCDHGA2/PCDHGA8/ITGA10/NINJ2/IL12B/C1QTNF1/NEXN/CCL21/SERPINE2/CBLB/ITGA6/CRTAM/COL14A1/MYH9/PCDHGB4/PCDH18/ITGA7/PCDHGB5/NFKBIZ/CDSN/PERP/PCDHGB7/AMIGO2/SDC4/KIF26B/DUSP10/LGALS2/UBASH3B/THY1/CDH2/CD74/PCDHGA3/DPP4/CDH18/IL1RAPL1/CCL2/CD55/CD24/PALLD/PRKG1/PDE5A/LGALS3/CCR7/TNFSF4/CLDN5/PEAR1/HLA-DRA/IL1B/SPTA…
BP	GO:0001706	endoderm formation	28	-0.604207	-2.11416	0.000166966	0.0030496	0.00226794	1826	tags=79%, list=29%, signal=56%	NOG/DUSP5/ITGA5/ITGA4/COL4A2/ITGAV/MMP14/COL5A2/DUSP1/MYH9/ITGA7/MMP2/DKK1/FN1/DUSP2/COL5A1/COL8A1/COL6A1/COL11A1/INHBA/GATA6/COL12A1
BP	GO:0014888	striated muscle adaptation	23	-0.62519	-2.08501	0.000166251	0.0030496	0.00226794	955	tags=52%, list=15%, signal=44%	ACTA1/TNNC1/TNNI1/MYOZ2/IGFBP5/GATA6/MYOG/CACNA1S/PPARG/MYH7/MYMK/MYOD1
CC	GO:0015629	actin cytoskeleton	281	-0.323213	-1.56506	0.000332125	0.00315858	0.00226887	2419	tags=54%, list=39%, signal=35%	GSN/MYO5A/ABRA/LASP1/MICALL2/CORO1C/CAPN2/MYO1C/RAC2/ILK/DGKH/POTEI/VASP/ACTB/CLIC4/SWAP70/MST1R/FER/VCL/TPM4/MYOT/CTTNBP2NL/ARHGAP35/STK38L/AMPH/ACTN4/TRIOBP/ARPC1B/LIMA1/MYL6/ACTG1/PLS3/SPRY2/DSTN/TSPAN5/TNNC2/SMTN/SPTBN1/TLN2/SIPA1L3/CNN2/MARCKS/DLC1/SLC2A1/SNX9/CALB1/STK17B/TJP1/COTL1/ZYX/MACF1/PARVA/NF2/PDLIM7/SEPTIN11/WDR1/RGS22/ROR1/RFLNB/MYRIP/FCHSD1/LPXN/MPP4/FLNA/ARHGEF5/DPYSL3/PDLIM5/P…
BP	GO:0032103	positive regulation of response to external stimulus	240	-0.346442	-1.66063	0.000168588	0.00306523	0.00227956	2232	tags=53%, list=36%, signal=35%	BMPR2/SWAP70/PAK3/RIOK3/PTGER4/C5AR1/BCL10/ADAM10/EMILIN1/IL6R/TNIP1/LAMP1/CSF1R/PTN/OASL/DHX58/CREB3/IL18/VEGFA/TLR3/TLR1/DDX60/RASGRP1/UNC93B1/CYLD/SMAD3/TLR6/SASH1/TMSB4X/IL12A/SQSTM1/TNIP3/LGALS1/GPRC5B/FLNA/EPG5/FOSL1/PRKCA/MGST2/RAET1G/USP17L2/IRAK2/USP50/LTF/IL6ST/NLRX1/LPAR1/SLC15A3/MMRN2/IRF1/ITGA2/NEK7/PLAT/ESR1/PDGFRB/IL12B/CCL21/CXCL8/OPTN/PRKCE/COLEC12/CSF1/MET/CRTAM/OSMR/BIRC3/NFKBI…
BP	GO:0007229	integrin-mediated signaling pathway	72	-0.45645	-1.93789	0.000170536	0.00308663	0.00229548	2312	tags=71%, list=37%, signal=45%	ILK/EMP2/ITGA1/APOA1/ADAM10/PTN/ANGPTL3/ITGB5/ITGB7/ADAM9/ZYX/LIMS2/FLNA/ITGA5/ITGB1/COL16A1/TLN1/ITGA4/TIMP1/LAMB2/FERMT2/ITGA2/ITGAV/NID1/LAMC1/ITGA10/DST/ITGA6/MYH9/ITGA7/NRP1/THY1/ADAMTS1/BST1/CCN2/NEDD9/FN1/SLC2A10/SEMA7A/COL3A1/ITGA3/LOXL3/ITGB8/LAMA1/LAMA2/ITGB3/PLPP3/ITGA8/ITGB6/ITGBL1/ITGA11
BP	GO:0006259	DNA metabolic process	378	0.193803	1.41699	0.00017371	0.00312991	0.00232766	2544	tags=69%, list=41%, signal=43%	TERT/SYCP1/TEX19/KHDC3L/PTPRC/PAX6/PRDM7/BCL11B/TEX15/CAMSAP3/MEIOB/NUGGC/PRKCG/LEF1/MAPK15/HFM1/TP73/RAD21L1/ANKLE1/NPM2/STOX1/WAS/SYCE3/ORC1/EZH2/MND1/FUS/TYMS/RAD54L/PRIM1/BLM/PLK1/EXO1/H1-0/NASP/CDCA5/NEIL1/XRCC2/AURKB/UBE2T/E2F8/MCM2/MCM7/TIMELESS/CDC25A/CDC7/BANF1/RAD51AP1/GLI1/HNRNPD/HNRNPA2B1/EME1/CDK1/ORC6/MSH5/CDC45/AUNIP/FANCI/DCTPP1/CHAF1B/GTF2H4/BRME1/MDC1/GINS4/GINS1/APOBEC3D/FANCA/…
CC	GO:0071011	precatalytic spliceosome	16	0.592284	2.19291	0.000358568	0.00332885	0.00239118	2563	tags=100%, list=41%, signal=59%	SRRM2/SNRPF/SNRPA1/SF3A2/SNRPB/SNRPE/SNRPD1/SF3A1/LSM5/SNRNP200/PRPF38B/SF3B4/LSM2/PRPF38A/LSM4/SNRPG
CC	GO:0000940	outer kinetochore	11	0.679143	2.16728	0.000364316	0.00332885	0.00239118	2017	tags=100%, list=32%, signal=68%	PLK1/BUB1B/SPC25/NUF2/ZWINT/SKA3/CCNB1/CENPF/BUB1/NDC80/DSN1
REACT	R-HSA-159236	Transport of Mature mRNA derived from an Intron-Containing Transcript	24	0.528655	2.28232	0.000334149	0.00322549	0.002429	2688	tags=96%, list=43%, signal=55%	NUP210/UPF3B/SRRM1/NDC1/DDX39B/NUP107/MAGOH/NUP35/DDX39A/SRSF7/SRSF2/POM121/AAAS/NUP205/THOC6/NUP188/NUP214/NUP160/CHTOP/NXF1/SRSF9/THOC1/THOC3
REACT	R-HSA-5693532	DNA Double-Strand Break Repair	48	0.398504	2.13172	0.000337425	0.00322549	0.002429	2395	tags=81%, list=38%, signal=51%	BLM/EXO1/XRCC2/TIMELESS/RAD51AP1/EME1/MDC1/POLE/RFC4/RFC3/RMI2/RFC2/FEN1/DNA2/PARP1/RMI1/CDK2/RFC5/POLD1/RPA2/POLE2/TIPIN/RAD51/PCNA/CHEK1/PARP2/CHEK2/KPNA2/CLSPN/RAD9A/POLE3/RPA3/POLQ/RPA1/H2AX/POLD3/PAXIP1/BRCA1/FIGNL1
BP	GO:0071604	transforming growth factor beta production	24	-0.632983	-2.13889	0.000183566	0.00327058	0.00243228	1466	tags=71%, list=23%, signal=54%	SERPINB7/ITGAV/HIF1A/CD24/LTBP1/LUM/FN1/COL3A1/AGT/ITGB8/PTGS2/LRRC32/CD200/PSG9/THBS1/ITGB6/GATA6
BP	GO:0044706	multi-multicellular organism process	102	-0.422642	-1.86226	0.000184788	0.00327058	0.00243228	1663	tags=49%, list=27%, signal=37%	ERRFI1/SMURF2/ADCY7/PCSK5/FOSL1/ITGA5/TACR1/JUNB/B4GALT1/COL16A1/TIMP1/RECK/ITGA2/ESR1/SERPINE2/MAFF/CRH/FOSB/STC2/HSPG2/PRLR/ACVR1C/IL1B/PSG11/PSG7/ADM/MMP2/CORIN/EPYC/ITGA3/IGFBP5/PGR/VDR/DDO/SPP1/PTGS2/PSG1/OXTR/CRHBP/DSG2/PSG9/EDN1/IGFBP7/ITGB3/LIF/RXFP1/PRDM1/PSG5/PSG4/THBD
BP	GO:0010720	positive regulation of cell development	199	-0.363913	-1.71992	0.000184048	0.00327058	0.00243228	1361	tags=36%, list=22%, signal=29%	IL7/MMP14/TGFBR2/SOCS5/HIF1A/IL12B/SERPINE2/TOX/WNT2/CSF1/ZNF365/PRKCH/BNC1/NFKBIZ/TRPC5/NRP1/MAP1B/ASPA/DUSP10/CD74/HOXA11/IL1RAPL1/IL5/PDE5A/TNFSF4/CLDN5/HLA-DRA/LMOD3/IL1B/CXCL12/FGF2/IL34/NEDD9/KITLG/DCSTAMP/FN1/IL15RA/HAPLN3/SEMA7A/HAPLN1/EGFR/NTRK2/AXL/GPR68/TGM2/MME/MAP6/VSIR/TNFRSF1B/IL15/PTPRD/BDNF/NGF/GAS6/TRPV2/PLXNA4/SEMA5A/LIF/VEGFC/VCAN/BMP4/IL7R/PLXNA2/TENM4/IL1RL2/MYOG/MYF6/HLX/IL…
BP	GO:0051174	regulation of phosphorus metabolic process	449	-0.305325	-1.51263	0.000184171	0.00327058	0.00243228	1331	tags=30%, list=21%, signal=25%	SLC4A4/TGFBR2/SOCS5/HIF1A/PDGFRB/IL12B/MAGI2/CBLB/ITGA6/PRKCE/NOX4/SLC2A6/CSF1/MET/CRH/GHR/TTN/DUSP1/DAB2/TRPC5/NRP1/NLRC5/DUSP10/DOK7/UBASH3B/MVP/THY1/CD74/ADORA1/IER3/CD24/IL5/CAV3/LHCGR/NKX3-1/FGF16/PRKG1/LGALS3/LACC1/C3/CCR7/NUAK1/PRLR/TNIK/IL1B/FAM20A/PTPRB/IL11/ANGPT1/CCN1/LOX/ZBTB20/BST1/NEK10/CDKN1A/CSPG4/IRAK3/MT3/DEPTOR/MUSK/FGF2/FGF1/DKK1/DMD/IL34/NEDD9/P2RY6/KITLG/FN1/FPR2/PPP1R17/RIP…
REACT	R-HSA-5173105	O-linked glycosylation	53	-0.479979	-1.89753	0.00034291	0.00324306	0.00244223	1702	tags=57%, list=27%, signal=42%	GALNT1/ADAMTSL4/C1GALT1/GALNT10/THSD4/ADAMTS9/ADAMTS16/ADAMTSL5/THSD1/SPON1/SPON2/ADAMTS7/ADAMTS14/ADAMTS1/ADAMTS19/LARGE1/THSD7B/ADAMTS6/ADAMTS15/GALNT18/ADAMTS12/SEMA5A/THBS1/GCNT1/ADAMTS5/ADAMTSL1/GALNT5/ADAMTS2/GALNT15/THBS2
BP	GO:0006941	striated muscle contraction	85	-0.435848	-1.89602	0.000187451	0.0033031	0.00245646	1509	tags=49%, list=24%, signal=38%	SLC8A3/SCN1B/MYH3/CHRND/RYR3/CAMK2D/CACNA1C/MYL4/PLN/SCN9A/TTN/ADORA1/CAV3/KLHL41/PDE5A/LMOD3/TNNC1/TPM1/TNNI1/TNNT2/KCNE1/LARGE1/DMD/JSRP1/DSP/TNNI2/KCNJ8/MYBPH/SCN3A/MYH8/DSG2/TNNT3/KCNJ2/RCSD1/KCND3/ATP1A2/CACNA1S/SGCD/MYH7/CHRNA1/ABCC9/REM1
REACT	R-HSA-73884	Base Excision Repair	29	0.491904	2.24937	0.000349263	0.00326836	0.00246129	2178	tags=83%, list=35%, signal=54%	NEIL1/POLE/RFC4/RFC3/LIG1/RFC2/FEN1/PARP1/RFC5/POLD1/RPA2/POLE2/APEX1/PCNA/PARP2/NTHL1/POLE3/RPA3/RPA1/UNG/NEIL3/H2AX/POLD3/POLB
BP	GO:1905820	positive regulation of chromosome separation	17	0.596222	2.31092	0.000190083	0.00332937	0.002476	2539	tags=100%, list=41%, signal=60%	MAPK15/ESPL1/AURKB/NCAPH/CDC20/UBE2C/CDCA8/NCAPG/INCENP/BIRC5/NCAPD3/NCAPG2/DLGAP5/NCAPD2/SMC4/SMC2/ANAPC7
BP	GO:0050881	musculoskeletal movement	28	-0.60137	-2.10423	0.000190606	0.00332937	0.002476	1986	tags=82%, list=32%, signal=56%	TNNC2/HIPK2/MAP1A/STAC/CASQ1/SYNM/SLC8A3/MYH3/CHRND/CAV3/TNNC1/TNNI1/DMD/JSRP1/TNNI2/MYH8/TNNT3/KCNJ2/RCSD1/MYH7/CHRNA1/COMP/REM1
BP	GO:0000075	cell cycle checkpoint signaling	79	0.334702	1.95717	0.000194865	0.00338896	0.00252032	1867	tags=65%, list=30%, signal=46%	CHMP4C/CAMSAP3/PROX1/ORC1/BLM/PLK1/E2F1/AURKB/TIMELESS/BUB1B/SPC25/EME1/NUF2/CDC20/CDK1/CDC45/ZWINT/MDC1/USP44/TICRR/GTSE1/DTL/FANCD2/CDCA8/CCNB1/KNTC1/MAD2L1/CDT1/DNA2/CDK2/TEX14/CENPF/TTK/CDK5RAP3/RPA2/INCENP/WDR76/TIPIN/CDC6/RAD51/BIRC5/BUB1/MAD2L2/HASPIN/TRIP13/CHEK1/CHEK2/NDC80/CLSPN/RAD9A/BRSK1
BP	GO:0033275	actin-myosin filament sliding	11	-0.758106	-2.07513	0.000198586	0.00343871	0.00255731	854	tags=73%, list=14%, signal=63%	TNNC1/TPM1/TNNT2/MYH2/MYH8/MYH7/ACTC1/MYL1
MF	GO:0042379	chemokine receptor binding	14	-0.71929	-2.10579	0.000134889	0.00317239	0.00260838	1415	tags=86%, list=23%, signal=66%	CXCL3/CCL21/CXCL8/CCL2/STAT1/CXCL12/CCL7/CCRL2/CXCL2/CXCL5/CXCL6/CXCL1
REACT	R-HSA-380270	Recruitment of mitotic centrosome proteins and complexes	21	0.547049	2.24504	0.000396804	0.00352759	0.0026565	2595	tags=95%, list=41%, signal=56%	TUBB4A/PRKAR2B/PLK1/CDK1/CEP72/NEK2/CEP152/HAUS1/HAUS8/PLK4/NINL/CNTRL/CENPJ/YWHAE/CDK11B/HAUS5/TUBGCP3/TUBGCP4/ODF2/CDK11A
REACT	R-HSA-380287	Centrosome maturation	21	0.547049	2.24504	0.000396804	0.00352759	0.0026565	2595	tags=95%, list=41%, signal=56%	TUBB4A/PRKAR2B/PLK1/CDK1/CEP72/NEK2/CEP152/HAUS1/HAUS8/PLK4/NINL/CNTRL/CENPJ/YWHAE/CDK11B/HAUS5/TUBGCP3/TUBGCP4/ODF2/CDK11A
REACT	R-HSA-8854518	AURKA Activation by TPX2	20	0.551752	2.18694	0.000394065	0.00352759	0.0026565	2367	tags=90%, list=38%, signal=56%	TUBB4A/PRKAR2B/PLK1/CDK1/CEP72/NEK2/CEP152/AURKA/HAUS1/TPX2/HMMR/HAUS8/PLK4/NINL/CNTRL/CENPJ/YWHAE/HAUS5
REACT	R-HSA-6806834	Signaling by MET	34	-0.542968	-1.95356	0.000391388	0.00352759	0.0026565	1432	tags=59%, list=23%, signal=46%	LAMB2/TNS4/ITGA2/LAMC1/MET/COL5A2/TNS3/FN1/COL5A1/COL1A2/COL3A1/ITGA3/COL5A3/LAMA1/COL11A1/LAMA2/LAMA4/LAMC2/HGF/COL1A1
REACT	R-HSA-381426	Regulation of Insulin-like Growth Factor (IGF) transport and uptake by Insulin-like Growth Factor Binding Proteins (IGFBPs)	70	-0.461942	-1.92868	0.000383557	0.00352759	0.0026565	1440	tags=50%, list=23%, signal=39%	TIMP1/LAMB2/QSOX1/MXRA8/LAMC1/CSF1/FSTL1/IGFBP4/CDH2/STC2/MFGE8/C3/LTBP1/FAM20A/EVA1A/CCN1/PRSS23/MMP2/FN1/FBN1/IGFBP5/SERPINA1/SPP1/IGFBP6/IGFBP3/GAS6/IGFBP7/AFP/VCAN/APOL1/BMP4/PAPPA2/IGF2/IGFBP1/IL6
BP	GO:0032720	negative regulation of tumor necrosis factor production	20	-0.638271	-2.05431	0.000210143	0.00361276	0.00268675	800	tags=50%, list=13%, signal=44%	TNFAIP3/IRAK3/GPNMB/AXL/POMC/BPI/VSIR/GAS6/C5AR2/TLR4
BP	GO:0071396	cellular response to lipid	236	-0.340169	-1.63067	0.000210443	0.00361276	0.00268675	1700	tags=40%, list=27%, signal=30%	PIM1/MEF2C/TNIP3/ERRFI1/TNC/PLCB1/WNT9A/SSTR1/FES/PRKCA/FZD7/PLSCR4/FOXP1/ABCB4/AQP1/GPR155/IRAK2/LTF/LPAR1/PAQR7/CXCL3/AHR/ITGA2/ESR1/AKR1C1/KLF9/IL12B/CXCL8/PRKCE/WNT2/RORA/SPON2/CRH/AICDA/NRIP1/DAB2/NFKBIZ/NR3C1/WNT5B/FBXO32/ABCA1/CCL2/CD55/NKX3-1/ADCY2/TNFSF4/IL1B/SNAI2/TNFAIP3/GBP2/ZNF366/MMP2/IRAK3/P2RY6/PDCD1LG2/EGFR/AXL/HOXA2/CD274/PGR/VDR/PDE3A/BPI/TCF21/SPP1/KLF4/CRHBP/TNFRSF1B/CYP1B1/P…
REACT	R-HSA-69186	Lagging Strand Synthesis	17	0.584138	2.28039	0.000413068	0.00363581	0.002738	2177	tags=94%, list=35%, signal=62%	PRIM1/RFC4/RFC3/LIG1/RFC2/FEN1/DNA2/RFC5/POLD1/RPA2/PCNA/POLA2/POLA1/RPA3/RPA1/POLD3
MF	GO:0003697	single-stranded DNA binding	47	0.422008	2.17258	0.000146994	0.00333362	0.00274095	2473	tags=83%, list=39%, signal=51%	MEIOB/MAPT/RAD54L/BLM/MCM2/MCM7/RAD51AP1/HNRNPA2B1/CDC45/MCM3/HMGB2/MCM10/RECQL4/MCM8/MCM4/DDX11/MCM5/HMGB1/HNRNPA1/RPA2/TWNK/CTC1/RAD51/PCBP2/TOP1/POLA1/HROB/MCM6/RPA3/HSPD1/RPA1/SSBP3/NEIL3/WBP11/MSH2/SMC4/HMCES/MMS22L/SMC2
REACT	R-HSA-2173782	Binding and Uptake of Ligands by Scavenger Receptors	21	-0.629366	-2.03488	0.000421015	0.00366943	0.00276332	1455	tags=71%, list=23%, signal=55%	JCHAIN/COL4A2/STAB1/COLEC12/SPARC/MASP1/LRP1/COL4A1/SAA1/COL1A2/COL3A1/SSC5D/CD36/APOL1/COL1A1
BP	GO:0070372	regulation of ERK1 and ERK2 cascade	113	-0.41033	-1.84008	0.000226711	0.0038754	0.00288207	1113	tags=38%, list=18%, signal=32%	DAB2/NRP1/GBP1/DUSP10/CD74/CCL2/CCR7/IL1B/ANGPT1/CCN1/NEK10/MT3/ACTA2/CCN2/FGF2/FGF1/ICAM1/P2RY6/FN1/FPR2/SEMA7A/EGFR/GPNMB/F2RL1/CCL7/PDGFA/CD44/TEK/INHBA/CD36/GAS6/ITGB3/LIF/CAVIN3/TNFAIP8L3/BMP4/PDGFRA/PLA2G5/IL26/HTR2A/CHI3L1/ROS1/TLR4
BP	GO:0032543	mitochondrial translation	20	0.573122	2.32219	0.000229563	0.00389089	0.0028936	2685	tags=100%, list=43%, signal=57%	C1QBP/MTG1/MRPL22/MRPL48/MRPL21/DARS2/MRPS28/MRPL50/MRPL13/MRPL9/GATC/MRPL32/MRPL15/MRPL39/MRPS2/MRPS7/MRPL42/MRPL47/MRPL35/SARS2
BP	GO:0008608	attachment of spindle microtubules to kinetochore	26	0.512229	2.29197	0.000228758	0.00389089	0.0028936	2104	tags=81%, list=34%, signal=54%	AURKB/SPC25/KIF2C/NUF2/SPAG5/SKA3/CDCA8/CCNB1/NEK2/KNTC1/SGO1/CDT1/TEX14/INCENP/CHAMP1/BIRC5/NDC80/KNSTRN/DSN1/RACGAP1/RCC2
BP	GO:1903556	negative regulation of tumor necrosis factor superfamily cytokine production	22	-0.626198	-2.04967	0.000235695	0.00397797	0.00295836	800	tags=50%, list=13%, signal=44%	TNFAIP3/IRAK3/GPNMB/AXL/CD274/POMC/BPI/VSIR/GAS6/C5AR2/TLR4
BP	GO:0009451	RNA modification	39	0.422817	2.16049	0.000239347	0.00402265	0.00299158	2914	tags=92%, list=47%, signal=50%	TRMT9B/APOBEC3D/FBL/GAR1/ZC3H13/SNRPF/GTPBP3/TARBP1/SNRPB/SNRPE/OSGEPL1/SNRPD1/FDXACB1/WDR4/DKC1/DUS4L/PUS1/NAF1/NOP2/NAT10/METTL3/ADAT2/NSUN6/PCIF1/BUD23/HNRNPAB/YRDC/SNRPG/DUS1L/ELP5/METTL25B/TRMT1/ALKBH5/FTSJ1/DPH3/AKT1
BP	GO:0051153	regulation of striated muscle cell differentiation	42	-0.534115	-2.07893	0.000243164	0.00404418	0.00300759	979	tags=62%, list=16%, signal=53%	MEF2C/NIBAN2/FZD7/FOXP1/AKAP6/MMP14/DLL1/BHLHE41/CAV3/LMOD3/DKK1/HOPX/RGS4/CCN3/PLPP7/RBM24/BDNF/EDN1/BMP4/MYOCD/MYOG/MYF6/TRIM72/SMYD1/MYOD1/PI16
BP	GO:0014812	muscle cell migration	47	-0.509014	-2.00897	0.000243662	0.00404418	0.00300759	1766	tags=66%, list=28%, signal=48%	PARVA/MEF2C/SIX1/TACR1/FAT1/LPAR1/ITGA2/PLAT/PDGFRB/NRP1/LRP1/DOCK5/PRKG1/ADAMTS1/PLAU/TPM1/P2RY6/PDGFA/IGFBP5/MEGF10/CCN3/CYP1B1/IGFBP3/SERPINE1/ITGB3/BMP4/MYOCD/HAS2/POSTN/TLR4/CCN4
BP	GO:0050866	negative regulation of cell activation	83	-0.442226	-1.92054	0.000242536	0.00404418	0.00300759	1449	tags=47%, list=23%, signal=37%	CD9/IRF1/TIGIT/SOCS5/C1QTNF1/SERPINE2/CBLB/CRTAM/SDC4/UBASH3B/CD74/CYGB/PRKG1/PDE5A/LGALS3/TNFSF4/TNFAIP3/CTLA4/PDCD1LG2/FN1/RIPOR2/GPNMB/AXL/CD274/PDGFA/LOXL3/BPI/MILR1/FGL2/VSIR/LRRC32/CD200/INHBA/LAPTM5/BMP4/PDGFRA/PLA2G5/HLX/THBD
BP	GO:0097435	supramolecular fiber organization	406	-0.303241	-1.49544	0.00024601	0.00406628	0.00302402	2243	tags=47%, list=36%, signal=32%	CLIP1/TGFB2/ARHGAP18/SWAP70/PAK3/ARHGEF10L/MDM2/CST3/PTGER4/FER/TPM4/BACE1/APOA1/RHOBTB1/EMILIN1/ARHGAP35/TNFAIP1/EXT1/RNH1/TRIOBP/ARPC1B/LIMA1/CHADL/ACTG1/P4HA1/VIM/DAPK3/SERPINH1/EFEMP2/PLS3/RHOD/DSTN/ITGB5/ANXA2/CLIP4/ADD3/KANK1/SPTBN1/FKBP10/CNN2/MARCKS/DLC1/PLK3/SNX9/MAP1A/SMAD3/TJP1/LOXL1/PLEC/CDC42EP1/COTL1/CASQ1/ZYX/TMSB4X/FOXC2/NF2/WDR1/RFLNB/FCHSD1/FLNA/ARHGEF5/CAPN3/BMP1/DPYSL3/FES/FLN…
REACT	R-HSA-420092	Glucagon-type ligand receptors	14	0.631509	2.30139	0.000469691	0.00405393	0.00305287	466	tags=57%, list=7%, signal=53%	ADCYAP1R1/GNGT2/VIPR1/GIPR/GHRHR/SCTR/GNG4/GNG8
BP	GO:0010811	positive regulation of cell-substrate adhesion	71	-0.448931	-1.89926	0.000252314	0.00413629	0.0030761	2312	tags=68%, list=37%, signal=43%	ILK/EMP2/CASS4/APOA1/EMILIN1/RIN2/TRIOBP/EFEMP2/VEGFA/SMAD3/LIMS2/PTPRJ/FLNA/ITGA5/UTRN/COL16A1/ECM2/FERMT2/NID1/S100A10/CCL21/ITGA6/PRKCE/CSF1/EDIL3/CDK6/DAB2/NRP1/SDC4/THY1/DOCK5/CCR7/ABI3BP/CCN1/FOXF1/NEDD9/FN1/CCDC80/ITGA3/COL8A1/TEK/CD36/FMN1/ITGB3/FBLN2/VIT/HAS2/CDH13
BP	GO:1901342	regulation of vasculature development	150	-0.388317	-1.78992	0.000252084	0.00413629	0.0030761	1676	tags=49%, list=27%, signal=37%	GADD45A/DDAH1/NIBAN2/ITGA5/ITGB1/PRKCA/TNFSF12/ATP2B4/AQP1/ANGPTL7/ADAMTS9/ANXA3/RHOB/CEMIP2/COL4A2/RECK/BMPER/STAB1/TGFBR2/HIF1A/DLL1/CXCL8/TGFBR1/SPARC/KLF2/NRP1/STAT1/HSPG2/F3/C3/ADAMTS1/CLDN5/IL1B/HOXA5/CXCL12/TNFAIP3/FOXC1/ETS1/ADM/CREB3L1/PTPRM/CD34/HMOX1/SEMA3E/FGF2/FGF1/CCBE1/GPNMB/SPHK1/HSPB6/ISM1/GREM1/DCN/ITGB8/KLF4/TEK/PLK2/CYP1B1/SULF1/SERPINE1/SEMA5A/THBS1/ITGB3/VEGFC/NPPB/GATA6/ADA…
BP	GO:0002040	sprouting angiogenesis	70	-0.451742	-1.91319	0.000256612	0.00418958	0.00311572	1832	tags=57%, list=29%, signal=41%	TJP1/FOXC2/IL12A/PARVA/ACVRL1/ITGA5/ITGB1/ADAMTS9/CEMIP2/RECK/MMRN2/BMPER/IL12B/DLL1/KLF2/NRP1/ANGPT1/CREB3L1/HMOX1/SEMA3E/FGF2/FGF1/CCBE1/CARD10/GREM1/LOXL2/PTGS2/KLF4/TEK/PLK2/AGTR1/SEMA5A/THBS1/VEGFC/BMP4/ADTRP/MEOX2/CDH13/CLEC14A/ESM1
BP	GO:0050921	positive regulation of chemotaxis	68	-0.46637	-1.96739	0.000258897	0.0042097	0.00313069	1433	tags=49%, list=23%, signal=38%	LPAR1/ITGA2/PDGFRB/CCL21/CXCL8/CSF1/MET/NRP1/CD74/F3/FGF16/CCR7/IL16/CXCL12/FGF2/IL34/NEDD9/FPR2/RIPOR2/F2RL1/CCL7/GAS6/EDN1/NTRK3/SERPINE1/SEMA5A/NTF3/THBS1/VEGFC/PDGFRA/CDH13/CMKLR1/IL6
BP	GO:1902099	regulation of metaphase/anaphase transition of cell cycle	46	0.409014	2.1966	0.000264647	0.00428579	0.00318727	2047	tags=74%, list=33%, signal=50%	MAPK15/ESPL1/PLK1/AURKB/BUB1B/SPC25/NUF2/CDC20/ZWINT/USP44/UBE2C/CDCA8/CCNB1/ARID1A/KNTC1/MAD2L1/TEX14/CENPF/TTK/INCENP/CDC6/BIRC5/BUB1/MAD2L2/HASPIN/FBXO5/TRIP13/NDC80/SMARCD1/SMARCC1/BCL7A/DLGAP5/DPF1/SMARCA4
BP	GO:0006406	mRNA export from nucleus	19	0.56278	2.26846	0.000268576	0.00431447	0.0032086	2749	tags=100%, list=44%, signal=56%	HHEX/HNRNPA2B1/DDX39B/SMG7/NUP107/MAGOH/DDX39A/PABPN1/THOC6/ENY2/NUP214/NUP160/CHTOP/AKAP8L/NXF1/THOC1/PCID2/THOC3/ALKBH5
BP	GO:0031032	actomyosin structure organization	109	-0.406559	-1.81532	0.000267603	0.00431447	0.0032086	1931	tags=54%, list=31%, signal=38%	CNN2/DLC1/EPB41L4A/SMAD3/TJP1/PLEC/CASQ1/ZYX/NF2/WDR1/ARHGEF5/CAPN3/FLNC/TACR1/ITGB1/PHLDB2/RHOC/CORO2B/MYH3/LPAR1/FERMT2/SORBS1/S100A10/PDGFRB/MET/TTN/TGFBR1/MYH9/NRP1/SDC4/CAV3/ACTA1/KLHL41/LDB3/CNN1/LMOD3/TPM1/TNNT2/MYOZ2/MYOM3/CCN2/ELN/LMOD1/EPB41L4B/TACSTD2/MYO18B/MYBPH/ARHGAP6/FHOD3/TNNT3/EDN1/PDLIM1/PDGFRA/ANKRD1/MYL9/RGCC/MYH7/KRT19/ACTC1
BP	GO:0003094	glomerular filtration	14	-0.700982	-2.05054	0.000275445	0.00435486	0.00323864	1508	tags=86%, list=24%, signal=65%	AQP1/CORO2B/JCHAIN/TBC1D8B/ADORA1/MYO1E/SULF2/CD34/F2RL1/GAS6/SULF1/EDN1
BP	GO:0010830	regulation of myotube differentiation	21	-0.630187	-2.04189	0.000273909	0.00435486	0.00323864	979	tags=62%, list=16%, signal=52%	BHLHE41/CAV3/LMOD3/CCN3/PLPP7/RBM24/BDNF/MYOCD/MYOG/MYF6/TRIM72/SMYD1/MYOD1
BP	GO:0002009	morphogenesis of an epithelium	226	-0.338749	-1.6181	0.000274253	0.00435486	0.00323864	1847	tags=47%, list=29%, signal=34%	NOTCH2/SMAD3/NOG/TBX18/FOXC2/CD151/WDR1/ACVRL1/PKD2/MEF2C/FLNA/SIX1/TNC/FRAS1/ITGA5/ITGB1/PHLDB2/FOXP1/IRX3/RHOC/RHOB/FAT1/FERMT2/MMRN2/SOCS3/ITGAV/ESR1/MMP14/ADAMTS16/TGFBR2/HIF1A/DLL1/WNT2/HHIP/CSF1/SEMA3C/MET/NRP1/SDC4/NR3C1/KIF26B/GREB1L/WNT5B/ASB2/HOXA11/STAT1/CAV3/NKX3-1/COL4A1/HOXA5/SNAI2/CCN1/TGFB1I1/ADM/NTN4/MMP2/CA2/SEMA3E/ARHGAP24/FLG2/FOXF1/FGF2/FGF1/WNT16/FOXE1/HS3ST3B1/FOXD1/COL5A1/…
BP	GO:0000226	microtubule cytoskeleton organization	246	0.216014	1.49625	0.000275285	0.00435486	0.00323864	1937	tags=48%, list=31%, signal=34%	CAPN6/TTLL6/CFAP74/SPAG6/TUBB8/TUBB4A/CHMP4C/PAX6/PLA2G3/DRC7/CFAP47/TUBB8B/CAMSAP3/ODAD1/RP1/LLGL2/DNAJB13/LRRC61/TOGARAM2/TEKT2/MAP7D2/EPHA3/KIF25/MAPK15/CCDC88C/CGN/CFAP65/NEFH/FSD1/TLE6/MYBL2/TPPP/MAPT/DNAAF3/KIF4B/RP1L1/ESPL1/NUSAP1/BRSK2/TUBB2B/PLK1/XRCC2/AURKB/KIF18B/PARD6B/TRIM36/FAM110A/SPC25/STMN1/KIF2C/NUF2/CDC20/CDK1/SAPCD2/AUNIP/OCLN/CEP72/CENPH/STMN3/SPAG5/SKA3/TACC3/PSRC1/PRKCZ/CCD…
CC	GO:0016460	myosin II complex	17	-0.639822	-1.94722	0.000514905	0.00455226	0.00326998	1441	tags=65%, list=23%, signal=50%	MYH3/MYL4/MYH9/MYH13/MYO18B/MYH2/MYH8/MYH1/MYL9/MYH7/MYL1
CC	GO:0042641	actomyosin	56	-0.469213	-1.88637	0.000517746	0.00455226	0.00326998	2225	tags=70%, list=36%, signal=45%	MST1R/TPM4/CTTNBP2NL/ACTN4/LIMA1/SIPA1L3/CNN2/ZYX/PDLIM7/SEPTIN11/ROR1/PDLIM5/PDLIM4/FLNB/FERMT2/AFAP1/SORBS1/LPP/RAI14/DST/AFAP1L1/MYH9/ACTN1/CALD1/ASB2/PDLIM2/PALLD/ACTA1/LDB3/MYLK/TPM1/ACTA2/PDLIM3/TEK/SYNPO2/XIRP1/PDLIM1/MYL9/MYH7
BP	GO:0045765	regulation of angiogenesis	145	-0.385327	-1.76858	0.000282081	0.00444222	0.00330361	1676	tags=48%, list=27%, signal=36%	GADD45A/DDAH1/NIBAN2/ITGA5/ITGB1/PRKCA/TNFSF12/ATP2B4/AQP1/ADAMTS9/ANXA3/RHOB/CEMIP2/COL4A2/RECK/BMPER/STAB1/TGFBR2/HIF1A/DLL1/CXCL8/SPARC/KLF2/NRP1/STAT1/HSPG2/F3/C3/ADAMTS1/CLDN5/IL1B/HOXA5/TNFAIP3/FOXC1/ETS1/ADM/CREB3L1/PTPRM/CD34/HMOX1/SEMA3E/FGF2/FGF1/CCBE1/GPNMB/SPHK1/HSPB6/ISM1/GREM1/DCN/ITGB8/KLF4/TEK/PLK2/CYP1B1/SULF1/SERPINE1/SEMA5A/THBS1/ITGB3/VEGFC/NPPB/GATA6/ADAM12/PTGIS/CHI3L1/PPARG…
BP	GO:0008217	regulation of blood pressure	83	-0.440824	-1.91445	0.000285411	0.00447703	0.0033295	1928	tags=58%, list=31%, signal=41%	ATP2B1/NPR2/WNK4/APLN/SMAD3/ACVRL1/DDAH1/QRFP/PCSK5/TACR1/RNLS/CORO2B/ERAP2/NPR3/RPS6KA2/ADAMTS16/DLL1/CRH/KCNK6/ADORA1/IER3/TPM1/ADM/ACTA2/CORIN/CPA3/F2RL1/COL1A2/AGT/CTSZ/POMC/KCNJ8/NAV2/PTGS2/OXTR/AGTR1/GAS6/EDN1/ADRB2/VEGFC/NPPB/NCALD/ATP1A2/PPARG/POSTN/PTGS1/BDKRB1/ABCC9
BP	GO:0007178	transmembrane receptor protein serine/threonine kinase signaling pathway	166	-0.366471	-1.7063	0.000291918	0.00456121	0.0033921	2043	tags=51%, list=33%, signal=35%	ACVR1/CHST11/SPRY2/ITGB5/ID1/ADAM9/SPTBN1/SKIL/HIPK2/SMAD7/LATS2/ENG/SNX25/NOTCH2/SMAD3/NOG/ZYX/ACVRL1/LPXN/CILP/SMURF2/HIVEP1/FSTL3/NBL1/GPR155/CD109/FERMT2/BMPER/TGFBR2/ZEB1/NREP/RGMB/MAGI2/FSTL1/TGFBR1/VASN/DAB2/LRP1/HTRA4/CRIM1/CAV3/RUNX2/CLDN5/LTBP1/ACVR1C/GDF15/HTRA3/CCN1/TGFB1I1/LOX/ASPN/DKK1/FOXD1/SLC2A10/FBN1/COL1A2/CDKN2B/VEPH1/COL3A1/ITGA3/PRDM16/CCN3/GREM1/DKK3/ITGB8/LTBP2/LRRC32/PSG9…
BP	GO:0014909	smooth muscle cell migration	41	-0.540962	-2.08972	0.000298339	0.00460756	0.00342657	1445	tags=63%, list=23%, signal=49%	FAT1/LPAR1/ITGA2/PLAT/PDGFRB/NRP1/LRP1/DOCK5/PRKG1/ADAMTS1/PLAU/TPM1/P2RY6/PDGFA/IGFBP5/CCN3/CYP1B1/IGFBP3/SERPINE1/ITGB3/BMP4/MYOCD/HAS2/POSTN/TLR4/CCN4
BP	GO:0014910	regulation of smooth muscle cell migration	38	-0.540692	-2.05745	0.000298232	0.00460756	0.00342657	1445	tags=63%, list=23%, signal=49%	FAT1/LPAR1/ITGA2/PDGFRB/NRP1/LRP1/DOCK5/PRKG1/ADAMTS1/PLAU/TPM1/P2RY6/PDGFA/IGFBP5/CYP1B1/IGFBP3/SERPINE1/ITGB3/BMP4/MYOCD/HAS2/POSTN/TLR4/CCN4
BP	GO:0007596	blood coagulation	101	-0.409639	-1.80209	0.000297273	0.00460756	0.00342657	1680	tags=47%, list=27%, signal=35%	DGKB/FLNA/TFPI2/PRKCA/PAPSS2/TLN1/IL6ST/CD9/ITGA2/PLAT/C1QTNF1/SERPINE2/CD59/MYH9/UBASH3B/F10/F3/VWF/PRKG1/PLAU/PEAR1/FAP/DGKI/SAA1/F2RL1/AXL/COL3A1/PDGFA/SERPINA1/SCUBE1/ANXA8/CD36/GAS6/EDN1/SERPINE1/THBS1/ITGB3/SVEP1/PDGFRA/MYL9/SERPINB2/F13A1/ADTRP/TLR4/IL6/THBD/COMP
BP	GO:0007091	metaphase/anaphase transition of mitotic cell cycle	46	0.404948	2.17477	0.000306073	0.00468864	0.00348686	2047	tags=74%, list=33%, signal=50%	ESPL1/PLK1/AURKB/BUB1B/SPC25/NUF2/CDC20/ZWINT/USP44/UBE2C/TACC3/CDCA8/CCNB1/ARID1A/KNTC1/MAD2L1/TEX14/CENPF/TTK/INCENP/CDC6/BIRC5/BUB1/MAD2L2/HASPIN/FBXO5/TRIP13/NDC80/SMARCD1/SMARCC1/BCL7A/DLGAP5/DPF1/SMARCA4
BP	GO:0050886	endocrine process	50	-0.497133	-1.98394	0.000307549	0.00468864	0.00348686	1636	tags=58%, list=26%, signal=43%	NIBAN2/PCSK5/TACR1/AQP1/TACR2/RPS6KA2/C1QTNF1/CRH/DAB2/CYP19A1/SELENOM/NKX3-1/IL1B/FOXL2/CORIN/CPA3/FOXD1/F2RL1/AGT/CTSZ/POMC/SPP1/OXTR/CRHBP/AGTR1/INHBA/EDN1/PPARG/INHBB
BP	GO:0007519	skeletal muscle tissue development	72	-0.446159	-1.89419	0.000306678	0.00468864	0.00348686	1811	tags=56%, list=29%, signal=40%	PLEC/CASQ1/KLF5/MEF2C/BVES/SIX1/NIBAN2/POPDC3/FLNB/CHRND/DLL1/GPC1/MAFF/VAMP5/ASB2/ACTA1/KLHL41/LMOD3/FOXL2/RCAN1/MYOZ2/LARGE1/DMD/ELN/COL6A1/MEGF10/TCF21/RBM24/NUPR1/ANKRD1/MYOCD/IGF2/MYOG/MYF6/CACNA1S/MEOX2/CHRNA1/SMYD1/HLX/MYOD1
BP	GO:0001763	morphogenesis of a branching structure	98	-0.423097	-1.85709	0.000308278	0.00468864	0.00348686	1345	tags=47%, list=21%, signal=37%	ESR1/MMP14/ADAMTS16/TGFBR2/WNT2/HHIP/CSF1/SEMA3C/MET/NRP1/GREB1L/HOXA11/CAV3/NKX3-1/COL4A1/HOXA5/SNAI2/ADM/NTN4/SEMA3E/FOXF1/FGF2/FGF1/HS3ST3B1/FOXD1/SIX2/AGT/TACSTD2/PDGFA/TGM2/PGR/VDR/CTSZ/GREM1/TCF21/AREG/LAMA1/SULF1/EDN1/TBX2/BMP4/HGF/HS3ST3A1/PRDM1/FGF7/ERMN
BP	GO:0045005	DNA-templated DNA replication maintenance of fidelity	24	0.540263	2.35239	0.000313418	0.0047233	0.00351265	2436	tags=96%, list=39%, signal=59%	KHDC3L/CAMSAP3/BLM/TIMELESS/EME1/POLE/TONSL/SLFN11/MCM8/DNA2/PARP1/DDX11/TRAIP/POLD1/TIPIN/RAD51/PCNA/CENPS/CENPX/POLQ/RFWD3/BRCA1/MMS22L
BP	GO:0072530	purine-containing compound transmembrane transport	16	-0.684671	-2.07461	0.000311857	0.0047233	0.00351265	387	tags=31%, list=6%, signal=29%	SLC46A2/SLC28A3/SLC22A3/SLC17A9/SLC25A6
BP	GO:0048661	positive regulation of smooth muscle cell proliferation	40	-0.528501	-2.02786	0.0003141	0.0047233	0.00351265	970	tags=48%, list=15%, signal=40%	STAT1/ADAMTS1/MMP2/HMOX1/FGF2/P2RY6/EGFR/IGFBP5/HTR1B/PTGS2/EDN1/THBS1/ITGB3/BMP4/EREG/CDH13/TLR4/IL6/CCN4
BP	GO:0000076	DNA replication checkpoint signaling	13	0.66197	2.29077	0.000321385	0.00477896	0.00355404	1846	tags=92%, list=29%, signal=65%	CAMSAP3/ORC1/TIMELESS/CDC45/MDC1/TICRR/CDT1/DNA2/TIPIN/CDC6/CLSPN/RAD9A
BP	GO:0002062	chondrocyte differentiation	67	-0.456064	-1.91199	0.000320609	0.00477896	0.00355404	2237	tags=66%, list=36%, signal=43%	WNT2B/BMPR2/ECM1/EXT1/CHADL/SERPINH1/CHST11/CREB3L2/NPR2/RARB/SMAD7/SMAD3/ACVRL1/RFLNB/MEF2C/WNT9A/SCIN/TGFBR2/HIF1A/TGFBR1/ADAMTS7/WNT5B/HOXA11/RUNX2/SULF2/SNAI2/FOSL2/CCN2/COL3A1/SIX2/CCN3/GREM1/MAF/LOXL2/ADAMTS12/COL11A1/SULF1/TGFBI/GDF5/EFEMP1/OSR1/BMP4/CCN4/COMP
BP	GO:0009612	response to mechanical stimulus	103	-0.411637	-1.81852	0.000319801	0.00477896	0.00355404	1931	tags=54%, list=31%, signal=38%	CNN2/PDZD7/SLC2A1/USP53/ENG/PLEC/TNFRSF8/PKD2L2/PKD2/GADD45A/TNC/FOSL1/TACR1/AQP1/LTBR/IRF1/ITGA2/MMP14/SERPINE2/SCN9A/TTN/MPO/MAP1B/FOSB/CDH2/PIEZO2/STAT1/CAV3/ACTA1/IL1B/PPL/CXCL12/MMP2/PKD1L1/FGF2/LARGE1/DMD/EGFR/COL6A1/PTGS2/KCNA1/COL11A1/KCNJ2/EDN1/THBS1/ITGB3/GDF5/ANKRD1/ATP1A2/COL1A1/HTR2A/CHI3L1/POSTN/KCNK2/TLR4/BDKRB1
CC	GO:0005796	Golgi lumen	38	-0.516529	-1.92981	0.000576505	0.00497503	0.00357366	1607	tags=58%, list=26%, signal=43%	PCSK5/MMP16/SDC3/MMP14/GPC1/SDC1/SDC4/WNT5B/F10/HSPG2/CSPG4/LUM/PDGFA/DCN/NGF/GAS6/VCAN/PRELP/WNT7B/SOD3/HS3ST1/ACAN
BP	GO:0008544	epidermis development	148	-0.377171	-1.73246	0.000325821	0.00482698	0.00358975	1381	tags=39%, list=22%, signal=31%	HRNR/GSDME/HEY2/UGCG/KRT80/DLL1/MAFF/MET/PRKCH/BNC1/NFKBIZ/CDSN/ZBED2/PALLD/KRT31/PPL/FOXC1/FOSL2/TNFRSF19/CDKN1A/FLG2/CCN2/FGF2/PLAAT4/WNT16/DKK1/EMP1/FOXE1/DSP/KRT32/EGFR/PDGFA/IGFBP5/COL6A1/VDR/EDA2R/KRT86/KLF4/TGM5/CST6/INHBA/LAMC2/FLG/SVEP1/BMP4/FOXQ1/GATA6/SFRP4/LCE3A/KRT15/FST/KRT81/EREG/KRT14/FGF7/KRT7/KRT16
BP	GO:0055002	striated muscle cell development	50	-0.495636	-1.97797	0.000329321	0.00486083	0.00361492	1811	tags=62%, list=29%, signal=44%	PLEC/CASQ1/WDR1/CAPN3/FLNC/ITGB1/MYH3/PDGFRB/SDC1/TTN/CAV3/ACTA1/KLHL41/LDB3/LMOD3/TPM1/TNNT2/MYOZ2/MYOM3/LARGE1/LMOD1/MYBPH/FHOD3/TNNT3/EDN1/PDGFRA/ANKRD1/MYL9/MYH7/KRT19/ACTC1
REACT	R-HSA-1266738	Developmental Biology	468	-0.289076	-1.43931	0.000564401	0.00482454	0.00363319	1177	tags=27%, list=19%, signal=23%	SCN9A/COL5A2/LIPJ/MYH9/HOXA1/AICDA/CDSN/PERP/TRPC5/NRP1/ABCG2/EBF1/MECOM/CDH2/KRT38/ARHGEF28/MAML2/HOXA11/PMP22/ST8SIA4/CD24/KRT31/FABP4/ACVR1C/COL4A1/PPL/SPTA1/KDM4E/CXCL12/EMX2/HOXA3/FOXC1/CDH1/NTN4/MMP2/SEMA3E/CDKN1A/CSPG4/CEBPD/MAMLD1/FOXF1/FGF2/KRTAP2-4/KITLG/DOK5/KRT13/PRSS3/COL5A1/HOPX/SEMA7A/KRT23/KRTAP4-11/DSP/KRT32/TRPC6/EGFR/COX7A1/HOXA2/COL3A1/SIX2/BCL2A1/COL6A1/PRDM16/SBSN/COL6A2/GRE…
MF	GO:0004252	serine-type endopeptidase activity	51	-0.499055	-1.96775	0.000202542	0.00443496	0.00364648	1633	tags=61%, list=26%, signal=45%	BMP1/PCSK5/LTF/CTRB1/TMPRSS11D/PLAT/MMP14/RHBDL2/MASP1/TMPRSS11A/F10/HTRA4/DPP4/PRSS12/F3/PLAU/FAP/HTRA3/MMP19/PRSS23/MMP2/CORIN/CTRB2/PRSS3/C1R/PCSK1/PRSS48/OVCH1/HTRA1/C1S/OVCH2
BP	GO:0030193	regulation of blood coagulation	34	-0.554385	-2.0307	0.000337564	0.00496418	0.00369178	1449	tags=56%, list=23%, signal=43%	CD9/PLAT/C1QTNF1/SERPINE2/UBASH3B/F3/PRKG1/PLAU/FAP/F2RL1/PDGFA/CD36/EDN1/SERPINE1/THBS1/PDGFRA/SERPINB2/ADTRP/THBD
REACT	R-HSA-5368286	Mitochondrial translation initiation	16	0.574676	2.17459	0.000596165	0.00490732	0.00369553	2673	tags=100%, list=43%, signal=57%	MRPL22/MRPL48/MRPL21/ERAL1/MRPS28/MRPL50/MRPL13/MRPL9/MRPL32/MRPL15/MRPL39/MRPS2/MRPS7/MRPL42/MRPL47/MRPL35
REACT	R-HSA-5368287	Mitochondrial translation	16	0.574676	2.17459	0.000596165	0.00490732	0.00369553	2673	tags=100%, list=43%, signal=57%	MRPL22/MRPL48/MRPL21/ERAL1/MRPS28/MRPL50/MRPL13/MRPL9/MRPL32/MRPL15/MRPL39/MRPS2/MRPS7/MRPL42/MRPL47/MRPL35
REACT	R-HSA-5389840	Mitochondrial translation elongation	16	0.574676	2.17459	0.000596165	0.00490732	0.00369553	2673	tags=100%, list=43%, signal=57%	MRPL22/MRPL48/MRPL21/ERAL1/MRPS28/MRPL50/MRPL13/MRPL9/MRPL32/MRPL15/MRPL39/MRPS2/MRPS7/MRPL42/MRPL47/MRPL35
REACT	R-HSA-5419276	Mitochondrial translation termination	16	0.574676	2.17459	0.000596165	0.00490732	0.00369553	2673	tags=100%, list=43%, signal=57%	MRPL22/MRPL48/MRPL21/ERAL1/MRPS28/MRPL50/MRPL13/MRPL9/MRPL32/MRPL15/MRPL39/MRPS2/MRPS7/MRPL42/MRPL47/MRPL35
MF	GO:0003678	DNA helicase activity	29	0.486392	2.20765	0.000212616	0.00450037	0.00370026	2077	tags=86%, list=33%, signal=58%	HFM1/BLM/MCM2/MCM7/MCM3/RFC4/RFC3/RECQL4/CHTF18/RFC2/MCM8/DNA2/MCM4/DDX11/RFC5/MCM5/CHD1L/TWNK/RAD51/PIF1/MCM6/POLQ/DSCC1/RAD54B/RUVBL1
BP	GO:0014897	striated muscle hypertrophy	50	-0.493929	-1.97115	0.000340208	0.00498473	0.00370707	1658	tags=52%, list=26%, signal=39%	LMNA/PDLIM5/PRKCA/FOXP1/ATP2B4/IL6ST/AKAP6/HEY2/CAMK2D/TTN/COL14A1/CAV3/PRKG1/PDE5A/AGT/RGS4/IGFBP5/LMCD1/TNFRSF1B/EDN1/GATA6/SORBS2/PPARG/MYH7/MYMK/PI16
BP	GO:0022408	negative regulation of cell-cell adhesion	78	-0.454126	-1.94579	0.000344024	0.00501224	0.00372752	1449	tags=46%, list=23%, signal=36%	CD9/IRF1/MBP/TIGIT/SOCS5/C1QTNF1/CCL21/SERPINE2/CBLB/CRTAM/CDSN/SDC4/UBASH3B/CD74/PRKG1/PDE5A/LGALS3/TNFSF4/CXCL12/CDH1/CTLA4/PDCD1LG2/RIPOR2/GPNMB/CD274/LOXL3/FGL2/KLF4/VSIR/LRRC32/LAPTM5/BMP4/PLA2G5/ADTRP/RGCC/HLX
BP	GO:0050817	coagulation	103	-0.410262	-1.81245	0.000344591	0.00501224	0.00372752	1680	tags=47%, list=27%, signal=35%	DGKB/FLNA/TFPI2/PRKCA/PAPSS2/TLN1/IL6ST/CD9/ITGA2/PLAT/C1QTNF1/SERPINE2/CD59/MYH9/HS3ST5/UBASH3B/F10/F3/VWF/PRKG1/PLAU/PEAR1/FAP/DGKI/SAA1/F2RL1/AXL/COL3A1/PDGFA/SERPINA1/SCUBE1/ANXA8/CD36/GAS6/EDN1/SERPINE1/THBS1/ITGB3/SVEP1/PDGFRA/MYL9/SERPINB2/F13A1/ADTRP/TLR4/IL6/THBD/COMP
REACT	R-HSA-191859	snRNP Assembly	20	0.538557	2.13464	0.000616019	0.00497855	0.00374917	2571	tags=95%, list=41%, signal=56%	NUP210/SNRPF/NDC1/SNRPB/SNRPE/NUP107/SNRPD1/NUP35/POM121/AAAS/NUP205/PRMT5/NUP188/NUP214/NUP160/WDR77/GEMIN4/SNRPG/GEMIN6
REACT	R-HSA-194441	Metabolism of non-coding RNA	20	0.538557	2.13464	0.000616019	0.00497855	0.00374917	2571	tags=95%, list=41%, signal=56%	NUP210/SNRPF/NDC1/SNRPB/SNRPE/NUP107/SNRPD1/NUP35/POM121/AAAS/NUP205/PRMT5/NUP188/NUP214/NUP160/WDR77/GEMIN4/SNRPG/GEMIN6
BP	GO:0045839	negative regulation of mitotic nuclear division	32	0.456422	2.22404	0.000348423	0.00504961	0.00375531	1806	tags=81%, list=29%, signal=58%	PLK1/AURKB/BUB1B/SPC25/NUF2/CDC20/ZWINT/USP44/CDCA8/CCNB1/KNTC1/MAD2L1/TEX14/CENPF/TTK/INCENP/MTBP/BIRC5/BUB1/MAD2L2/HASPIN/FBXO5/TOM1L1/TRIP13/CHEK1/NDC80
BP	GO:0097205	renal filtration	17	-0.662615	-2.04074	0.000354135	0.00511387	0.0038031	1508	tags=76%, list=24%, signal=58%	AQP1/CORO2B/JCHAIN/TBC1D8B/ADORA1/MYO1E/SULF2/CD34/F2RL1/ITGA3/GAS6/SULF1/EDN1
BP	GO:0048608	reproductive structure development	133	-0.388924	-1.77784	0.00035961	0.00513728	0.00382052	1363	tags=39%, list=22%, signal=31%	BOK/ARID5B/ESR1/MMP14/SERPINE2/SDC1/TGFBR1/NRIP1/CYP19A1/ADGRG1/GREB1L/A2M/HOXA11/LHCGR/NKX3-1/C3/ADAMTS1/PRLR/FOXL2/ADAM20/FOXC1/KCNE1/MMP2/TNFSF10/MAMLD1/PSAPL1/KITLG/SERPINA5/RXFP2/AXL/PGR/COL6A1/SRY/TCF21/CYP1B1/PTPRN/NUPR1/INHBA/SULF1/AFP/OSR1/BMP4/PDGFRA/MYOCD/GATA6/PTX3/RBP4/FST/EREG/SLIT3/INHBB/GFRA1
BP	GO:0061458	reproductive system development	133	-0.388924	-1.77784	0.00035961	0.00513728	0.00382052	1363	tags=39%, list=22%, signal=31%	BOK/ARID5B/ESR1/MMP14/SERPINE2/SDC1/TGFBR1/NRIP1/CYP19A1/ADGRG1/GREB1L/A2M/HOXA11/LHCGR/NKX3-1/C3/ADAMTS1/PRLR/FOXL2/ADAM20/FOXC1/KCNE1/MMP2/TNFSF10/MAMLD1/PSAPL1/KITLG/SERPINA5/RXFP2/AXL/PGR/COL6A1/SRY/TCF21/CYP1B1/PTPRN/NUPR1/INHBA/SULF1/AFP/OSR1/BMP4/PDGFRA/MYOCD/GATA6/PTX3/RBP4/FST/EREG/SLIT3/INHBB/GFRA1
BP	GO:0070371	ERK1 and ERK2 cascade	126	-0.388714	-1.7643	0.00035705	0.00513728	0.00382052	1113	tags=36%, list=18%, signal=30%	DAB2/NRP1/GBP1/DUSP10/CD74/CCL2/CCR7/IL1B/ANGPT1/CCN1/NEK10/MT3/ACTA2/CCN2/FGF2/FGF1/ICAM1/P2RY6/FN1/FPR2/SEMA7A/EGFR/GPNMB/F2RL1/CCL7/PDGFA/CD44/OXTR/TEK/INHBA/CD36/GAS6/EDN1/ITGB3/LIF/CAVIN3/TNFAIP8L3/BMP4/PDGFRA/PLA2G5/IL26/HTR2A/CHI3L1/ROS1/TLR4
KEGG	hsa04974	Protein digestion and absorption	50	-0.505618	-2.00413	0.000275468	0.0048126	0.00385485	1521	tags=60%, list=24%, signal=46%	COL16A1/SLC8A3/COL4A2/CPA1/CTRB1/SLC15A1/COL5A2/COL14A1/DPP4/COL10A1/COL4A1/CPA3/CTRB2/PRSS3/COL5A1/ELN/COL1A2/COL3A1/COL8A1/COL6A1/COL6A2/MME/COL5A3/COL15A1/COL8A2/COL11A1/ATP1A2/COL1A1/COL12A1/COL6A3
BP	GO:0060326	cell chemotaxis	123	-0.394028	-1.77829	0.000365017	0.00519598	0.00386417	1291	tags=41%, list=21%, signal=33%	PDGFRB/CCL21/CXCL8/CSF1/MET/DUSP1/NRP1/CYP19A1/CD74/DPP4/CCL2/FGF16/LGALS3/CCR7/IL16/IL1B/LOX/CXCL12/MMP2/BST1/CXCR3/FGF2/FGF1/IL34/NEDD9/SAA1/FPR2/RIPOR2/F2RL1/CCL7/CCN3/GREM1/VCAM1/CCRL2/AGTR1/GAS6/EDN1/CXCL2/SERPINE1/SEMA5A/THBS1/VEGFC/C5AR2/PDGFRA/CXCL5/CXCL6/HGF/CXCL1/CMKLR1/IL6
REACT	R-HSA-2129379	Molecules associated with elastic fibres	26	-0.587802	-1.98923	0.000649754	0.00520389	0.00391886	901	tags=58%, list=14%, signal=50%	FBLN5/LTBP1/FN1/FBN1/ELN/ITGB8/LTBP2/ITGB3/GDF5/EFEMP1/ITGA8/BMP4/ITGB6/FBLN2/MFAP5
BP	GO:0007599	hemostasis	103	-0.408105	-1.80292	0.00037434	0.0053023	0.00394323	1680	tags=47%, list=27%, signal=35%	DGKB/FLNA/TFPI2/PRKCA/PAPSS2/TLN1/IL6ST/CD9/ITGA2/PLAT/C1QTNF1/SERPINE2/NFE2/CD59/MYH9/UBASH3B/F10/F3/VWF/PRKG1/PLAU/PEAR1/FAP/DGKI/SAA1/F2RL1/AXL/COL3A1/PDGFA/SERPINA1/SCUBE1/ANXA8/CD36/GAS6/EDN1/SERPINE1/THBS1/ITGB3/SVEP1/PDGFRA/MYL9/SERPINB2/F13A1/ADTRP/TLR4/IL6/THBD/COMP
BP	GO:0046903	secretion	378	-0.306816	-1.50939	0.000375137	0.0053023	0.00394323	1191	tags=27%, list=19%, signal=23%	FRMD4A/CRH/SDC1/TTN/MYH9/DAB2/RAB44/CYP19A1/OAS2/SDC4/SCG5/CD74/ADORA1/SELENOM/IL1RAPL1/ABCA1/CAVIN1/PRSS12/LHCGR/NKX3-1/PRKG1/PRLR/FBLN5/ACVR1C/IL1B/FOXL2/CTAGE1/SYT9/IL11/CXCL12/SNCAIP/CREB3L1/SYTL2/FOSL2/CA2/TNFAIP2/STAT5A/CORIN/FOXF1/SAA1/FOXD1/SYT15/EGFR/NTRK2/F2RL1/AXL/MYOF/PCSK1/AGT/GPR68/APBA1/PLA2R1/TGM2/VDR/HTR1B/CCN3/SYT8/RAB27B/POMC/MILR1/MCTP2/KCNJ8/PRICKLE1/SPP1/PTGS2/DYSF/RIMS1/OXT…
REACT	R-HSA-6791226	Major pathway of rRNA processing in the nucleolus and cytosol	31	0.448228	2.08308	0.000671832	0.00533266	0.00401584	2640	tags=90%, list=42%, signal=53%	RPL3L/RPP25/FBL/RPS16/NCL/RPL39L/RPP21/NOP56/UTP4/BOP1/EXOSC2/RPS21/RPL36A/BYSL/EXOSC5/PELP1/EXOSC4/EXOSC8/RCL1/WDR12/UTP18/RRP9/LAS1L/BUD23/NOP58/EXOSC10/RRP1/EBNA1BP2
REACT	R-HSA-6784531	tRNA processing in the nucleus	18	0.56405	2.21591	0.000699991	0.00541894	0.00408081	2393	tags=94%, list=38%, signal=59%	NUP210/RPP25/NDC1/RPP21/FAM98B/NUP107/NUP35/CPSF4/TSEN54/POM121/POP1/AAAS/NUP205/NUP188/CPSF1/NUP214/NUP160
REACT	R-HSA-606279	Deposition of new CENPA-containing nucleosomes at the centromere	18	0.563623	2.21424	0.000708687	0.00541894	0.00408081	2425	tags=94%, list=39%, signal=58%	OIP5/CENPH/CENPM/CENPU/CENPA/HJURP/MIS18A/CENPW/ITGB3BP/CENPS/CENPX/CENPK/RUVBL1/H2AX/CENPI/RBBP4/CENPO
REACT	R-HSA-774815	Nucleosome assembly	18	0.563623	2.21424	0.000708687	0.00541894	0.00408081	2425	tags=94%, list=39%, signal=58%	OIP5/CENPH/CENPM/CENPU/CENPA/HJURP/MIS18A/CENPW/ITGB3BP/CENPS/CENPX/CENPK/RUVBL1/H2AX/CENPI/RBBP4/CENPO
REACT	R-HSA-72187	mRNA 3'-end processing	16	0.572275	2.1655	0.00069484	0.00541894	0.00408081	2688	tags=100%, list=43%, signal=57%	UPF3B/SRRM1/DDX39B/MAGOH/DDX39A/SRSF7/CPSF4/SRSF2/PABPN1/THOC6/CPSF1/CHTOP/SRSF9/THOC1/CPSF7/THOC3
REACT	R-HSA-5668914	Diseases of metabolism	106	-0.400759	-1.78365	0.000713179	0.00541894	0.00408081	1533	tags=42%, list=24%, signal=32%	PAPSS2/CYP26C1/THSD4/B4GALT1/ARSB/ADAMTS9/SDC3/ADAMTS16/ADAMTSL5/THSD1/GPC1/SPON1/SPON2/SDC1/CYP19A1/SDC4/ADAMTS7/GBE1/ADAMTS14/HSPG2/ADAMTS1/ADAMTS19/CSPG4/LARGE1/LUM/CYP27A1/THSD7B/ADAMTS6/POMC/ADAMTS15/PPP1R3C/DCN/CYP1B1/ADAMTS12/SEMA5A/THBS1/ADAMTS5/VCAN/CSF2RB/ADAMTSL1/PRELP/ADAMTS2/THBS2/ACAN
CC	GO:0071005	U2-type precatalytic spliceosome	15	0.59219	2.1335	0.000689841	0.00574046	0.00412348	2563	tags=100%, list=41%, signal=59%	SRRM2/SNRPF/SNRPA1/SF3A2/SNRPB/SNRPE/SNRPD1/SF3A1/LSM5/SNRNP200/SF3B4/LSM2/PRPF38A/LSM4/SNRPG
CC	GO:0098644	complex of collagen trimers	17	-0.630501	-1.91885	0.000679354	0.00574046	0.00412348	1170	tags=71%, list=19%, signal=58%	COL4A2/COL5A2/COL10A1/COL4A1/LUM/COL5A1/COL1A2/COL3A1/COL8A1/COL5A3/COL11A1/COL1A1
BP	GO:0071634	regulation of transforming growth factor beta production	22	-0.616069	-2.01651	0.0004047	0.00566014	0.00420936	1466	tags=68%, list=23%, signal=52%	SERPINB7/ITGAV/HIF1A/CD24/LTBP1/LUM/FN1/AGT/ITGB8/PTGS2/LRRC32/CD200/THBS1/ITGB6/GATA6
BP	GO:0010543	regulation of platelet activation	20	-0.623193	-2.00578	0.00040359	0.00566014	0.00420936	1665	tags=75%, list=27%, signal=55%	FLNA/PRKCA/IL6ST/CD9/C1QTNF1/SERPINE2/UBASH3B/PRKG1/PEAR1/PDGFA/SVEP1/PDGFRA/TLR4/IL6/THBD
BP	GO:0001936	regulation of endothelial cell proliferation	66	-0.461333	-1.92942	0.000403556	0.00566014	0.00420936	1776	tags=55%, list=28%, signal=39%	IL12A/ACVRL1/MEF2C/PRKCA/TNFSF12/PLXNB3/ITGA4/MMRN2/HIF1A/IL12B/TGFBR1/SPARC/NRP1/CCL2/STAT1/HSPG2/F3/CXCL12/PTPRM/HMOX1/STAT5A/FGF2/TEK/NRP2/AGTR1/SULF1/SEMA5A/THBS1/ITGB3/VEGFC/BMP4/IGF2/PPARG/RGCC/CDH13/FGF7
REACT	R-HSA-380320	Recruitment of NuMA to mitotic centrosomes	25	0.483831	2.11225	0.000764526	0.00575986	0.00433754	2567	tags=88%, list=41%, signal=52%	TUBB8/TUBB4A/PRKAR2B/TUBB2B/PLK1/CDK1/CEP72/NEK2/CEP152/TUBA8/HAUS1/HAUS8/PLK4/NINL/CNTRL/TUBA3D/CENPJ/YWHAE/HAUS5/TUBGCP3/TUBGCP4/ODF2
BP	GO:0007062	sister chromatid cohesion	21	0.547407	2.27099	0.000430151	0.00599513	0.00445848	2588	tags=95%, list=41%, signal=56%	RAD21L1/ESPL1/PLK1/CDCA5/BUB1B/CDC20/FEN1/SGO1/KIF22/DDX11/SMC1A/BUB1/HASPIN/POGZ/DSCC1/ESCO2/PDS5B/RAD21/SMC3/SLF1
BP	GO:0003073	regulation of systemic arterial blood pressure	44	-0.506984	-1.98552	0.00043217	0.00600237	0.00446387	1651	tags=59%, list=26%, signal=44%	DDAH1/PCSK5/TACR1/CORO2B/RPS6KA2/ADAMTS16/CRH/KCNK6/ADORA1/IER3/TPM1/ADM/CORIN/CPA3/F2RL1/AGT/CTSZ/NAV2/OXTR/AGTR1/GAS6/EDN1/ADRB2/NPPB/NCALD/POSTN
BP	GO:0050818	regulation of coagulation	38	-0.529251	-2.01391	0.000440243	0.00609333	0.00453152	1449	tags=53%, list=23%, signal=41%	CD9/PLAT/C1QTNF1/SERPINE2/HS3ST5/UBASH3B/F3/PRKG1/PLAU/FAP/F2RL1/PDGFA/CD36/EDN1/SERPINE1/THBS1/PDGFRA/SERPINB2/ADTRP/THBD
BP	GO:0072009	nephron epithelium development	62	-0.466624	-1.91816	0.000442374	0.00610171	0.00453775	1893	tags=63%, list=30%, signal=44%	WNK4/CALB1/NOTCH2/NOG/FOXC2/PKD2/MEF2C/SIX1/IRX3/AQP1/LAMB2/ADAMTS16/DLL1/MAGI2/KIF26B/GREB1L/MYO1E/HOXA11/STAT1/CD24/FOXC1/CD34/FGF2/FGF1/HS3ST3B1/FOXD1/SIX2/AGT/TACSTD2/GREM1/TCF21/IRX1/EDN1/FMN1/LIF/OSR1/BMP4/WNT7B/HS3ST3A1
BP	GO:0050863	regulation of T cell activation	154	-0.363583	-1.68079	0.000447063	0.0061452	0.00457009	1392	tags=38%, list=22%, signal=30%	IRF1/IL7/TGFBR2/SIT1/TIGIT/ZEB1/SOCS5/SH3RF1/IL12B/CCL21/TOX/CBLB/CRTAM/NFKBIZ/SDC4/DUSP10/TNFSF8/THY1/CD74/DPP4/CCL2/CD55/CD24/PDE5A/LGALS3/CCR7/TNFSF4/HLA-DRA/IL1B/SPTA1/CTLA4/CD28/PDCD1LG2/KITLG/RIPOR2/RIPK3/GPNMB/DOCK8/CD274/LOXL3/TNFRSF9/VCAM1/FGL2/VSIR/TNFRSF1B/SLC46A2/LRRC32/IL15/PSG9/LAPTM5/BMP4/IL7R/PLA2G5/IL1RL2/IGF2/PRDM1/HLX/IL6
CC	GO:0000313	organellar ribosome	16	0.574676	2.12772	0.000792345	0.00636608	0.00457288	2673	tags=100%, list=43%, signal=57%	MTG1/MRPL22/MRPL48/MRPL21/MRPS28/MRPL50/MRPL13/MRPL9/MRPL32/MRPL15/MRPL39/MRPS2/MRPS7/MRPL42/MRPL47/MRPL35
CC	GO:0005761	mitochondrial ribosome	16	0.574676	2.12772	0.000792345	0.00636608	0.00457288	2673	tags=100%, list=43%, signal=57%	MTG1/MRPL22/MRPL48/MRPL21/MRPS28/MRPL50/MRPL13/MRPL9/MRPL32/MRPL15/MRPL39/MRPS2/MRPS7/MRPL42/MRPL47/MRPL35
BP	GO:0035082	axoneme assembly	32	0.448844	2.18711	0.00045015	0.00616644	0.00458589	820	tags=41%, list=13%, signal=35%	CFAP74/SPAG6/PLA2G3/DRC7/CFAP47/ODAD1/RP1/DNAJB13/LRRC61/TEKT2/CFAP65/DNAAF3/RP1L1
REACT	R-HSA-9725554	Differentiation of keratinocytes in interfollicular epidermis in mammalian skin	19	-0.620814	-1.97195	0.000838466	0.0061603	0.0046391	1276	tags=63%, list=20%, signal=50%	DLL1/ITGA6/ABCG2/CSPG4/PRSS3/HOPX/SBSN/FLG/DMKN/KRT15/KRT19/KRT14
REACT	R-HSA-9734767	Developmental Cell Lineages	19	-0.620814	-1.97195	0.000838466	0.0061603	0.0046391	1276	tags=63%, list=20%, signal=50%	DLL1/ITGA6/ABCG2/CSPG4/PRSS3/HOPX/SBSN/FLG/DMKN/KRT15/KRT19/KRT14
REACT	R-HSA-375276	Peptide ligand-binding receptors	65	-0.449933	-1.87167	0.000832047	0.0061603	0.0046391	978	tags=45%, list=16%, signal=38%	CCL2/GRPR/C3/CCR7/CXCL12/CXCR3/SAA1/RXFP2/FPR2/F2RL1/CCL7/AGT/POMC/OXTR/CCRL2/AGTR1/NPY4R/EDN1/CXCL2/C5AR2/CXCL5/RXFP1/CXCL6/BDKRB2/CCKAR/CXCL1/TRH/FPR1/BDKRB1
MF	GO:0004175	endopeptidase activity	131	-0.38721	-1.74962	0.000277259	0.00567934	0.00466963	1641	tags=44%, list=26%, signal=33%	CAPN3/BMP1/PSMB10/PCSK5/MMP24/MMP16/PIK3IP1/ADAMTS9/LTF/CTRB1/TMPRSS11D/ERAP2/PLAT/MMP14/ADAMTS16/RHBDL2/CTSO/MASP1/TMPRSS11A/ADAMTS7/F10/HTRA4/DPP4/ADAMTS14/CAPNS2/PRSS12/F3/ADAMTS1/PLAU/FAP/ADAM20/HTRA3/MMP19/ADAMTS19/PRSS23/MMP2/ADAM19/CORIN/CTRB2/PRSS3/ASTL/C1R/PCSK1/ADAM33/ADAMTS6/PRSS48/CTSZ/MME/ADAMTS15/ADAMTS12/OVCH1/ADAMTS5/HTRA1/C1S/PAPPA2/ADAM12/OVCH2/ADAMTS2
BP	GO:0006271	DNA strand elongation involved in DNA replication	13	0.65376	2.26236	0.000464383	0.00633971	0.00471474	2177	tags=100%, list=35%, signal=65%	MCM7/GINS1/MCM3/POLE/RFC4/RFC3/LIG1/DNA2/MCM4/PCNA/POLA1/POLE3/POLD3
BP	GO:0050680	negative regulation of epithelial cell proliferation	56	-0.470252	-1.90615	0.000469564	0.00638863	0.00475112	1800	tags=57%, list=29%, signal=41%	LIMS2/IL12A/ACVRL1/MEF2C/B4GALT1/CD109/MMRN2/ZEB1/KLF9/IL12B/TGFBR1/CDK6/DAB2/SPARC/DUSP10/CCL2/STAT1/NKX3-1/SNAI2/PTPRM/CDKN2B/RGN/VDR/NUPR1/SULF1/THBS1/GDF5/BMP4/IL26/PPARG/RGCC/EREG
BP	GO:0050819	negative regulation of coagulation	27	-0.582669	-2.02819	0.000476883	0.00640635	0.0047643	1449	tags=63%, list=23%, signal=49%	CD9/PLAT/C1QTNF1/SERPINE2/HS3ST5/UBASH3B/PRKG1/PLAU/FAP/PDGFA/EDN1/SERPINE1/THBS1/PDGFRA/SERPINB2/ADTRP/THBD
BP	GO:0055006	cardiac cell development	46	-0.508162	-1.99741	0.000474687	0.00640635	0.0047643	1814	tags=65%, list=29%, signal=47%	TBX18/PLEC/BVES/LMNA/PDLIM5/FOXP1/ALPK3/AKAP6/HEY2/PDGFRB/TTN/COL14A1/ASB2/CAV3/PRKG1/FHL2/LARGE1/ALPK2/RGS4/MYO18B/PRICKLE1/FHOD3/INHBA/EDN1/BMP4/PDGFRA/SORBS2/SGCD/ACTC1/PI16
BP	GO:0014896	muscle hypertrophy	51	-0.487946	-1.95273	0.000478874	0.00640635	0.0047643	1658	tags=51%, list=26%, signal=38%	LMNA/PDLIM5/PRKCA/FOXP1/ATP2B4/IL6ST/AKAP6/HEY2/CAMK2D/TTN/COL14A1/CAV3/PRKG1/PDE5A/AGT/RGS4/IGFBP5/LMCD1/TNFRSF1B/EDN1/GATA6/SORBS2/PPARG/MYH7/MYMK/PI16
BP	GO:0050730	regulation of peptidyl-tyrosine phosphorylation	101	-0.403381	-1.77455	0.000477132	0.00640635	0.0047643	1867	tags=52%, list=30%, signal=37%	PDGFC/TNFRSF14/IL31RA/IL12A/NF2/PTPRJ/GPRC5B/ERRFI1/ITGA5/LRRK1/CLCF1/IL6ST/SOCS3/IL7/SOCS5/IL12B/CBLB/PRKCE/NOX4/GHR/NRP1/DOK7/MVP/CD74/IL5/IL11/ANGPT1/BST1/CSPG4/IL34/NEDD9/KITLG/EGFR/AGT/PDGFA/GREM1/CD44/AREG/IL15/GPRC5A/CD36/NTF3/ITGB3/LIF/PLPP3/ENPP2/HGF/EPGN/HTR2A/FGF7/IL6/GFRA1/RELN
BP	GO:0031347	regulation of defense response	285	-0.32032	-1.55758	0.000478377	0.00640635	0.0047643	1852	tags=41%, list=30%, signal=30%	GPER1/UNC93B1/CYLD/SMAD3/HLA-A/TLR6/TMSB4X/IL12A/SQSTM1/MEF2C/TNIP3/LGALS1/GPRC5B/TNC/EPG5/FOSL1/FOXP1/MGST2/RAET1G/NPAS2/USP17L2/IRAK2/USP50/LTF/IL6ST/NLRX1/SLC15A3/MMRN2/AHR/SOCS3/IRF1/NEK7/ESR1/METRNL/SOCS5/IL12B/OPTN/WFDC1/PRKCE/HLA-B/SUSD4/COLEC12/RORA/CRTAM/CRH/OSMR/BIRC3/NFKBIZ/CYP19A1/NLRC5/DUSP10/RFTN1/LGALS2/A2M/ADORA1/IER3/STAT1/GRPR/LACC1/C3/CCR7/TNFSF4/FABP4/IL16/IL1B/TNFAIP3/ETS1/GB…
BP	GO:0019722	calcium-mediated signaling	91	-0.420291	-1.84382	0.000482656	0.00643542	0.00478592	1391	tags=41%, list=22%, signal=32%	AKAP6/RYR3/CAMK2D/PDGFRB/CXCL8/CACNA1C/PLN/CD22/GBP1/NFATC2/LHCGR/CCR7/RCAN1/MYOZ2/BST1/FHL2/CXCR3/DMD/FPR2/SPHK1/RGN/POMC/VCAM1/MCTP2/KCNJ8/CCRL2/LMCD1/AGTR1/EDN1/NCALD/PDGFRA/ATP1A2/SGCD/RCAN2/CDH13/CMKLR1/REM1
BP	GO:1903037	regulation of leukocyte cell-cell adhesion	141	-0.380807	-1.74527	0.000485623	0.00645347	0.00479934	1392	tags=40%, list=22%, signal=32%	ITGA4/IL6ST/IRF1/IL7/TGFBR2/TIGIT/SOCS5/IL12B/CCL21/CBLB/CRTAM/NFKBIZ/SDC4/DUSP10/THY1/CD74/DPP4/CCL2/CD55/CD24/PDE5A/LGALS3/CCR7/TNFSF4/HLA-DRA/IL1B/SPTA1/CHST2/CXCL12/ETS1/CTLA4/CD28/PDCD1LG2/KITLG/RIPOR2/GPNMB/DOCK8/CD274/LOXL3/CD44/VCAM1/FGL2/KLF4/VSIR/LRRC32/IL15/LAPTM5/GCNT1/BMP4/IL7R/PLA2G5/IL1RL2/IGF2/HAS2/ADTRP/HLX/IL6
BP	GO:0007093	mitotic cell cycle checkpoint signaling	61	0.3553	2.01743	0.000492116	0.00651809	0.0048474	1867	tags=69%, list=30%, signal=49%	CHMP4C/ORC1/BLM/PLK1/AURKB/BUB1B/SPC25/EME1/NUF2/CDC20/CDK1/ZWINT/MDC1/USP44/TICRR/GTSE1/DTL/FANCD2/CDCA8/CCNB1/KNTC1/MAD2L1/CDK2/TEX14/CENPF/TTK/CDK5RAP3/RPA2/INCENP/TIPIN/CDC6/BIRC5/BUB1/MAD2L2/HASPIN/TRIP13/CHEK1/CHEK2/NDC80/CLSPN/RAD9A/BRSK1
CC	GO:0031983	vesicle lumen	125	-0.37603	-1.70638	0.000857053	0.00676926	0.00486249	2342	tags=56%, list=37%, signal=36%	GNS/CTSD/PYCARD/GRN/NFKB1/S100A11/TGFB2/ECM1/VCL/BACE1/APOA1/CREG1/RAB27A/VAT1/ACTN4/PYGB/TOR4A/DNAJC3/PYGL/VEGFA/ANXA2/CNN2/DNASE1L1/COTL1/CDA/TMSB4X/SERPINI1/OSTF1/TIMP2/ARSB/LTF/HEBP2/TIMP1/QSOX1/HRNR/CRACR2A/AMPD3/ACTN1/MPO/SPARC/A2M/MVP/QPCT/VWF/C3/SERPINB1/ISLR/FN1/TIMP3/EGFR/SRGN/PCSK1/PDGFA/SERPINA1/CTSZ/POMC/BPI/CLEC3B/GAS6/SERPINE1/THBS1/FOLR3/VEGFC/PTX3/IGF2/HGF/CRISPLD2/F13A1/CHI3L1/C…
BP	GO:0030071	regulation of mitotic metaphase/anaphase transition	45	0.398435	2.10209	0.000497455	0.00654546	0.00486775	2047	tags=73%, list=33%, signal=50%	ESPL1/PLK1/AURKB/BUB1B/SPC25/NUF2/CDC20/ZWINT/USP44/UBE2C/CDCA8/CCNB1/ARID1A/KNTC1/MAD2L1/TEX14/CENPF/TTK/INCENP/CDC6/BIRC5/BUB1/MAD2L2/HASPIN/FBXO5/TRIP13/NDC80/SMARCD1/SMARCC1/BCL7A/DLGAP5/DPF1/SMARCA4
BP	GO:0055013	cardiac muscle cell development	43	-0.517284	-2.02145	0.000496054	0.00654546	0.00486775	1814	tags=67%, list=29%, signal=48%	TBX18/PLEC/BVES/LMNA/PDLIM5/FOXP1/ALPK3/AKAP6/HEY2/PDGFRB/TTN/COL14A1/ASB2/CAV3/PRKG1/FHL2/LARGE1/ALPK2/RGS4/MYO18B/PRICKLE1/FHOD3/EDN1/BMP4/PDGFRA/SORBS2/SGCD/ACTC1/PI16
BP	GO:0048144	fibroblast proliferation	54	-0.480861	-1.93716	0.000502946	0.00659602	0.00490535	1230	tags=41%, list=20%, signal=33%	WNT2/CDK6/CD74/S100A6/PARP10/FOSL2/CDKN1A/FN1/EGFR/SPHK1/COL3A1/AGT/PDGFA/KCNJ8/NUPR1/GAS6/ITGB3/LIF/PDGFRA/WNT7B/EREG/ABCC9
REACT	R-HSA-397795	G-protein beta:gamma signalling	13	0.619924	2.18042	0.000901694	0.00657054	0.00494804	466	tags=46%, list=7%, signal=43%	PIK3CG/GNGT2/PLCB2/BTK/GNG4/GNG8
BP	GO:0003009	skeletal muscle contraction	25	-0.600415	-2.06361	0.000509147	0.00665552	0.00494961	957	tags=76%, list=15%, signal=65%	STAC/CASQ1/SYNM/SLC8A3/MYH3/CHRND/CAV3/TNNC1/TNNI1/DMD/JSRP1/TNNI2/MYH8/TNNT3/KCNJ2/RCSD1/MYH7/CHRNA1/REM1
BP	GO:0003205	cardiac chamber development	80	-0.429049	-1.84613	0.00051673	0.00673264	0.00500695	2043	tags=61%, list=33%, signal=42%	ACVR1/ZFPM2/ADGRG6/PPP1R13L/FGFRL1/SMAD7/ENG/NOTCH2/NOG/FOXC2/PARVA/MEF2C/ANK2/NDST1/HEY2/TGFBR2/HIF1A/WNT2/SEMA3C/TGFBR1/NRP1/GREB1L/CAV3/ADAMTS1/DHRS3/TNNC1/TPM1/CCN1/TNNI1/TNNT2/FOXC1/FHL2/FOXF1/DSP/HEG1/ADAMTS6/KCNJ8/TEK/NRP2/COL11A1/TBX2/BMP4/MYOCD/GATA6/RBP4/PRDM1/MYH7/SLIT3/KCNK2
BP	GO:0050900	leukocyte migration	167	-0.362447	-1.68777	0.000519939	0.00675245	0.00502169	1593	tags=62%, list=25%, signal=47%	PYCARD/RAC2/EMP2/SLC12A2/ITGA1/TGFB2/SWAP70/ECM1/PTGER4/C5AR1/FER/ADAM10/EMILIN1/IL6R/EXT1/CSF1R/PTN/CXCL16/CREB3/MMP28/VEGFA/ITGB7/CNN2/TNFRSF14/PLEC/IL12A/STK10/WDR1/ARHGEF5/PLCB1/TACR1/ITGB1/NBL1/B4GALT1/ITGA4/HSD3B7/CD9/CXCL3/SELPLG/ITGA2/GCSAM/MMP14/CCL21/CXCL8/ITGA6/EPS8/CSF1/CRTAM/DUSP1/MYH9/ITGA7/CYP19A1/THY1/CD74/ADORA1/DPP4/ASB2/CCL2/LGALS3/CCR7/IL16/IL1B/CHST2/CXCL12/CD34/MMP2/HMOX1/BS…
BP	GO:1905330	regulation of morphogenesis of an epithelium	39	-0.524359	-2.00436	0.000523495	0.00677663	0.00503968	1408	tags=54%, list=22%, signal=42%	MMRN2/ESR1/WNT2/WNT5B/CAV3/SNAI2/NTN4/FGF2/FGF1/SIX2/AGT/TACSTD2/PDGFA/GREM1/ADAMTS12/SULF1/TBX2/LIF/BMP4/HGF/FGF7
REACT	R-HSA-6783310	Fanconi Anemia Pathway	17	0.562247	2.19494	0.000930751	0.00672714	0.00506596	2396	tags=94%, list=38%, signal=58%	UBE2T/EME1/FANCI/FANCA/FANCD2/RPA2/DCLRE1B/FANCG/FANCE/CENPS/CENPX/RPA3/RPA1/FANCF/FANCL/USP1
BP	GO:0072012	glomerulus vasculature development	17	-0.653731	-2.01338	0.000529574	0.00682545	0.00507598	1847	tags=88%, list=29%, signal=62%	NOTCH2/FOXC2/AQP1/SERPINB7/PDGFRB/ANGPT1/CD34/ACTA2/TCF21/TEK/EDN1/ITGB3/OSR1/BMP4/PDGFRA
BP	GO:0061138	morphogenesis of a branching epithelium	92	-0.423514	-1.8536	0.000530679	0.00682545	0.00507598	1345	tags=48%, list=21%, signal=38%	ESR1/MMP14/ADAMTS16/TGFBR2/WNT2/HHIP/CSF1/SEMA3C/MET/NRP1/GREB1L/HOXA11/CAV3/NKX3-1/COL4A1/HOXA5/SNAI2/ADM/NTN4/SEMA3E/FOXF1/FGF2/FGF1/HS3ST3B1/FOXD1/SIX2/AGT/TACSTD2/PDGFA/TGM2/PGR/VDR/CTSZ/GREM1/TCF21/AREG/LAMA1/SULF1/EDN1/TBX2/BMP4/HGF/HS3ST3A1/FGF7
MF	GO:0004930	G protein-coupled receptor activity	154	-0.380097	-1.74782	0.000311228	0.00617592	0.00507792	1481	tags=47%, list=24%, signal=37%	OR52B6/GPR78/LPAR1/CHRM5/TACR2/NPR3/GPR150/MRGPRF/PDGFRB/OR2A1/OR1K1/TSHR/RXFP4/OR52H1/ADGRG1/ADORA1/GPR176/ADGRF4/GABBR2/LHCGR/OR10AD1/GRPR/CCR7/GLP2R/OR2AG1/OR10A5/PTGIR/CXCR3/CMKLR2/P2RY6/OR2AG2/RXFP2/FPR2/F2RL1/SPHK1/GPR68/OR2D2/ADGRL2/PGR/OR2D3/HTR1B/OR10A4/OR2S2/OR10A2/OR6A2/OXTR/GPR158/CCRL2/HRH1/ADGRD1/OR10A3/GPRC5A/AGTR1/P2RY2/PTGDR/OR5P2/NPY4R/OR5P3/OR10A6/ADRB2/HTR7/ADGRL4/C5AR2/RXFP1/…
BP	GO:0006403	RNA localization	57	0.360543	2.02221	0.000553453	0.00709556	0.00527685	2749	tags=86%, list=44%, signal=49%	IGF2BP1/NUP210/HHEX/IGF2BP3/ARC/ZNF385A/PEG10/HNRNPA2B1/FBL/UPF3B/HNRNPA1/NDC1/WRAP53/KHSRP/DDX39B/SMG7/NUP107/STAU2/MAGOH/NUP35/DDX39A/DKC1/SRSF7/RUVBL1/KHDRBS1/PABPN1/POM121/NAF1/CCT2/AAAS/NUP205/POM121C/THOC6/ENY2/CCT3/NUP188/CCT8/NUP214/NUP160/CHTOP/AKAP8L/NOP58/EXOSC10/NXF1/CCT6A/THOC1/PCID2/THOC3/ALKBH5
KEGG	hsa04668	TNF signaling pathway	55	-0.484012	-1.93956	0.000399606	0.00659351	0.00528135	1415	tags=45%, list=23%, signal=35%	CXCL3/SOCS3/IRF1/MMP14/CSF1/BIRC3/CCL2/IL1B/TNFAIP3/CREB3L1/ICAM1/RIPK3/VCAM1/PTGS2/TNFRSF1B/IL15/EDN1/CXCL2/LIF/VEGFC/IL18R1/CXCL5/CXCL6/CXCL1/IL6
BP	GO:0031424	keratinization	10	-0.746243	-1.97264	0.000559881	0.00715503	0.00532108	1381	tags=90%, list=22%, signal=70%	HRNR/KRT80/CDSN/PPL/KRT86/LCE3A/KRT81/KRT7/KRT16
BP	GO:1901652	response to peptide	199	-0.35348	-1.67062	0.000563534	0.00717877	0.00533874	1095	tags=29%, list=17%, signal=24%	KLF2/MAP1B/LRP1/PTPRE/STC2/STAT1/LHCGR/STAT4/GLP2R/ACVR1C/GDF15/IL1B/CXCL12/TNFAIP3/ADM/MMP2/FOSL2/CA2/TNFSF10/STAT5A/ICAM1/FPR2/FBN1/COL3A1/PCSK1/AGT/GRIA1/IGFBP5/COL6A1/POMC/VCAM1/KCNJ8/AREG/PTGS2/OXTR/KLF4/CRHBP/TEK/SERPINA12/CYP1B1/AGTR1/INHBA/CD36/EDN1/PDK4/ITGB3/ADRB2/GCNT1/IGF2/COL1A1/TWIST2/IGFBP1/TRIM72/PPARG/EREG/TLR4/INHBB
KEGG	hsa03410	Base excision repair	26	0.500351	2.17764	0.00043219	0.00675582	0.00541136	2178	tags=85%, list=35%, signal=55%	NEIL1/POLE/RFC4/RFC3/LIG1/RFC2/FEN1/PARP1/RFC5/POLD1/HMGB1/POLE2/POLG2/APEX1/PCNA/PARP2/NTHL1/POLE3/UNG/NEIL3/POLD3/POLB
BP	GO:0000375	RNA splicing, via transesterification reactions	75	0.317803	1.8599	0.000579723	0.00734909	0.0054654	2634	tags=85%, list=42%, signal=50%	SRRM4/CELF5/RBPMS2/SRSF12/CELF3/HNRNPH3/HNRNPA2B1/UPF3B/SRRM1/HNRNPA3/SRRM2/LUC7L3/SNRPF/SNRPA1/SF3A2/NCL/HNRNPA1/SF1/PNN/SNRPB/HNRNPUL2/KHSRP/SNRPE/PPIH/C1QBP/DDX39B/SNRPD1/SNRPA/MAGOH/HNRNPM/KHDRBS3/SF3A1/LSM5/DDX39A/PRPF19/SNRNP200/SRSF7/RBMX/LUC7L/PPIL1/SF3B4/KHDRBS1/SRSF2/USP49/LSM2/PQBP1/NSRP1/PRMT5/PRPF38A/METTL3/SNRNP25/WDR77/LSM4/SFPQ/EXOSC10/GEMIN4/TRA2A/SRSF9/SNRPG/PAXBP1/GEMIN6/HNRNPC…
BP	GO:0007565	female pregnancy	89	-0.420422	-1.83606	0.000580578	0.00734909	0.0054654	1663	tags=48%, list=27%, signal=36%	ERRFI1/SMURF2/ADCY7/PCSK5/FOSL1/ITGA5/JUNB/COL16A1/TIMP1/RECK/ITGA2/ESR1/CRH/FOSB/STC2/HSPG2/PRLR/ACVR1C/IL1B/PSG11/PSG7/ADM/MMP2/CORIN/EPYC/ITGA3/IGFBP5/PGR/VDR/SPP1/PTGS2/PSG1/OXTR/CRHBP/DSG2/PSG9/IGFBP7/ITGB3/LIF/PRDM1/PSG5/PSG4/THBD
BP	GO:0030195	negative regulation of blood coagulation	24	-0.608058	-2.05467	0.00058848	0.0074023	0.00550498	1449	tags=67%, list=23%, signal=51%	CD9/PLAT/C1QTNF1/SERPINE2/UBASH3B/PRKG1/PLAU/FAP/PDGFA/EDN1/SERPINE1/THBS1/PDGFRA/SERPINB2/ADTRP/THBD
BP	GO:0061045	negative regulation of wound healing	33	-0.545547	-1.98839	0.000588483	0.0074023	0.00550498	1574	tags=61%, list=25%, signal=46%	PHLDB2/CD9/CD109/PLAT/C1QTNF1/SERPINE2/WFDC1/UBASH3B/PRKG1/PLAU/FAP/FGF2/PDGFA/EDN1/SERPINE1/THBS1/PDGFRA/SERPINB2/ADTRP/THBD
BP	GO:0045445	myoblast differentiation	47	-0.492997	-1.94576	0.000590583	0.00740544	0.00550731	663	tags=32%, list=11%, signal=29%	ANKRD2/RIPOR2/MEGF10/GREM1/PRICKLE1/RBM24/IGFBP3/TBX2/EPAS1/BMP4/MYOCD/MYOG/MYF6/SMYD1/MYOD1
BP	GO:0001510	RNA methylation	21	0.536527	2.22585	0.000643172	0.00796498	0.00592343	2914	tags=100%, list=47%, signal=54%	TRMT9B/FBL/ZC3H13/SNRPF/GTPBP3/TARBP1/SNRPB/SNRPE/SNRPD1/FDXACB1/WDR4/NOP2/METTL3/NSUN6/PCIF1/BUD23/SNRPG/METTL25B/TRMT1/FTSJ1/AKT1
BP	GO:0032944	regulation of mononuclear cell proliferation	94	-0.407115	-1.78343	0.000641158	0.00796498	0.00592343	1452	tags=47%, list=23%, signal=37%	IL6ST/AHR/IRF1/IL7/TGFBR2/SH3RF1/IL12B/CBLB/CSF1/CRTAM/SDC4/CD22/TNFSF8/CD74/NFATC2/CD55/CD24/IL5/PDE5A/LGALS3/TNFSF4/PRLR/IL1B/SPTA1/BST1/CDKN1A/CTLA4/CD28/PDCD1LG2/KITLG/RIPK3/GPNMB/CD274/TNFRSF9/VCAM1/VSIR/TNFRSF1B/LRRC32/IL15/BMP4/PLA2G5/IGF2/TLR4/IL6
BP	GO:0051249	regulation of lymphocyte activation	200	-0.349418	-1.65168	0.000640625	0.00796498	0.00592343	1405	tags=36%, list=22%, signal=29%	AHR/IRF1/IL7/MMP14/TGFBR2/SIT1/TIGIT/ZEB1/SOCS5/SH3RF1/IL12B/CCL21/TOX/CBLB/CRTAM/NFKBIZ/SDC4/CD22/DUSP10/TNFSF8/THY1/CD74/DPP4/NFATC2/CCL2/CD55/CD24/IL5/PDE5A/LGALS3/CCR7/TNFSF4/PRLR/HLA-DRA/IL1B/SPTA1/TNFAIP3/BST1/CDKN1A/CTLA4/CD28/NEDD9/PDCD1LG2/KITLG/RIPOR2/IL15RA/RIPK3/GPNMB/DOCK8/AXL/CD274/LOXL3/TNFRSF9/VCAM1/FGL2/VSIR/TNFRSF1B/SLC46A2/LRRC32/IL15/PSG9/INHBA/GAS6/LAPTM5/BMP4/IL7R/PLA2G5/IL1…
BP	GO:0051046	regulation of secretion	243	-0.331235	-1.59221	0.000641482	0.00796498	0.00592343	1312	tags=31%, list=21%, signal=25%	S100A10/HIF1A/IL12B/C1QTNF1/PRKCE/FRMD4A/CRH/SDC1/TTN/DAB2/CYP19A1/OAS2/SDC4/SCG5/CD74/ADORA1/IL1RAPL1/NKX3-1/PRKG1/ACVR1C/IL1B/FOXL2/SYT9/IL11/CXCL12/SNCAIP/CORIN/FOXF1/SAA1/SYT15/EGFR/F2RL1/MYOF/PCSK1/AGT/GPR68/PLA2R1/HTR1B/CCN3/SYT8/RAB27B/POMC/MCTP2/SPP1/DYSF/RIMS1/OXTR/CACNB4/GPR158/CRHBP/TNFRSF1B/CD200/AGTR1/EPHA5/PTPRN/P2RY2/INHBA/EDN1/LIF/VEGFC/NPPB/IL13RA2/ANKRD1/RBP4/HTR2A/ADTRP/CCKAR/P…
BP	GO:0060348	bone development	98	-0.412362	-1.80997	0.000649824	0.00802252	0.00596622	2232	tags=63%, list=36%, signal=41%	BMPR2/ECM1/PTGER4/FOXN3/EXT1/RAB23/SERPINH1/PLS3/CLDN18/ANXA2/SIGLEC15/NPR2/RARB/ENG/PDGFC/NOTCH2/FAM20C/RFLNB/MEF2C/BNC2/FOXP1/LRRK1/PAPSS2/MMP16/LEPR/LTF/LRRC17/MMP14/TGFBR2/GHR/XYLT1/OPTC/CDX1/ADAMTS7/HOXA11/RUNX2/SULF2/DHRS3/LOX/FOXC1/FOSL2/EPYC/LARGE1/FBN1/COL3A1/GPR68/RGN/TGM2/COL6A1/GREM1/TEK/ADAMTS12/SULF1/CSGALNACT1/BMP4/ITGB6/PAPPA2/SFRP4/COL1A1/HAS2/CCN4/COMP
CC	GO:0015934	large ribosomal subunit	15	0.574584	2.07007	0.00107474	0.00834717	0.00599593	2673	tags=100%, list=43%, signal=57%	RPL3L/RPL39L/RPL36A/MRPL22/MRPL48/MRPL21/MRPL50/MRPL13/MRPL9/MRPL32/MRPL15/MRPL39/MRPL42/MRPL47/MRPL35
REACT	R-HSA-6790901	rRNA modification in the nucleus and cytosol	12	0.605023	2.09882	0.00111273	0.00797753	0.00600759	2481	tags=100%, list=40%, signal=61%	FBL/GAR1/NOP56/UTP4/DKC1/RCL1/NOP2/NAT10/UTP18/RRP9/BUD23/NOP58
BP	GO:0008585	female gonad development	50	-0.485308	-1.93675	0.000661895	0.00812142	0.00603977	1359	tags=46%, list=22%, signal=36%	ARID5B/ESR1/MMP14/NRIP1/CYP19A1/A2M/LHCGR/ADAMTS1/FOXL2/FOXC1/MMP2/KITLG/PGR/PTPRN/NUPR1/INHBA/AFP/PDGFRA/PTX3/FST/EREG/SLIT3/INHBB
BP	GO:1901698	response to nitrogen compound	431	-0.295463	-1.46336	0.000660136	0.00812142	0.00603977	1108	tags=34%, list=18%, signal=30%	BMT2/FLNA/ERRFI1/SIX1/PLCB1/EPG5/KCNB1/FOSL1/ITGB1/PRKCA/SH3BP4/CASTOR1/MGST2/COL16A1/ATP2B4/AQP1/ITGA4/CD9/FAT1/TIMP1/CHRND/CHRM5/AHR/SOCS3/AKAP6/ITGA2/BCAR3/RYR3/SORBS1/ZEB1/SOCS5/NQO1/PRKCE/COLEC12/TSHR/CRH/SDC1/GHR/COL5A2/NFKBIZ/RAB44/KLF2/MAP1B/FBXO27/FOSB/RFTN1/LRP1/PTPRE/STC2/ADORA1/ABCA1/STAT1/SPAAR/CAV3/ACTA1/LHCGR/STAT4/CCR7/TNFSF4/GLP2R/ACVR1C/GDF15/COL4A1/TNIK/IL1B/CXCL12/TNFAIP3/CDH1…
BP	GO:0051155	positive regulation of striated muscle cell differentiation	23	-0.598839	-1.99713	0.000671588	0.00821514	0.00610947	957	tags=65%, list=15%, signal=55%	MEF2C/NIBAN2/AKAP6/MMP14/CAV3/LMOD3/HOPX/RBM24/EDN1/BMP4/MYOCD/MYOG/MYF6/SMYD1/MYOD1
BP	GO:0001935	endothelial cell proliferation	78	-0.439953	-1.88506	0.000681202	0.00830734	0.00617804	1587	tags=50%, list=25%, signal=38%	PRKCA/TNFSF12/PLXNB3/ITGA4/MMRN2/BMPER/MMP14/HIF1A/IL12B/TGFBR1/SPARC/NRP1/CCL2/STAT1/HSPG2/F3/CXCL12/PTPRM/CD34/HMOX1/STAT5A/FGF2/COL8A1/LOXL2/COL8A2/TEK/NRP2/AGTR1/SULF1/SEMA5A/THBS1/ITGB3/VEGFC/BMP4/IGF2/PPARG/RGCC/CDH13/FGF7
BP	GO:0022603	regulation of anatomical structure morphogenesis	396	-0.300522	-1.48301	0.000687141	0.0083543	0.00621296	1909	tags=43%, list=30%, signal=32%	DLC1/SDC2/HIPK2/CRABP2/ENG/TIAM2/PINK1/PHLDB1/TJP1/NOG/CDC42EP1/MACF1/SASH1/FOXC2/PARVA/NF2/WDR1/ACVRL1/MEF2C/BVES/NLGN1/GADD45A/SIX1/DDAH1/NIBAN2/PDLIM5/ITGA5/FES/PARVB/ITGB1/PRKCA/TNFSF12/PHLDB2/FOXP1/PLXNB3/ATP2B4/METRN/AQP1/ADAMTS9/ANXA3/RHOB/CEMIP2/SYNE1/COL4A2/LPAR1/RECK/FERMT2/MMRN2/TANC2/BMPER/ESR1/STAB1/TGFBR2/HIF1A/HECW1/DLL1/CXCL8/WNT2/EPS8/CSF1/SEMA3C/SH3D19/MYH9/ITGA7/TRPC5/SPARC/KLF…
CC	GO:0045121	membrane raft	145	-0.354851	-1.63588	0.00113231	0.00865013	0.00621356	1409	tags=39%, list=22%, signal=31%	SELPLG/AKAP6/SORBS1/TGFBR2/S100A10/DLL1/RGMB/CBLB/GPC1/BAALC/TGFBR1/AHNAK/KCNMA1/CAVIN2/ADGRG1/ABCG2/RFTN1/THY1/CDH2/FXYD1/DPP4/ABCA1/CAVIN1/CD55/CD24/CAV3/ADCY2/ANGPT1/CDH1/KCNE1/OLR1/EHD2/DMD/ICAM1/EGFR/MYOF/MME/PTGS2/TEK/TNFRSF1B/CD36/SULF1/LY6K/CAVIN3/PLPP3/KCND2/CDH15/ATP1A2/SGCA/MALL/SLC1A2/PTGIS/HTR2A/HAS2/ADTRP/CDH13
BP	GO:0000727	double-strand break repair via break-induced replication	10	0.701103	2.18566	0.000695026	0.00839911	0.00624628	1879	tags=100%, list=30%, signal=70%	MCM2/MCM7/CDC7/CDC45/GINS4/MCM3/GINS2/MCM4/MCM5/MCM6
BP	GO:1902969	mitotic DNA replication	10	0.701103	2.18566	0.000695026	0.00839911	0.00624628	1879	tags=100%, list=30%, signal=70%	MCM2/CDC45/GINS1/MCM3/LIG1/GINS3/MCM4/RAD51/POLA1/MCM6
BP	GO:2000146	negative regulation of cell motility	155	-0.36607	-1.6943	0.000704865	0.00846684	0.00629666	1759	tags=46%, list=28%, signal=34%	NF2/SRGAP1/ACVRL1/PTPRJ/MEF2C/GADD45A/PLCB1/DPYSL3/NBL1/PHLDB2/MITF/PLXNB3/ATP2B4/ADAMTS9/RHOB/TIMP1/RECK/MMRN2/GCSAM/CCL21/MAGI2/NAV3/TGFBR1/DUSP1/BMERB1/CYP19A1/ADGRG1/DUSP10/LRP1/THY1/CD74/ADORA1/DPP4/CCL2/CYGB/SPOCK3/PRKG1/CLDN5/ACVR1C/TPM1/CXCL12/CDH1/PTPRM/HMOX1/FGF2/NEDD9/RIPOR2/COL3A1/TACSTD2/RGN/IGFBP5/CCN3/CARD10/GREM1/DCN/KLF4/CD200/CYP1B1/IGFBP3/SULF1/PODN/SERPINE1/THBS1/C5AR2/BMP4/MY…
BP	GO:0031399	regulation of protein modification process	460	-0.291923	-1.45166	0.000704171	0.00846684	0.00629666	1324	tags=28%, list=21%, signal=24%	TGFBR2/SOCS5/HIF1A/PDGFRB/IL12B/MAGI2/CBLB/PRKCE/NOX4/CSF1/FRY/CRH/GHR/TTN/TGFBR1/DUSP1/BIRC3/DAB2/TRPC5/NRP1/DUSP10/DOK7/UBASH3B/MVP/THY1/CD74/FXYD1/ADORA1/CD24/IL5/CAV3/NKX3-1/FGF16/LGALS3/C3/CCR7/NUAK1/PRLR/TNIK/IL1B/FAM20A/PTPRB/IL11/ANGPT1/CCN1/LOX/TNFAIP3/BST1/PARP10/NEK10/CDKN1A/CSPG4/IRAK3/MT3/DEPTOR/MUSK/FGF2/BEX1/FGF1/DKK1/DMD/IL34/NEDD9/KITLG/FN1/FPR2/RIPK3/SEMA7A/HEG1/EGFR/NTRK2/GPNMB…
BP	GO:2000027	regulation of animal organ morphogenesis	39	-0.517291	-1.97734	0.000710923	0.00849953	0.00632097	1230	tags=54%, list=20%, signal=44%	WNT2/CSF1/HOXA11/CAV3/RUNX2/SNAI2/NTN4/CD34/FGF2/FGF1/DKK1/SIX2/AGT/TACSTD2/PDGFA/GREM1/SULF1/EDN1/BMP4/HGF/FGF7
BP	GO:0007179	transforming growth factor beta receptor signaling pathway	95	-0.406312	-1.77961	0.000711836	0.00849953	0.00632097	2043	tags=58%, list=33%, signal=40%	ACVR1/CHST11/SPRY2/ITGB5/ID1/ADAM9/SKIL/HIPK2/SMAD7/LATS2/ENG/SNX25/SMAD3/ZYX/ACVRL1/LPXN/CILP/SMURF2/CD109/FERMT2/TGFBR2/ZEB1/NREP/TGFBR1/VASN/DAB2/HTRA4/CAV3/CLDN5/LTBP1/GDF15/HTRA3/TGFB1I1/LOX/ASPN/SLC2A10/FBN1/COL1A2/CDKN2B/VEPH1/COL3A1/ITGA3/PRDM16/DKK3/ITGB8/LTBP2/LRRC32/PSG9/THBS1/GDF5/ITGA8/HTRA1/ITGB6/MYOCD/PPARG
CC	GO:0060205	cytoplasmic vesicle lumen	124	-0.372456	-1.68794	0.00117386	0.00882291	0.00633767	2342	tags=56%, list=37%, signal=36%	GNS/CTSD/PYCARD/GRN/NFKB1/S100A11/TGFB2/ECM1/VCL/BACE1/APOA1/CREG1/RAB27A/VAT1/ACTN4/PYGB/TOR4A/DNAJC3/PYGL/VEGFA/ANXA2/CNN2/DNASE1L1/COTL1/CDA/TMSB4X/SERPINI1/OSTF1/TIMP2/ARSB/LTF/HEBP2/TIMP1/QSOX1/HRNR/CRACR2A/AMPD3/ACTN1/MPO/SPARC/A2M/MVP/QPCT/VWF/C3/SERPINB1/ISLR/FN1/TIMP3/SRGN/PCSK1/PDGFA/SERPINA1/CTSZ/POMC/BPI/CLEC3B/GAS6/SERPINE1/THBS1/FOLR3/VEGFC/PTX3/IGF2/HGF/CRISPLD2/F13A1/CHI3L1/CXCL1
CC	GO:0034774	secretory granule lumen	122	-0.373405	-1.68465	0.00123835	0.00901675	0.00647691	2342	tags=56%, list=37%, signal=36%	GNS/CTSD/PYCARD/GRN/NFKB1/S100A11/TGFB2/ECM1/VCL/APOA1/CREG1/RAB27A/VAT1/ACTN4/PYGB/TOR4A/DNAJC3/PYGL/VEGFA/ANXA2/CNN2/DNASE1L1/COTL1/CDA/TMSB4X/SERPINI1/OSTF1/TIMP2/ARSB/LTF/HEBP2/TIMP1/QSOX1/HRNR/CRACR2A/AMPD3/ACTN1/MPO/SPARC/A2M/MVP/QPCT/VWF/C3/SERPINB1/ISLR/FN1/TIMP3/SRGN/PCSK1/PDGFA/SERPINA1/CTSZ/POMC/BPI/CLEC3B/GAS6/SERPINE1/THBS1/FOLR3/VEGFC/PTX3/IGF2/HGF/CRISPLD2/F13A1/CHI3L1/CXCL1
CC	GO:0098857	membrane microdomain	146	-0.352725	-1.62544	0.0012278	0.00901675	0.00647691	1409	tags=38%, list=22%, signal=30%	SELPLG/AKAP6/SORBS1/TGFBR2/S100A10/DLL1/RGMB/CBLB/GPC1/BAALC/TGFBR1/AHNAK/KCNMA1/CAVIN2/ADGRG1/ABCG2/RFTN1/THY1/CDH2/FXYD1/DPP4/ABCA1/CAVIN1/CD55/CD24/CAV3/ADCY2/ANGPT1/CDH1/KCNE1/OLR1/EHD2/DMD/ICAM1/EGFR/MYOF/MME/PTGS2/TEK/TNFRSF1B/CD36/SULF1/LY6K/CAVIN3/PLPP3/KCND2/CDH15/ATP1A2/SGCA/MALL/SLC1A2/PTGIS/HTR2A/HAS2/ADTRP/CDH13
BP	GO:0032609	type II interferon production	42	-0.508433	-1.97897	0.000738106	0.0087444	0.00650307	916	tags=38%, list=15%, signal=33%	CCR7/TNFSF4/IL1B/PDCD1LG2/RIPK3/F2RL1/AXL/CD274/VSIR/INHBA/GAS6/IL1R1/LAPTM5/IL18R1/IL1RL1/TLR4
BP	GO:0032649	regulation of type II interferon production	42	-0.508433	-1.97897	0.000738106	0.0087444	0.00650307	916	tags=38%, list=15%, signal=33%	CCR7/TNFSF4/IL1B/PDCD1LG2/RIPK3/F2RL1/AXL/CD274/VSIR/INHBA/GAS6/IL1R1/LAPTM5/IL18R1/IL1RL1/TLR4
BP	GO:0001667	ameboidal-type cell migration	232	-0.331535	-1.58505	0.000738902	0.0087444	0.00650307	1811	tags=42%, list=29%, signal=31%	PLEC/MACF1/SASH1/TMSB4X/FOXC2/ACVRL1/LPXN/GLIPR2/MEF2C/GADD45A/AMOTL2/SMURF2/TACR1/ITGB1/PRKCA/TNFSF12/FOXP1/S100A2/ATP2B4/ARSB/AQP1/ADAMTS9/ANXA3/RHOB/ITGA4/TIMP1/MMRN2/BMPER/ITGA2/ARID5B/TGFBR2/HIF1A/PRKCE/SEMA3C/MET/FSTL1/TGFBR1/MYH9/SPARC/NRP1/SDC4/DUSP10/CDH2/DOCK5/DPP4/CYGB/FGF16/ACVR1C/FAP/ANGPT1/SNAI2/ETS1/PTPRM/HMOX1/SEMA3E/STAT5A/ACTA2/FGF2/FGF1/KITLG/FN1/CCBE1/PRSS3/SEMA7A/EPB41L4B/ITG…
BP	GO:0050877	nervous system process	412	-0.294351	-1.4533	0.000743978	0.0087785	0.00652843	957	tags=25%, list=15%, signal=23%	CAV3/LHCGR/OR10AD1/GRPR/CLDN5/OR2AG1/HLA-DRA/DHRS3/KCNMB2/TNNC1/SNAI2/CEACAM16/OR10A5/TNNI1/CXCL12/KCNE1/RCAN1/SLC1A7/MUSK/EPYC/DKK1/LARGE1/DMD/NEDD9/LUM/JSRP1/OR2AG2/RIPOR2/P2RX6/TIMP3/EGFR/NTRK2/TNNI2/ITGA3/GRIA1/TACSTD2/OR2D2/RGS4/OR2D3/COL6A1/EN1/CCN3/OR10A4/MME/MGLL/OR2S2/OR10A2/PRPH2/KCNJ8/NAV2/OR6A2/DDO/RTP3/PTGS2/RIMS1/OXTR/CACNB4/GPR158/CRHBP/HRH1/MYH8/TNFRSF1B/PLK2/OR10A3/BDNF/KCNA1/NGF…
REACT	R-HSA-202733	Cell surface interactions at the vascular wall	53	-0.455797	-1.80193	0.00123489	0.00878254	0.00661381	1631	tags=58%, list=26%, signal=44%	GYPC/ITGA5/ITGB1/ITGA4/JCHAIN/SELPLG/SDC3/ITGAV/ITGA6/GPC1/SDC1/SDC4/SLC16A3/CD74/ANGPT1/PSG11/PSG7/OLR1/FN1/COL1A2/ITGA3/CD44/PSG1/TEK/PSG9/GAS6/ITGB3/COL1A1/PSG5/PSG4/THBD
BP	GO:0019229	regulation of vasoconstriction	31	-0.554673	-1.98336	0.000760016	0.00892401	0.00663665	1018	tags=48%, list=16%, signal=41%	DOCK5/KCNMB2/ADM/MMP2/EGFR/AGT/PTGS2/OXTR/HRH1/AGTR1/EDN1/SVEP1/ATP1A2/BDKRB2/HTR2A
BP	GO:0001666	response to hypoxia	134	-0.37635	-1.72076	0.000760772	0.00892401	0.00663665	1346	tags=38%, list=21%, signal=31%	ITGA2/PLAT/MMP14/HIF1A/PRKCE/PLEKHN1/RORA/NDRG1/VASN/KCNMA1/PLOD2/ARNT2/STC2/ADORA1/DPP4/HSPG2/CD24/CAV3/CYGB/NKX3-1/PLAU/CXCL12/ADM/MMP2/HMOX1/FOSL2/MT3/CRYAB/VCAM1/FMN2/KCNJ8/LOXL2/PTGS2/TEK/INHBA/EDN1/KCNMB1/THBS1/LIF/EPAS1/PDLIM1/VEGFC/KCND2/MYOCD/GATA6/SOD3/PTGIS/PPARG/RGCC/POSTN/KCNK2
BP	GO:0002688	regulation of leukocyte chemotaxis	57	-0.473553	-1.92534	0.000771194	0.00901981	0.00670789	1270	tags=47%, list=20%, signal=38%	CCL21/CXCL8/CSF1/DUSP1/CYP19A1/CD74/DPP4/CCL2/CCR7/CXCL12/BST1/IL34/NEDD9/FPR2/RIPOR2/F2RL1/CCL7/CCN3/GREM1/GAS6/EDN1/SERPINE1/THBS1/VEGFC/C5AR2/CMKLR1/IL6
BP	GO:0030049	muscle filament sliding	10	-0.737033	-1.94829	0.000780116	0.00909756	0.00676571	854	tags=70%, list=14%, signal=61%	TNNC1/TPM1/TNNT2/MYH2/MYH8/MYH7/MYL1
MF	GO:0005509	calcium ion binding	315	-0.319417	-1.54299	0.000428642	0.0082481	0.0067817	1990	tags=48%, list=32%, signal=34%	EHD3/TNNC2/FKBP9/SNED1/LPCAT2/ESYT3/FKBP10/RASGRP1/PCDHGC5/CALB1/P4HTM/VLDLR/PCDHGA7/PLA2G4C/NOTCH2/FAM20C/CASQ1/MACF1/PPP2R3A/EFCAB8/PKD2L2/PKD2/PCDHGB6/DGKB/KCNIP3/HPCAL1/OIT3/PLCB1/CAPN3/BMP1/SCUBE2/PCDHGA4/PAM/EFCAB6/ITGA5/PCDHGB3/ITGB1/PLSCR4/PCDHGA5/S100A2/CEMIP2/FAT1/PCDHGA9/PCDHGA10/HRNR/S100A4/SCIN/RYR3/STAB1/S100A3/NID1/MEGF6/S100A10/PCDHGA2/PCDHGA8/DST/DLL1/CBLB/CRACR2A/TBC1D8B/NAALADL…
BP	GO:0050670	regulation of lymphocyte proliferation	91	-0.411624	-1.8058	0.000789134	0.00912294	0.00678458	1452	tags=47%, list=23%, signal=37%	IL6ST/AHR/IRF1/IL7/TGFBR2/SH3RF1/IL12B/CBLB/CRTAM/SDC4/CD22/TNFSF8/CD74/NFATC2/CD55/CD24/IL5/PDE5A/LGALS3/TNFSF4/PRLR/IL1B/SPTA1/BST1/CDKN1A/CTLA4/CD28/PDCD1LG2/KITLG/RIPK3/GPNMB/CD274/TNFRSF9/VCAM1/VSIR/TNFRSF1B/LRRC32/IL15/BMP4/PLA2G5/IGF2/TLR4/IL6
BP	GO:0022407	regulation of cell-cell adhesion	187	-0.347079	-1.62923	0.000786239	0.00912294	0.00678458	1473	tags=38%, list=24%, signal=30%	ITGA4/IL6ST/CD9/IRF1/MBP/IL7/TGFBR2/TIGIT/SOCS5/IL12B/C1QTNF1/CCL21/SERPINE2/CBLB/CRTAM/NFKBIZ/CDSN/SDC4/KIF26B/DUSP10/UBASH3B/THY1/CD74/DPP4/CCL2/CD55/CD24/PRKG1/PDE5A/LGALS3/CCR7/TNFSF4/HLA-DRA/IL1B/SPTA1/CHST2/CXCL12/ETS1/CDH1/TENM3/ADAM19/CTLA4/CD28/PDCD1LG2/KITLG/RIPOR2/GPNMB/DOCK8/CD274/LOXL3/MEGF10/CD44/VCAM1/FGL2/KLF4/VSIR/LRRC32/IL15/LAPTM5/GCNT1/PLPP3/BMP4/IL7R/PLA2G5/IL1RL2/IGF2/HAS2/A…
BP	GO:0002684	positive regulation of immune system process	391	-0.301866	-1.48832	0.000788597	0.00912294	0.00678458	1737	tags=37%, list=28%, signal=28%	SQSTM1/HLA-C/LPXN/PTPRJ/MEF2C/TNIP3/PLCL2/LGALS1/GPRC5B/EPG5/FOSL1/FES/TACR1/PRKCA/FOXP1/RAET1G/CLCF1/USP17L2/IRAK2/USP50/LTF/ITGA4/IL6ST/NLRX1/SLC15A3/IRF1/ITGA2/GCSAM/GSDME/IL7/NEK7/ESR1/MMP14/TGFBR2/SOCS5/IL12B/CCL21/CXCL8/TOX/CBLB/PRKCE/HLA-B/SUSD4/COLEC12/CSF1/CRTAM/CD59/SPON2/PRKCH/BIRC3/NFKBIZ/NLRC5/MASP1/CD22/GBP1/DUSP10/RFTN1/A2M/THY1/CD74/DPP4/NFATC2/CCL2/CD55/CD24/IL5/THEMIS/LGALS3/LAC…
BP	GO:0032330	regulation of chondrocyte differentiation	30	-0.555102	-1.96572	0.000791786	0.00912722	0.00678777	1908	tags=73%, list=30%, signal=51%	RARB/SMAD7/SMAD3/ACVRL1/RFLNB/WNT9A/SCIN/TGFBR1/ADAMTS7/HOXA11/RUNX2/SNAI2/CCN2/SIX2/GREM1/MAF/LOXL2/ADAMTS12/GDF5/EFEMP1/BMP4/CCN4
BP	GO:1903530	regulation of secretion by cell	222	-0.329075	-1.56997	0.000796195	0.00915167	0.00680595	1337	tags=31%, list=21%, signal=25%	SNCG/S100A10/HIF1A/IL12B/C1QTNF1/PRKCE/FRMD4A/CRH/SDC1/TTN/DAB2/CYP19A1/SDC4/SCG5/ADORA1/IL1RAPL1/NKX3-1/PRKG1/ACVR1C/IL1B/FOXL2/SYT9/IL11/CXCL12/SNCAIP/FOXF1/SAA1/SYT15/EGFR/F2RL1/MYOF/PCSK1/AGT/GPR68/HTR1B/CCN3/SYT8/RAB27B/POMC/MCTP2/SPP1/DYSF/RIMS1/OXTR/CACNB4/GPR158/CRHBP/TNFRSF1B/CD200/AGTR1/EPHA5/INHBA/EDN1/LIF/VEGFC/IL13RA2/ANKRD1/RBP4/HTR2A/ADTRP/CCKAR/PPARG/RGCC/TRH/TLR4/IL6/INHBB/CADPS/…
BP	GO:0060976	coronary vasculature development	24	-0.597853	-2.02019	0.000802818	0.0092009	0.00684256	1407	tags=62%, list=22%, signal=49%	NDST1/HEY2/PDGFRB/TGFBR1/NRP1/FGF2/ADAMTS6/KCNJ8/PRICKLE1/BMP4/MYOCD/GATA6/SGCD/PRDM1/ABCC9
BP	GO:0016525	negative regulation of angiogenesis	52	-0.476038	-1.90562	0.000805079	0.0092009	0.00684256	1098	tags=56%, list=18%, signal=46%	GADD45A/NIBAN2/ATP2B4/ADAMTS9/COL4A2/STAB1/SPARC/KLF2/STAT1/HSPG2/ADAMTS1/CLDN5/HOXA5/FOXC1/CREB3L1/PTPRM/SEMA3E/ISM1/DCN/KLF4/TEK/PLK2/SULF1/SERPINE1/THBS1/NPPB/PPARG/RGCC/THBS2
BP	GO:0030174	regulation of DNA-templated DNA replication initiation	11	0.644556	2.07595	0.000814556	0.00924232	0.00687337	1879	tags=91%, list=30%, signal=64%	MCM2/MCM7/MCM3/GMNN/TICRR/CDT1/MCM4/CDK2/MCM5/MCM6
BP	GO:0085029	extracellular matrix assembly	33	-0.537877	-1.96043	0.000817945	0.00924232	0.00687337	1574	tags=61%, list=25%, signal=46%	PHLDB2/THSD4/QSOX1/HAS3/TGFBR1/FBLN5/LOX/NTN4/ELN/COL1A2/COL3A1/AGT/COL6A1/TNXB/PRICKLE1/GAS6/HAS2/PPARG/RGCC/HAS1
BP	GO:0001704	formation of primary germ layer	65	-0.460108	-1.9147	0.000816692	0.00924232	0.00687337	1835	tags=58%, list=29%, signal=42%	SMAD3/NOG/DUSP5/FOXC2/NF2/ITGA5/ITGB1/FZD7/ITGA4/COL4A2/ITGA2/ITGAV/MMP14/COL5A2/DUSP1/MYH9/ITGA7/HOXA11/FOXC1/MMP2/FOXF1/DKK1/FN1/DUSP2/COL5A1/ITGA3/SIX2/COL8A1/COL6A1/KLF4/COL11A1/INHBA/ITGB3/ITGA8/BMP4/EYA2/GATA6/COL12A1
BP	GO:1901343	negative regulation of vasculature development	54	-0.470325	-1.89471	0.000816258	0.00924232	0.00687337	1676	tags=56%, list=27%, signal=41%	GADD45A/NIBAN2/ATP2B4/ANGPTL7/ADAMTS9/COL4A2/STAB1/SPARC/KLF2/STAT1/HSPG2/ADAMTS1/CLDN5/HOXA5/FOXC1/CREB3L1/PTPRM/SEMA3E/ISM1/DCN/KLF4/TEK/PLK2/SULF1/SERPINE1/THBS1/NPPB/PPARG/RGCC/THBS2
BP	GO:0051383	kinetochore organization	14	0.606497	2.15953	0.000820783	0.00924826	0.00687778	2473	tags=100%, list=39%, signal=61%	NUF2/CENPH/CENPA/KNTC1/CENPF/POGZ/CENPW/NDC80/CENPX/DLGAP5/CENPK/CENPE/SMC4/SMC2
BP	GO:0030203	glycosaminoglycan metabolic process	54	-0.470057	-1.89363	0.000827069	0.00929291	0.00691099	1474	tags=44%, list=24%, signal=34%	CEMIP2/CHPF/UGDH/NDST1/DSE/HAS3/XYLT1/IL1B/ANGPT1/CHST2/FOXC1/FGF2/HS3ST3B1/CD44/CHSY3/CHST15/CSGALNACT1/GALNT5/HS3ST3A1/HS3ST1/HAS2/ITIH5/CEMIP/HAS1
BP	GO:0016072	rRNA metabolic process	64	0.334364	1.92276	0.000834873	0.00935432	0.00695666	2693	tags=83%, list=43%, signal=48%	MAPT/RPP25/FBL/MACROH2A2/RPS16/SLFN13/TCOF1/GAR1/SUV39H1/DDX11/NCL/PA2G4/NOP56/UTP4/BOP1/EXOSC2/DDX51/RPS21/FDXACB1/SMARCA4/DKC1/NOLC1/MRTO4/WBP11/BYSL/NAF1/EXOSC5/PELP1/EXOSC4/EXOSC8/RCL1/WDR12/NOP2/NAT10/LYAR/UTP18/DROSHA/RRP9/KRI1/LAS1L/BUD23/NOP58/EXOSC10/RRP1/BRIX1/GEMIN4/NPM3/WDR74/SMARCB1/EBNA1BP2/GTF3C5/RRP1B/METTL25B
MF	GO:0061134	peptidase regulator activity	83	-0.427468	-1.81525	0.000461699	0.0086229	0.00708986	1606	tags=49%, list=26%, signal=37%	TFPI2/TIMP2/RPS27L/LTF/SERPINB7/LXN/CD109/TIMP1/RECK/WFDC10B/SERPINE2/WFDC1/RARRES1/A2M/CRIM1/SPOCK3/NKX3-1/C3/SERPINB1/PCOLCE2/GBP2/AIM2/SERPINA5/FN1/TIMP3/AGT/WFDC13/SERPINA1/ANOS1/VSIR/SERPINA12/CST6/NGF/SERPINE1/THBS1/SPOCK1/SERPINA9/COL6A3/SERPINB2/ITIH5/PI16
BP	GO:0033108	mitochondrial respiratory chain complex assembly	16	0.574516	2.17996	0.000854356	0.00954587	0.00709911	2674	tags=100%, list=43%, signal=57%	NDUFB9/CHCHD7/NDUFAF4/SLC25A33/FOXRED1/NDUFS3/AIFM1/TMEM186/DMAC2/PET100/NDUFAB1/BCS1L/SDHAF4/TFAM/SDHAF3/NDUFA9
BP	GO:0032963	collagen metabolic process	57	-0.471802	-1.91822	0.00085748	0.0095541	0.00710523	2207	tags=65%, list=35%, signal=42%	CST3/MRC2/EMILIN1/CTSL/VIM/SERPINH1/MMP28/ENG/CTSB/TNS2/ITGB1/MMP24/MMP16/SERPINB7/ITGA2/MMP14/HIF1A/TRAM2/ADAMTS14/P3H2/CYGB/FAP/MMP19/CREB3L1/MMP2/FOSL2/COL5A1/COL1A2/COL6A1/TNXB/VSIR/INHBA/BMP4/COL1A1/RGCC/ADAMTS2/IL6
BP	GO:0050731	positive regulation of peptidyl-tyrosine phosphorylation	75	-0.437409	-1.87134	0.000860146	0.00955718	0.00710752	1288	tags=41%, list=21%, signal=33%	IL12B/NOX4/GHR/NRP1/DOK7/CD74/IL5/IL11/ANGPT1/CSPG4/IL34/NEDD9/KITLG/AGT/GREM1/CD44/AREG/IL15/CD36/NTF3/ITGB3/LIF/PLPP3/ENPP2/HGF/EPGN/HTR2A/FGF7/IL6/GFRA1/RELN
BP	GO:0070663	regulation of leukocyte proliferation	106	-0.394384	-1.75413	0.000871503	0.00965654	0.00718142	1452	tags=45%, list=23%, signal=35%	IL6ST/AHR/IRF1/IL7/TGFBR2/SH3RF1/IL12B/CBLB/CSF1/CRTAM/SDC4/CD22/TNFSF8/CD74/NFATC2/CD55/CD24/IL5/PDE5A/LGALS3/TNFSF4/PRLR/IL1B/SPTA1/TNFAIP3/BST1/CDKN1A/CTLA4/CD28/IL34/PDCD1LG2/KITLG/RIPK3/GPNMB/CD274/TNFRSF9/GREM1/VCAM1/VSIR/TNFRSF1B/LRRC32/IL15/BMP4/CSF2RB/PLA2G5/IGF2/TLR4/IL6
KEGG	hsa05412	Arrhythmogenic right ventricular cardiomyopathy	56	-0.474917	-1.9111	0.000647094	0.00915176	0.00733049	1658	tags=57%, list=26%, signal=42%	LMNA/ITGA5/ITGB1/SSPN/SLC8A3/ITGA4/ITGA2/ITGAV/SNTB1/ITGA10/ITGA6/CACNA1C/ITGA7/CDH2/CAV3/SGCG/DMD/DSP/ITGA3/ITGB8/CACNB4/DSG2/LAMA1/LAMA2/ITGB3/ITGA8/ITGB6/SGCA/CACNA1S/ITGA11/DES/SGCD
KEGG	hsa05205	Proteoglycans in cancer	98	-0.415117	-1.81641	0.000620282	0.00915176	0.00733049	1683	tags=46%, list=27%, signal=34%	ANK2/FLNA/WNT9A/ITGA5/ITGB1/PRKCA/FZD7/PLCE1/ITGA2/ITGAV/ESR1/CAMK2D/HIF1A/IL12B/ANK1/WNT2/GPC1/MET/SDC1/SDC4/HSPB2/WNT5B/HSPG2/CAV3/MRAS/PLAU/MMP2/CDKN1A/FGF2/WNT16/LUM/FN1/TIMP3/EGFR/COL1A2/CD44/DCN/THBS1/ITGB3/IGF2/WNT7B/HGF/COL1A1/TWIST2/TLR4
BP	GO:0042088	T-helper 1 type immune response	20	-0.604416	-1.94534	0.000899197	0.00993588	0.00738916	1313	tags=60%, list=21%, signal=48%	SOCS5/IL12B/NFKBIZ/STAT4/TNFSF4/IL1B/IL1R1/IL18R1/IL1RL1/NLRP10/HLX/TLR4
BP	GO:0060993	kidney morphogenesis	48	-0.492401	-1.95542	0.000902408	0.00994389	0.00739512	1066	tags=44%, list=17%, signal=37%	KIF26B/GREB1L/HOXA11/STAT1/FGF2/FGF1/HS3ST3B1/FOXD1/SIX2/AGT/TACSTD2/GREM1/TCF21/IRX1/FMN1/LIF/GCNT1/OSR1/BMP4/WNT7B/HS3ST3A1
REACT	R-HSA-186797	Signaling by PDGF	29	-0.562349	-1.95356	0.00139312	0.00982926	0.00740206	1448	tags=62%, list=23%, signal=48%	COL4A2/PLAT/PDGFRB/COL5A2/STAT1/COL4A1/STAT5A/COL5A1/COL3A1/PDGFA/COL6A1/COL6A2/COL5A3/SPP1/THBS1/PDGFRA/COL6A3/THBS2
BP	GO:0072210	metanephric nephron development	23	-0.590496	-1.9693	0.000918036	0.00997865	0.00742096	1508	tags=70%, list=24%, signal=53%	AQP1/LAMB2/PDGFRB/KIF26B/STAT1/CD34/FOXD1/SIX2/GREM1/TCF21/IRX1/FMN1/LIF/OSR1/BMP4/PDGFRA
BP	GO:0048146	positive regulation of fibroblast proliferation	30	-0.552324	-1.95589	0.00091085	0.00997865	0.00742096	1345	tags=60%, list=21%, signal=47%	AQP1/ESR1/WNT2/CDK6/CD74/S100A6/FOSL2/CDKN1A/FN1/EGFR/SPHK1/AGT/PDGFA/GAS6/ITGB3/LIF/PDGFRA/EREG
BP	GO:2000181	negative regulation of blood vessel morphogenesis	53	-0.47111	-1.89141	0.000915718	0.00997865	0.00742096	1098	tags=55%, list=18%, signal=46%	GADD45A/NIBAN2/ATP2B4/ADAMTS9/COL4A2/STAB1/SPARC/KLF2/STAT1/HSPG2/ADAMTS1/CLDN5/HOXA5/FOXC1/CREB3L1/PTPRM/SEMA3E/ISM1/DCN/KLF4/TEK/PLK2/SULF1/SERPINE1/THBS1/NPPB/PPARG/RGCC/THBS2
BP	GO:1903522	regulation of blood circulation	116	-0.382636	-1.72181	0.000916801	0.00997865	0.00742096	1020	tags=48%, list=16%, signal=41%	BVES/ANK2/FLNA/TACR1/ITGB1/IRX3/ATP2B4/SLC8A3/RNLS/ITGA4/SCN1B/HEY2/CAMK2D/CACNA1C/MYL4/PLN/FXYD1/DOCK5/ADORA1/CAV3/PDE5A/KCNMB2/TPM1/TNNT2/ADM/KCNE1/MMP2/CORIN/DMD/HOPX/DSP/EGFR/AGT/RGS4/KCNJ8/PTGS2/OXTR/HRH1/DSG2/AGTR1/KCNJ2/EDN1/THRB/TBX2/EPAS1/SVEP1/KCND2/KCND3/ATP1A2/BDKRB2/CELF2/DES/HTR2A/MYH7/ABCC9/HSPB7
BP	GO:0036293	response to decreased oxygen levels	142	-0.374372	-1.72011	0.0009139	0.00997865	0.00742096	1346	tags=37%, list=21%, signal=29%	PLAT/MMP14/HIF1A/PRKCE/PLEKHN1/RORA/NDRG1/VASN/KCNMA1/PLOD2/ARNT2/STC2/ADORA1/DPP4/HSPG2/CD24/CAV3/CYGB/NKX3-1/PLAU/CXCL12/ADM/MMP2/HMOX1/FOSL2/MT3/CRYAB/COL6A1/VCAM1/FMN2/KCNJ8/LOXL2/PTGS2/OXTR/TEK/INHBA/EDN1/KCNMB1/THBS1/LIF/EPAS1/PDLIM1/VEGFC/KCND2/MYOCD/GATA6/SOD3/PTGIS/PPARG/RGCC/POSTN/KCNK2
BP	GO:0070252	actin-mediated cell contraction	57	-0.470366	-1.91238	0.000922195	0.00999669	0.00743438	1463	tags=49%, list=23%, signal=38%	SCN1B/MYH3/CAMK2D/CACNA1C/PLN/SCN9A/ADORA1/FRMD6/CAV3/TNNC1/TPM1/TNNT2/KCNE1/ACTA2/DSP/MYH2/KCNJ8/SCN3A/MYH8/DSG2/KCNJ2/KCND3/ATP1A2/SGCD/MYH7/ACTC1/ABCC9/MYL1
